# Supplementary material for: Identification of Potential Hub Genes and miRNA-mRNA Pairs Related to the Progression and Prognosis of Cervical Cancer Through Integrated Bioinformatics Analysis
Source: Front Genet. 2021 Dec 22;12:775006. doi: 10.3389/fgene.2021.775006 (PMC8727538; doi:10.3389/fgene.2021.775006)
Supplement: Supplementary file 3 [file Table9.XLSX]

## Sheet: supplementary material 5
	symbol	group	logFC	AveExpr	t	PValue	FDR	B
ENSG00000133742	CA1	protein_coding	-9.72218	0.606763	-28.041	4.72e-105	6.99e-102	229.038
ENSG00000103375	AQP8	protein_coding	-9.07841	0.790032	-26.5126	1.02e-97	1e-94	212.255
ENSG00000016602	CLCA4	protein_coding	-8.41149	2.03143	-21.5103	2.38e-73	4.69e-71	156.412
ENSG00000174992	ZG16	protein_coding	-8.1971	2.76198	-17.7419	4.18e-55	3.05e-53	114.597
ENSG00000071203	MS4A12	protein_coding	-7.96786	0.704731	-23.9116	4.33e-85	1.78e-82	183.327
ENSG00000167434	CA4	protein_coding	-7.82248	1.49021	-22.4944	3.66e-78	9.86e-76	167.446
ENSG00000204936	CD177	protein_coding	-7.47598	1.77084	-26.0204	2.43e-95	1.89e-92	206.831
ENSG00000149554	CHEK1	protein_coding	-7.4464	1.2111	-24.5069	5.41e-88	2.51e-85	189.986
ENSG00000197273	GUCA2A	protein_coding	-6.89123	2.69842	-22.9143	3.23e-80	9.98e-78	172.156
ENSG00000091138	SLC26A3	protein_coding	-6.82879	5.45128	-11.0736	1.15e-25	1.21e-24	47.2536
ENSG00000167080	B4GALNT2	protein_coding	-6.76641	0.900145	-21.0334	5.08e-71	8.18e-69	151.068
ENSG00000196616	ADH1B	protein_coding	-6.65834	0.73336	-25.3536	4.13e-92	2.66e-89	199.433
ENSG00000016490	CLCA1	protein_coding	-6.396	4.87332	-8.90598	9.55e-18	5.54e-17	29.1762
ENSG00000168079	SCARA5	protein_coding	-5.99964	1.04057	-29.175	1.94e-110	3.2e-107	241.459
ENSG00000080493	SLC4A4	protein_coding	-5.95307	2.62572	-22.3561	1.74e-77	4.29e-75	165.896
ENSG00000269404	SPIB	protein_coding	-5.69337	0.55063	-33.892	3.21e-132	1.59e-128	291.36
ENSG00000168447	SCNN1B	protein_coding	-5.66485	1.52961	-23.6112	1.27e-83	4.82e-81	179.971
ENSG00000248144	ADH1C	protein_coding	-5.65603	3.44108	-16.6885	3.99e-50	2.12e-48	103.154
ENSG00000007306	CEACAM7	protein_coding	-5.62487	6.04369	-10.8742	6.83e-25	6.69e-24	45.4702
ENSG00000104267	CA2	protein_coding	-5.60919	5.10231	-17.4807	7.29e-54	5e-52	111.74
ENSG00000166869	CHP2	protein_coding	-5.55364	3.27953	-15.2569	1.67e-43	5.96e-42	87.9752
ENSG00000173237	C11orf86	protein_coding	-5.41645	-0.00687335	-22.4775	4.42e-78	1.17e-75	167.257
ENSG00000205364	MT1M	protein_coding	-5.39173	0.648987	-27.0593	2.37e-100	2.93e-97	218.331
ENSG00000179914	ITLN1	protein_coding	-5.2679	3.36058	-10.9845	2.56e-25	2.6e-24	46.3601
ENSG00000132465	JCHAIN	protein_coding	-5.24056	6.93208	-9.90878	2.86e-21	2.19e-20	37.2339
ENSG00000135220	UGT2A3	protein_coding	-5.22906	1.93956	-18.1028	7.9e-57	6.69e-55	118.512
ENSG00000259823	LYPD8	protein_coding	-5.1952	3.68742	-14.3824	1.46e-39	4.07e-38	78.9435
ENSG00000197888	UGT2B17	protein_coding	-5.18952	2.45701	-10.8138	1.17e-24	1.13e-23	44.8487
ENSG00000163295	ALPI	protein_coding	-5.16877	0.276223	-27.022	3.58e-100	4.09e-97	217.909
ENSG00000180875	GREM2	protein_coding	-5.09324	0.835607	-24.8604	1.03e-89	5.65e-87	193.939
ENSG00000118777	ABCG2	protein_coding	-5.03602	1.15777	-33.8369	5.69e-132	2.11e-128	290.813
ENSG00000166825	ANPEP	protein_coding	-4.90993	5.55286	-14.3618	1.8e-39	4.98e-38	78.7655
ENSG00000119121	TRPM6	protein_coding	-4.90681	2.05806	-22.4593	5.44e-78	1.39e-75	167.052
ENSG00000146469	VIP	protein_coding	-4.89262	0.931237	-20.3843	7.43e-68	1.06e-65	143.807
ENSG00000155850	SLC26A2	protein_coding	-4.85697	6.00789	-14.9862	2.84e-42	9.44e-41	85.1933
ENSG00000186198	SLC51B	protein_coding	-4.822	1.68021	-26.2845	1.28e-96	1.12e-93	209.782
ENSG00000073737	DHRS9	protein_coding	-4.74837	2.85714	-17.5761	2.57e-54	1.81e-52	112.746
ENSG00000112936	C7	protein_coding	-4.73444	1.9329	-21.0038	7.08e-71	1.1e-68	150.73
ENSG00000137634	NXPE4	protein_coding	-4.73203	3.13069	-12.7845	1.27e-32	2.22e-31	63.047
ENSG00000175084	DES	protein_coding	-4.71279	5.1481	-10.3627	6.02e-23	5.17e-22	40.9745
ENSG00000133800	LYVE1	protein_coding	-4.6776	0.965116	-31.1252	1.43e-119	3.53e-116	262.393
ENSG00000198488	B3GNT6	protein_coding	-4.64709	1.5324	-14.0739	3.4e-38	8.62e-37	75.81
ENSG00000133392	MYH11	protein_coding	-4.63765	6.53092	-12.2329	2.54e-30	3.66e-29	57.857
ENSG00000104435	STMN2	protein_coding	-4.58831	0.366899	-25.3022	7.33e-92	4.53e-89	198.851
ENSG00000242515	UGT1A10	protein_coding	-4.57585	1.3074	-22.7034	3.48e-79	1.03e-76	169.792
ENSG00000135549	PKIB	protein_coding	-4.57389	2.86677	-26.2728	1.46e-96	1.2e-93	209.657
ENSG00000205358	MT1H	protein_coding	-4.55837	0.803109	-22.3344	2.22e-77	5.39e-75	165.653
ENSG00000163687	DNASE1L3	protein_coding	-4.53709	0.461604	-21.0648	3.57e-71	5.87e-69	151.422
ENSG00000148483	TMEM236	protein_coding	-4.52768	2.48703	-21.7546	1.52e-74	3.22e-72	159.145
ENSG00000163815	CLEC3B	protein_coding	-4.51936	1.11075	-38.0019	2.85e-150	4.22e-146	332.705
ENSG00000090402	SI	protein_coding	-4.51791	1.73668	-14.5631	2.28e-40	6.68e-39	80.7858
ENSG00000019102	VSIG2	protein_coding	-4.4563	3.29424	-13.3341	5.73e-35	1.17e-33	68.4056
ENSG00000101938	CHRDL1	protein_coding	-4.41837	1.45365	-18.0731	1.1e-56	9.02e-55	118.189
ENSG00000168477	TNXB	protein_coding	-4.36891	2.29385	-24.6256	1.43e-88	6.84e-86	191.324
ENSG00000188175	HEPACAM2	protein_coding	-4.36289	2.40722	-14.3961	1.27e-39	3.58e-38	79.0676
ENSG00000143196	DPT	protein_coding	-4.35821	2.13226	-21.0243	5.62e-71	8.95e-69	150.959
ENSG00000124205	EDN3	protein_coding	-4.35504	2.01676	-20.3361	1.27e-67	1.78e-65	143.262
ENSG00000111846	GCNT2	protein_coding	-4.3484	0.554476	-34.1153	3.18e-133	2.36e-129	293.614
ENSG00000111863	ADTRP	protein_coding	-4.32488	2.97211	-17.7777	2.82e-55	2.11e-53	114.942
ENSG00000162460	TMEM82	protein_coding	-4.32381	0.145112	-23.0945	4.25e-81	1.47e-78	174.166
ENSG00000198074	AKR1B10	protein_coding	-4.32042	3.06507	-15.5521	7.48e-45	2.91e-43	91.0437
ENSG00000036672	USP2	protein_coding	-4.30792	1.04656	-32.638	1.56e-126	4.61e-123	278.341
ENSG00000197165	SULT1A2	protein_coding	-4.29286	0.207454	-29.4451	1.03e-111	1.91e-108	244.311
ENSG00000170382	LRRN2	protein_coding	-4.23627	1.19567	-26.5556	6.31e-98	6.68e-95	212.774
ENSG00000138615	CILP	protein_coding	-4.21616	0.783931	-18.7473	6.37e-60	6.2e-58	125.622
ENSG00000163586	FABP1	protein_coding	-4.20552	7.38881	-8.13525	3.21e-15	1.53e-14	23.46
ENSG00000086696	HSD17B2	protein_coding	-4.2022	3.30939	-18.8096	3.19e-60	3.19e-58	126.285
ENSG00000066230	SLC9A3	protein_coding	-4.19819	3.63391	-13.3186	6.69e-35	1.36e-33	68.2513
ENSG00000138722	MMRN1	protein_coding	-4.16147	0.655202	-20.4429	3.85e-68	5.59e-66	144.468
ENSG00000145384	FABP2	protein_coding	-4.15375	1.80416	-17.2908	5.79e-53	3.71e-51	109.648
ENSG00000113303	BTNL8	protein_coding	-4.1264	2.56367	-18.803	3.43e-60	3.41e-58	126.214
ENSG00000275395	FCGBP	protein_coding	-4.08814	7.92143	-7.57576	1.71e-13	7.17e-13	19.5659
ENSG00000214814	FER1L6	protein_coding	-4.06701	0.768202	-15.7073	1.45e-45	5.88e-44	92.7244
ENSG00000187699	C2orf88	protein_coding	-4.05795	2.97808	-27.48	2.27e-102	3.06e-99	222.985
ENSG00000146039	SLC17A4	protein_coding	-4.03969	1.63485	-20.6053	6.22e-69	9.31e-67	146.273
ENSG00000134028	ADAMDEC1	protein_coding	-4.02395	4.24119	-17.4612	9.01e-54	6.15e-52	111.493
ENSG00000117115	PADI2	protein_coding	-3.99122	5.29253	-13.8493	3.31e-37	7.79e-36	73.5532
ENSG00000130055	GDPD2	protein_coding	-3.98458	0.766002	-23.1722	1.77e-81	6.25e-79	175.046
ENSG00000182253	SYNM	protein_coding	-3.97529	3.32416	-16.4182	7.34e-49	3.65e-47	100.228
ENSG00000004776	HSPB6	protein_coding	-3.95681	1.9229	-17.4319	1.24e-53	8.33e-52	111.18
ENSG00000125144	MT1G	protein_coding	-3.95129	4.37123	-14.2877	3.85e-39	1.04e-37	77.9606
ENSG00000156966	B3GNT7	protein_coding	-3.91627	4.08284	-14.1556	1.48e-38	3.83e-37	76.6145
ENSG00000166391	MOGAT2	protein_coding	-3.90847	3.46391	-13.4178	2.5e-35	5.18e-34	69.2234
ENSG00000167676	PLIN4	protein_coding	-3.89632	0.843655	-15.5382	8.66e-45	3.35e-43	90.9432
ENSG00000167701	GPT	protein_coding	-3.8355	2.88636	-20.7364	1.43e-69	2.2e-67	147.731
ENSG00000168309	FAM107A	protein_coding	-3.82489	1.13262	-29.6267	1.44e-112	3.05e-109	246.329
ENSG00000064655	EYA2	protein_coding	-3.81325	0.864016	-20.0405	3.5e-66	4.67e-64	139.978
ENSG00000007216	SLC13A2	protein_coding	-3.79019	1.29891	-12.9265	3.17e-33	5.79e-32	64.4562
ENSG00000113594	LIFR	protein_coding	-3.76792	1.18312	-25.9342	6.33e-95	4.47e-92	205.885
ENSG00000135702	CHST5	protein_coding	-3.73194	0.792578	-15.999	6.52e-47	2.88e-45	95.8177
ENSG00000163959	SLC51A	protein_coding	-3.72998	1.82112	-25.7813	3.48e-94	2.34e-91	204.199
ENSG00000145287	PLAC8	protein_coding	-3.72705	4.86811	-13.0312	1.14e-33	2.15e-32	65.4407
ENSG00000112175	BMP5	protein_coding	-3.7206	0.00662603	-15.3258	8.11e-44	2.93e-42	88.7752
ENSG00000179314	WSCD1	protein_coding	-3.71572	2.16536	-21.4417	5.14e-73	9.9e-71	155.636
ENSG00000171916	LGALS9C	protein_coding	-3.70893	0.77908	-17.9977	2.51e-56	2.03e-54	117.388
ENSG00000250722	SELENOP	protein_coding	-3.68401	5.63029	-14.0112	6.43e-38	1.6e-36	75.1839
ENSG00000104059	FAM189A1	protein_coding	-3.67937	0.573689	-14.4082	1.12e-39	3.17e-38	79.2664
ENSG00000172403	SYNPO2	protein_coding	-3.6739	4.41034	-13.757	8.39e-37	1.93e-35	72.6029
ENSG00000181374	CCL13	protein_coding	-3.6319	0.038888	-14.8403	1.29e-41	4.07e-40	83.7383
ENSG00000151892	GFRA1	protein_coding	-3.62557	0.848561	-19.6265	3.58e-64	4.39e-62	135.371
ENSG00000130176	CNN1	protein_coding	-3.62361	4.47753	-12.7818	1.3e-32	2.27e-31	63.0107
ENSG00000134240	HMGCS2	protein_coding	-3.61234	6.3362	-7.35966	7.52e-13	2.99e-12	18.0274
ENSG00000117322	CR2	protein_coding	-3.60779	0.236623	-13.5365	7.64e-36	1.64e-34	70.524
ENSG00000183778	B3GALT5	protein_coding	-3.59483	3.92532	-12.9358	2.9e-33	5.3e-32	64.4944
ENSG00000166816	LDHD	protein_coding	-3.58632	3.05835	-19.4462	2.68e-63	3.1e-61	133.337
ENSG00000127241	MASP1	protein_coding	-3.58389	0.33818	-14.8238	1.54e-41	4.79e-40	83.5468
ENSG00000154330	PGM5	protein_coding	-3.5785	2.82492	-16.9856	1.6e-51	9.33e-50	106.33
ENSG00000196620	UGT2B15	protein_coding	-3.57114	0.869316	-13.689	1.66e-36	3.74e-35	71.9975
ENSG00000116176	TPSG1	protein_coding	-3.57041	1.31477	-15.4827	1.56e-44	5.91e-43	90.3539
ENSG00000047457	CP	protein_coding	-3.56637	0.498209	-17.8021	2.16e-55	1.63e-53	115.262
ENSG00000168903	BTNL3	protein_coding	-3.56478	3.04813	-16.2616	3.94e-48	1.85e-46	98.5517
ENSG00000124253	PCK1	protein_coding	-3.55835	4.72096	-12.4446	3.37e-31	5.23e-30	59.7809
ENSG00000156738	MS4A1	protein_coding	-3.5377	-0.17604	-12.7558	1.67e-32	2.89e-31	62.9285
ENSG00000163017	ACTG2	protein_coding	-3.53555	5.75391	-10.8879	6.05e-25	5.95e-24	45.5138
ENSG00000137872	SEMA6D	protein_coding	-3.53441	2.50933	-22.5714	1.54e-78	4.3e-76	168.309
ENSG00000095110	NXPE1	protein_coding	-3.52551	2.87863	-11.3861	6.79e-27	7.8e-26	49.9329
ENSG00000163431	LMOD1	protein_coding	-3.51878	3.77194	-15.9008	1.86e-46	7.95e-45	94.7141
ENSG00000154175	ABI3BP	protein_coding	-3.51469	2.19361	-22.4529	5.84e-78	1.47e-75	166.981
ENSG00000147889	CDKN2A	protein_coding	-3.5139	3.78964	-22.4699	4.82e-78	1.25e-75	167.168
ENSG00000048540	LMO3	protein_coding	-3.48225	0.319298	-17.0291	9.98e-52	5.92e-50	106.872
ENSG00000087258	GNAO1	protein_coding	-3.47237	1.2309	-21.0403	4.7e-71	7.65e-69	151.147
ENSG00000172137	CALB2	protein_coding	-3.46968	0.346945	-14.7992	1.98e-41	6.15e-40	83.3003
ENSG00000164120	HPGD	protein_coding	-3.46358	4.50991	-15.535	8.96e-45	3.46e-43	90.8591
ENSG00000197766	CFD	protein_coding	-3.45519	3.8272	-15.2317	2.18e-43	7.65e-42	87.6743
ENSG00000173175	ADCY5	protein_coding	-3.45164	1.66396	-22.6431	6.86e-79	1.95e-76	169.116
ENSG00000254709	IGLL5	protein_coding	-3.44084	4.06241	-9.79547	7.36e-21	5.47e-20	36.1502
ENSG00000171431	KRT20	protein_coding	-3.43617	7.5549	-9.13746	1.55e-18	9.56e-18	30.9738
ENSG00000004799	PDK4	protein_coding	-3.41609	3.88976	-19.983	6.66e-66	8.73e-64	139.311
ENSG00000132514	CLEC10A	protein_coding	-3.41459	0.869622	-19.7099	1.41e-64	1.74e-62	136.301
ENSG00000171227	TMEM37	protein_coding	-3.38848	3.70953	-20.1514	1.01e-66	1.37e-64	141.189
ENSG00000197614	MFAP5	protein_coding	-3.38331	1.84732	-15.8547	3.03e-46	1.28e-44	94.2538
ENSG00000244734	HBB	protein_coding	-3.3829	3.04314	-15.9223	1.48e-46	6.42e-45	94.943
ENSG00000141574	SECTM1	protein_coding	-3.38224	4.24012	-16.2463	4.64e-48	2.16e-46	98.3855
ENSG00000133083	DCLK1	protein_coding	-3.3772	0.180535	-19.3257	1.03e-62	1.16e-60	132.04
ENSG00000124491	F13A1	protein_coding	-3.37504	3.02021	-14.8254	1.51e-41	4.72e-40	83.4625
ENSG00000184434	LRRC19	protein_coding	-3.37006	3.9695	-13.8824	2.37e-37	5.67e-36	73.8485
ENSG00000271447	MMP28	protein_coding	-3.36693	2.52317	-19.4031	4.33e-63	4.98e-61	132.863
ENSG00000114455	HHLA2	protein_coding	-3.34597	4.54032	-13.24	1.46e-34	2.9e-33	67.469
ENSG00000156218	ADAMTSL3	protein_coding	-3.3448	0.475138	-18.0422	1.54e-56	1.26e-54	117.891
ENSG00000145362	ANK2	protein_coding	-3.3397	1.59027	-21.5948	9.19e-74	1.86e-71	157.357
ENSG00000022267	FHL1	protein_coding	-3.33596	4.22407	-17.6764	8.56e-55	6.12e-53	113.827
ENSG00000183463	URAD	protein_coding	-3.33025	0.76011	-9.35471	2.72e-19	1.78e-18	32.7269
ENSG00000156113	KCNMA1	protein_coding	-3.32356	3.03106	-15.8361	3.69e-46	1.56e-44	94.0313
ENSG00000188833	ENTPD8	protein_coding	-3.32296	3.46268	-14.1424	1.69e-38	4.36e-37	76.4706
ENSG00000173597	SULT1B1	protein_coding	-3.32164	5.28489	-12.1977	3.55e-30	5.08e-29	57.4506
ENSG00000082397	EPB41L3	protein_coding	-3.31637	3.55862	-17.3455	3.19e-53	2.09e-51	110.223
ENSG00000105369	CD79A	protein_coding	-3.30534	2.19483	-15.1559	4.82e-43	1.66e-41	86.9085
ENSG00000172724	CCL19	protein_coding	-3.30464	0.437116	-13.8879	2.24e-37	5.37e-36	74.0334
ENSG00000188738	FSIP2	protein_coding	-3.30354	1.05714	-17.7233	5.12e-55	3.72e-53	114.388
ENSG00000198523	PLN	protein_coding	-3.30348	1.81795	-15.4213	2.97e-44	1.11e-42	89.6909
ENSG00000213088	ACKR1	protein_coding	-3.29391	1.71615	-14.9279	5.21e-42	1.7e-40	84.559
ENSG00000156298	TSPAN7	protein_coding	-3.27679	3.55307	-18.6918	1.18e-59	1.11e-57	124.977
ENSG00000177675	CD163L1	protein_coding	-3.27184	2.24105	-21.4231	6.34e-73	1.2e-70	155.428
ENSG00000105609	LILRB5	protein_coding	-3.26542	1.16207	-21.5474	1.56e-73	3.13e-71	156.828
ENSG00000188783	PRELP	protein_coding	-3.25231	2.86965	-13.6351	2.85e-36	6.31e-35	71.3815
ENSG00000175329	ISX	protein_coding	-3.25154	3.57957	-11.1544	5.56e-26	5.95e-25	47.8353
ENSG00000204099	NEU4	protein_coding	-3.24721	2.55009	-16.7248	2.7e-50	1.46e-48	103.522
ENSG00000075073	TACR2	protein_coding	-3.23347	0.967728	-16.5789	1.3e-49	6.72e-48	102.009
ENSG00000135218	CD36	protein_coding	-3.22333	2.44684	-19.3959	4.69e-63	5.35e-61	132.784
ENSG00000169715	MT1E	protein_coding	-3.20837	4.50915	-11.6002	9.52e-28	1.17e-26	51.8746
ENSG00000006747	SCIN	protein_coding	-3.20705	3.46623	-16.9432	2.53e-51	1.46e-49	105.864
ENSG00000108700	CCL8	protein_coding	-3.20284	-0.115234	-13.945	1.26e-37	3.05e-36	74.6518
ENSG00000188373	C10orf99	protein_coding	-3.19914	5.18724	-7.27735	1.31e-12	5.1e-12	17.4239
ENSG00000178462	TUBAL3	protein_coding	-3.19195	2.19015	-17.3994	1.77e-53	1.18e-51	110.827
ENSG00000134121	CHL1	protein_coding	-3.18822	0.981733	-17.714	5.67e-55	4.1e-53	114.292
ENSG00000187824	TMEM220	protein_coding	-3.18452	1.29941	-24.6801	7.77e-89	3.84e-86	191.915
ENSG00000100079	LGALS2	protein_coding	-3.17704	1.98174	-16.1934	8.17e-48	3.78e-46	97.8504
ENSG00000137077	CCL21	protein_coding	-3.16376	2.91527	-11.5766	1.18e-27	1.44e-26	51.6652
ENSG00000149294	NCAM1	protein_coding	-3.15876	1.51402	-21.1056	2.25e-71	3.84e-69	151.877
ENSG00000253958	CLDN23	protein_coding	-3.15872	3.90991	-22.1146	2.64e-76	6.01e-74	163.178
ENSG00000198125	MB	protein_coding	-3.14846	0.800862	-15.1612	4.56e-43	1.57e-41	87.0396
ENSG00000167723	TRPV3	protein_coding	-3.14099	-0.0409016	-16.6614	5.34e-50	2.82e-48	102.936
ENSG00000112818	MEP1A	protein_coding	-3.1378	5.94198	-8.84371	1.55e-17	8.86e-17	28.6252
ENSG00000100628	ASB2	protein_coding	-3.13685	1.62476	-20.3498	1.09e-67	1.54e-65	143.424
ENSG00000072657	TRHDE	protein_coding	-3.13417	0.0904093	-15.0216	1.96e-42	6.6e-41	85.6306
ENSG00000176641	RNF152	protein_coding	-3.13167	2.46998	-23.7723	2.07e-84	8.09e-82	181.777
ENSG00000166831	RBPMS2	protein_coding	-3.129	0.6689	-18.8575	1.88e-60	1.89e-58	126.858
ENSG00000198417	MT1F	protein_coding	-3.12768	2.89794	-19.9855	6.47e-66	8.56e-64	139.342
ENSG00000168060	NAALADL1	protein_coding	-3.12317	1.87796	-23.0336	8.44e-81	2.84e-78	173.496
ENSG00000172260	NEGR1	protein_coding	-3.11876	1.54796	-21.6333	5.95e-74	1.22e-71	157.79
ENSG00000119919	NKX2-3	protein_coding	-3.10748	1.4854	-22.6666	5.26e-79	1.53e-76	169.378
ENSG00000150471	ADGRL3	protein_coding	-3.10383	0.444862	-17.759	3.46e-55	2.55e-53	114.802
ENSG00000064787	BCAS1	protein_coding	-3.10131	4.82308	-12.5954	7.89e-32	1.29e-30	61.2126
ENSG00000163515	RETNLB	protein_coding	-3.09791	1.8612	-11.0085	2.06e-25	2.11e-24	46.591
ENSG00000152137	HSPB8	protein_coding	-3.09684	2.43937	-17.205	1.47e-52	9.25e-51	108.712
ENSG00000101605	MYOM1	protein_coding	-3.08808	0.681912	-22.2853	3.86e-77	9.22e-75	165.087
ENSG00000127951	FGL2	protein_coding	-3.07989	3.94024	-16.3056	2.46e-48	1.17e-46	99.0135
ENSG00000271824	AC009014.1	protein_coding	-3.07529	0.893492	-12.2752	1.7e-30	2.47e-29	58.2875
ENSG00000183134	PTGDR2	protein_coding	-3.0751	0.356656	-20.4346	4.23e-68	6.08e-66	144.367
ENSG00000204614	TRIM40	protein_coding	-3.04936	0.427253	-16.7956	1.25e-50	6.93e-49	104.368
ENSG00000170298	LGALS9B	protein_coding	-3.0376	0.408204	-12.2972	1.38e-30	2.03e-29	58.5392
ENSG00000175356	SCUBE2	protein_coding	-3.03647	1.6457	-21.2939	2.71e-72	4.96e-70	153.986
ENSG00000088386	SLC15A1	protein_coding	-3.02562	0.396815	-9.46448	1.12e-19	7.53e-19	33.6691
ENSG00000162896	PIGR	protein_coding	-3.02329	10.358	-5.40015	1.03e-07	2.62e-07	6.61747
ENSG00000141052	MYOCD	protein_coding	-3.0227	1.4289	-17.456	9.54e-54	6.45e-52	111.469
ENSG00000065534	MYLK	protein_coding	-3.0219	6.15177	-13.0642	8.23e-34	1.57e-32	65.7787
ENSG00000151623	NR3C2	protein_coding	-3.021	4.20371	-18.7368	7.15e-60	6.92e-58	125.472
ENSG00000176533	GNG7	protein_coding	-3.01739	1.2341	-24.2526	9.4e-87	4.22e-84	187.134
ENSG00000170153	RNF150	protein_coding	-3.01041	0.949155	-16.1932	8.2e-48	3.78e-46	97.896
ENSG00000198910	L1CAM	protein_coding	-3.007	2.10438	-12.988	1.74e-33	3.24e-32	65.034
ENSG00000160712	IL6R	protein_coding	-3.00386	3.58244	-24.6903	6.93e-89	3.54e-86	192.049
ENSG00000151090	THRB	protein_coding	-2.97658	2.13778	-15.1625	4.5e-43	1.56e-41	86.9833
ENSG00000065320	NTN1	protein_coding	-2.97281	2.03484	-21.1461	1.43e-71	2.46e-69	152.327
ENSG00000168497	CAVIN2	protein_coding	-2.97023	2.39572	-20.6187	5.36e-69	8.1e-67	146.419
ENSG00000174944	P2RY14	protein_coding	-2.96315	0.817504	-20.7358	1.44e-69	2.2e-67	147.741
ENSG00000165457	FOLR2	protein_coding	-2.96017	1.98371	-17.5239	4.54e-54	3.15e-52	112.192
ENSG00000184828	ZBTB7C	protein_coding	-2.95744	3.76449	-12.0968	9.21e-30	1.28e-28	56.4719
ENSG00000171951	SCG2	protein_coding	-2.95117	1.03443	-16.9183	3.32e-51	1.87e-49	105.665
ENSG00000090659	CD209	protein_coding	-2.94262	2.14122	-17.7462	3.98e-55	2.92e-53	114.611
ENSG00000137265	IRF4	protein_coding	-2.94037	1.7041	-15.5961	4.7e-45	1.85e-43	91.5453
ENSG00000172238	ATOH1	protein_coding	-2.94012	2.81194	-9.52981	6.57e-20	4.5e-19	33.9959
ENSG00000138944	KIAA1644	protein_coding	-2.93484	0.571018	-15.794	5.77e-46	2.42e-44	93.6892
ENSG00000140297	GCNT3	protein_coding	-2.92867	5.99666	-9.25105	6.26e-19	3.99e-18	31.7903
ENSG00000107562	CXCL12	protein_coding	-2.92857	4.19866	-17.3353	3.56e-53	2.32e-51	110.108
ENSG00000196196	HRCT1	protein_coding	-2.92556	2.11048	-16.9748	1.8e-51	1.04e-49	106.233
ENSG00000144619	CNTN4	protein_coding	-2.92246	0.829575	-21.1009	2.38e-71	4e-69	151.823
ENSG00000160191	PDE9A	protein_coding	-2.91925	4.12501	-16.038	4.3e-47	1.91e-45	96.1618
ENSG00000101955	SRPX	protein_coding	-2.91806	1.95019	-21.6589	4.46e-74	9.31e-72	158.076
ENSG00000145936	KCNMB1	protein_coding	-2.91566	1.83829	-16.2649	3.8e-48	1.8e-46	98.6212
ENSG00000101680	LAMA1	protein_coding	-2.90986	1.25208	-18.6396	2.1e-59	1.97e-57	124.447
ENSG00000105894	PTN	protein_coding	-2.89869	0.984175	-22.8818	4.66e-80	1.41e-77	171.778
ENSG00000102010	BMX	protein_coding	-2.89063	0.197757	-19.225	3.15e-62	3.38e-60	130.917
ENSG00000105784	RUNDC3B	protein_coding	-2.88837	0.33628	-19.3027	1.33e-62	1.46e-60	131.781
ENSG00000135842	FAM129A	protein_coding	-2.88702	3.48755	-17.2803	6.49e-53	4.15e-51	109.512
ENSG00000164825	DEFB1	protein_coding	-2.88046	0.554773	-12.2098	3.16e-30	4.54e-29	57.7115
ENSG00000139209	SLC38A4	protein_coding	-2.87599	0.832452	-11.6503	5.99e-28	7.43e-27	52.4826
ENSG00000169860	P2RY1	protein_coding	-2.86954	2.78122	-20.2141	5.01e-67	6.93e-65	141.894
ENSG00000158467	AHCYL2	protein_coding	-2.86869	6.28197	-16.1173	1.85e-47	8.33e-46	97.0381
ENSG00000092421	SEMA6A	protein_coding	-2.86523	4.21474	-14.5666	2.2e-40	6.46e-39	80.7882
ENSG00000043039	BARX2	protein_coding	-2.86379	1.89809	-12.9889	1.72e-33	3.21e-32	65.0624
ENSG00000205683	DPF3	protein_coding	-2.86302	0.360544	-19.5052	1.39e-63	1.64e-61	134.025
ENSG00000170482	SLC23A1	protein_coding	-2.86293	0.688546	-17.5038	5.66e-54	3.9e-52	112.023
ENSG00000170476	MZB1	protein_coding	-2.8598	2.92416	-12.5313	1.46e-31	2.34e-30	60.6007
ENSG00000187288	CIDEC	protein_coding	-2.85048	0.443077	-12.957	2.35e-33	4.35e-32	64.8707
ENSG00000166920	C15orf48	protein_coding	-2.84496	6.53339	-11.7059	3.58e-28	4.52e-27	52.8927
ENSG00000118308	LRMP	protein_coding	-2.84374	1.33537	-19.0325	2.68e-61	2.76e-59	128.785
ENSG00000181541	MAB21L2	protein_coding	-2.84328	2.54755	-14.0627	3.81e-38	9.6e-37	75.6836
ENSG00000128573	FOXP2	protein_coding	-2.84151	1.27929	-13.3466	5.06e-35	1.04e-33	68.6044
ENSG00000184347	SLIT3	protein_coding	-2.83948	3.2622	-17.0187	1.12e-51	6.57e-50	106.68
ENSG00000135678	CPM	protein_coding	-2.82168	3.80412	-18.1808	3.34e-57	2.91e-55	119.345
ENSG00000145681	HAPLN1	protein_coding	-2.81989	0.893965	-18.756	5.78e-60	5.67e-58	125.74
ENSG00000182175	RGMA	protein_coding	-2.81538	2.2326	-15.4454	2.3e-44	8.67e-43	89.9405
ENSG00000154822	PLCL2	protein_coding	-2.80724	2.4528	-19.5025	1.43e-63	1.68e-61	133.972
ENSG00000120885	CLU	protein_coding	-2.80471	5.33204	-11.9366	4.16e-29	5.55e-28	54.9912
ENSG00000138678	GPAT3	protein_coding	-2.80113	2.77559	-22.9848	1.46e-80	4.81e-78	172.948
ENSG00000166501	PRKCB	protein_coding	-2.80082	2.14774	-17.9589	3.85e-56	3.05e-54	116.94
ENSG00000072195	SPEG	protein_coding	-2.80039	1.71623	-14.1927	1.02e-38	2.64e-37	77.0392
ENSG00000211445	GPX3	protein_coding	-2.79662	4.45253	-15.7049	1.49e-45	6.02e-44	92.6348
ENSG00000064300	NGFR	protein_coding	-2.79588	0.532098	-14.2282	7.07e-39	1.87e-37	77.4847
ENSG00000185432	METTL7A	protein_coding	-2.79342	5.32391	-16.6254	7.88e-50	4.1e-48	102.449
ENSG00000137860	SLC28A2	protein_coding	-2.78904	0.779568	-8.89992	1e-17	5.8e-17	29.2093
ENSG00000099139	PCSK5	protein_coding	-2.78693	3.42809	-19.715	1.33e-64	1.66e-62	136.323
ENSG00000164161	HHIP	protein_coding	-2.78683	1.16589	-14.4351	8.5e-40	2.42e-38	79.5471
ENSG00000149596	JPH2	protein_coding	-2.78504	1.56749	-15.5192	1.06e-44	4.05e-43	90.7462
ENSG00000148357	HMCN2	protein_coding	-2.77514	3.29662	-15.0861	1e-42	3.41e-41	86.1588
ENSG00000189129	PLAC9	protein_coding	-2.76837	0.684905	-25.952	5.19e-95	3.85e-92	205.986
ENSG00000158125	XDH	protein_coding	-2.76503	4.2046	-13.4543	1.74e-35	3.64e-34	69.569
ENSG00000012124	CD22	protein_coding	-2.76237	0.590951	-13.5244	8.63e-36	1.84e-34	70.4277
ENSG00000154721	JAM2	protein_coding	-2.76069	1.9499	-21.1918	8.55e-72	1.49e-69	152.841
ENSG00000066468	FGFR2	protein_coding	-2.75538	3.54479	-14.3167	2.86e-39	7.82e-38	78.2362
ENSG00000166482	MFAP4	protein_coding	-2.75503	4.79534	-12.0514	1.41e-29	1.95e-28	56.0495
ENSG00000172594	SMPDL3A	protein_coding	-2.74852	4.19542	-21.3296	1.82e-72	3.36e-70	154.37
ENSG00000099834	CDHR5	protein_coding	-2.74825	6.60571	-11.7007	3.76e-28	4.73e-27	52.8435
ENSG00000121807	CCR2	protein_coding	-2.74793	0.44471	-14.2614	5.03e-39	1.35e-37	77.8331
ENSG00000078804	TP53INP2	protein_coding	-2.74461	5.29837	-18.6258	2.45e-59	2.28e-57	124.252
ENSG00000069535	MAOB	protein_coding	-2.74344	2.1762	-13.9869	8.23e-38	2.03e-36	74.9354
ENSG00000074276	CDHR2	protein_coding	-2.73792	4.85732	-10.3132	9.22e-23	7.83e-22	40.4838
ENSG00000125775	SDCBP2	protein_coding	-2.73627	5.40157	-13.4399	2e-35	4.18e-34	69.4433
ENSG00000170703	TTLL6	protein_coding	-2.73533	0.598156	-16.7113	3.12e-50	1.67e-48	103.465
ENSG00000136826	KLF4	protein_coding	-2.72251	6.13626	-15.5926	4.88e-45	1.91e-43	91.481
ENSG00000135773	CAPN9	protein_coding	-2.71631	2.15659	-11.4457	3.94e-27	4.59e-26	50.5124
ENSG00000176387	HSD11B2	protein_coding	-2.71582	6.7018	-12.8723	5.38e-33	9.61e-32	63.9208
ENSG00000187097	ENTPD5	protein_coding	-2.71574	5.74187	-17.5564	3.18e-54	2.23e-52	112.529
ENSG00000108405	P2RX1	protein_coding	-2.71476	0.638621	-19.7605	8.02e-65	1.02e-62	136.863
ENSG00000145423	SFRP2	protein_coding	-2.71453	4.12828	-6.76636	3.67e-11	1.27e-10	14.1239
ENSG00000095303	PTGS1	protein_coding	-2.71347	3.8121	-18.0316	1.73e-56	1.41e-54	117.707
ENSG00000173641	HSPB7	protein_coding	-2.70823	1.37661	-12.0796	1.08e-29	1.5e-28	56.4167
ENSG00000172828	CES3	protein_coding	-2.70654	4.93554	-11.1139	8.01e-26	8.51e-25	47.4728
ENSG00000112964	GHR	protein_coding	-2.70568	0.89484	-15.3751	4.83e-44	1.78e-42	89.2814
ENSG00000115616	SLC9A2	protein_coding	-2.69844	3.96589	-12.579	9.25e-32	1.5e-30	61.0398
ENSG00000241224	C3orf85	protein_coding	-2.69837	0.691716	-10.782	1.55e-24	1.48e-23	44.731
ENSG00000198624	CCDC69	protein_coding	-2.69326	4.01276	-18.3506	5.14e-58	4.61e-56	121.21
ENSG00000167800	TBX10	protein_coding	-2.69116	0.540103	-10.1212	4.76e-22	3.82e-21	39.0843
ENSG00000186642	PDE2A	protein_coding	-2.6866	1.52731	-22.4995	3.46e-78	9.48e-76	167.502
ENSG00000110777	POU2AF1	protein_coding	-2.68488	2.42059	-12.3984	5.24e-31	8e-30	59.357
ENSG00000080644	CHRNA3	protein_coding	-2.68233	0.303826	-13.6485	2.49e-36	5.54e-35	71.6837
ENSG00000151882	CCL28	protein_coding	-2.67858	4.32755	-12.6775	3.57e-32	6.02e-31	61.9844
ENSG00000115415??	STAT1	protein_coding	-2.67721	4.96487	-16.8485	7.07e-51	3.97e-49	104.842
ENSG00000144063	MALL	protein_coding	-2.67271	3.16726	-19.3231	1.06e-62	1.19e-60	131.969
ENSG00000153902	LGI4	protein_coding	-2.66122	1.47044	-18.1426	5.09e-57	4.41e-55	118.979
ENSG00000182168	UNC5C	protein_coding	-2.65822	1.20007	-21.2319	5.45e-72	9.73e-70	153.291
ENSG00000197253	TPSB2	protein_coding	-2.65201	1.93995	-12.3507	8.26e-31	1.24e-29	58.9363
ENSG00000164850	GPER1	protein_coding	-2.65188	0.888141	-16.2665	3.74e-48	1.77e-46	98.6984
ENSG00000074410	CA12	protein_coding	-2.65162	6.58249	-10.3368	7.53e-23	6.44e-22	40.7343
ENSG00000118526	TCF21	protein_coding	-2.6502	1.66404	-19.2731	1.85e-62	2e-60	131.445
ENSG00000254827	SLC22A18AS	protein_coding	-2.64985	2.68483	-21.7598	1.43e-74	3.08e-72	159.202
ENSG00000180155	LYNX1	protein_coding	-2.63919	0.901301	-16.1891	8.56e-48	3.94e-46	97.8713
ENSG00000184564	SLITRK6	protein_coding	-2.63518	1.0358	-8.55436	1.42e-16	7.58e-16	26.5715
ENSG00000163751	CPA3	protein_coding	-2.63508	2.20788	-12.2812	1.6e-30	2.34e-29	58.26
ENSG00000143416	SELENBP1	protein_coding	-2.63392	7.70712	-9.27113	5.33e-19	3.41e-18	32.0049
ENSG00000149451	ADAM33	protein_coding	-2.63182	1.00034	-13.8681	2.74e-37	6.5e-36	73.8296
ENSG00000159307	SCUBE1	protein_coding	-2.62525	1.23022	-17.0917	5.06e-52	3.11e-50	107.542
ENSG00000157111	TMEM171	protein_coding	-2.62395	3.72906	-16.1437	1.39e-47	6.34e-46	97.2852
ENSG00000116833	NR5A2	protein_coding	-2.61242	3.28515	-19.3137	1.17e-62	1.31e-60	131.863
ENSG00000131471	AOC3	protein_coding	-2.60271	3.94973	-13.1571	3.3e-34	6.43e-33	66.6407
ENSG00000059915	PSD	protein_coding	-2.60242	1.97765	-16.4423	5.66e-49	2.83e-47	100.52
ENSG00000100302	RASD2	protein_coding	-2.5987	2.63191	-15.7904	6e-46	2.5e-44	93.5617
ENSG00000154277	UCHL1	protein_coding	-2.5944	1.43829	-14.3091	3.09e-39	8.43e-38	78.2517
ENSG00000165449	SLC16A9	protein_coding	-2.59226	2.93307	-12.6512	4.61e-32	7.69e-31	61.7509
ENSG00000117472	TSPAN1	protein_coding	-2.59198	8.0819	-11.2592	2.15e-26	2.37e-25	48.8733
ENSG00000278535	DHRS11	protein_coding	-2.59145	5.11665	-17.3061	4.9e-53	3.16e-51	109.793
ENSG00000122121	XPNPEP2	protein_coding	-2.58654	2.32106	-8.79331	2.29e-17	1.29e-16	28.244
ENSG00000100433	KCNK10	protein_coding	-2.58343	0.0925987	-12.9049	3.92e-33	7.1e-32	64.4063
ENSG00000172915	NBEA	protein_coding	-2.58339	0.59732	-12.6296	5.67e-32	9.39e-31	61.7099
ENSG00000102886	GDPD3	protein_coding	-2.5825	2.98731	-18.1013	8.04e-57	6.76e-55	118.481
ENSG00000122224	LY9	protein_coding	-2.5807	0.0646161	-13.985	8.39e-38	2.06e-36	75.0697
ENSG00000196092	PAX5	protein_coding	-2.57871	0.0285115	-8.78197	2.5e-17	1.4e-16	28.4184
ENSG00000128591	FLNC	protein_coding	-2.572	4.83503	-10.2204	2.04e-22	1.68e-21	39.6916
ENSG00000115590	IL1R2	protein_coding	-2.56967	2.79324	-13.5118	9.78e-36	2.08e-34	70.1634
ENSG00000135916	ITM2C	protein_coding	-2.56633	8.73305	-12.3174	1.14e-30	1.68e-29	58.6665
ENSG00000172572	PDE3A	protein_coding	-2.5632	3.8736	-12.5569	1.14e-31	1.85e-30	60.8278
ENSG00000204361	NXPE2	protein_coding	-2.56287	0.558159	-10.9809	2.64e-25	2.67e-24	46.5051
ENSG00000125148	MT2A	protein_coding	-2.56103	5.59289	-12.0322	1.69e-29	2.32e-28	55.8819
ENSG00000144820	ADGRG7	protein_coding	-2.55873	1.94412	-10.1677	3.21e-22	2.61e-21	39.3313
ENSG00000171243	SOSTDC1	protein_coding	-2.55638	1.41468	-9.49514	8.72e-20	5.9e-19	33.8292
ENSG00000140323	DISP2	protein_coding	-2.53896	2.02187	-19.2169	3.45e-62	3.68e-60	130.815
ENSG00000184113	CLDN5	protein_coding	-2.53799	2.57797	-15.9718	8.72e-47	3.83e-45	95.4856
ENSG00000062524	LTK	protein_coding	-2.53491	1.77844	-11.6418	6.47e-28	8.02e-27	52.3432
ENSG00000143297	FCRL5	protein_coding	-2.53444	0.926162	-9.60327	3.6e-20	2.53e-19	34.7734
ENSG00000198121	LPAR1	protein_coding	-2.52864	2.87357	-18.1967	2.81e-57	2.46e-55	119.532
ENSG00000040199	PHLPP2	protein_coding	-2.52811	4.22584	-24.8328	1.4e-89	7.42e-87	193.642
ENSG00000177098	SCN4B	protein_coding	-2.51952	0.638661	-18.1323	5.71e-57	4.89e-55	118.886
ENSG00000078596	ITM2A	protein_coding	-2.51426	2.44362	-18.6962	1.12e-59	1.06e-57	125.043
ENSG00000162817	C1orf115	protein_coding	-2.51243	4.72293	-16.3076	2.4e-48	1.15e-46	99.0322
ENSG00000107954	NEURL1	protein_coding	-2.51073	2.65703	-11.6815	4.49e-28	5.64e-27	52.6467
ENSG00000006740	ARHGAP44	protein_coding	-2.50722	3.948	-15.4255	2.84e-44	1.07e-42	89.6948
ENSG00000022556	NLRP2	protein_coding	-2.50121	0.727501	-7.74664	5.2e-14	2.26e-13	20.8176
ENSG00000187193	MT1X	protein_coding	-2.49347	3.99034	-16.5289	2.23e-49	1.13e-47	101.399
ENSG00000135437	RDH5	protein_coding	-2.49336	0.867665	-23.8684	7.04e-85	2.82e-82	182.788
ENSG00000124440	HIF3A	protein_coding	-2.4913	0.416045	-13.0412	1.03e-33	1.95e-32	65.709
ENSG00000101335	MYL9	protein_coding	-2.4897	7.01501	-10.4232	3.57e-23	3.12e-22	41.4829
ENSG00000057704	TMCC3	protein_coding	-2.48928	4.45829	-18.1374	5.4e-57	4.65e-55	118.865
ENSG00000172236	TPSAB1	protein_coding	-2.48893	2.05273	-12.4488	3.23e-31	5.03e-30	59.8685
ENSG00000178031	ADAMTSL1	protein_coding	-2.47915	1.6387	-17.8094	1.99e-55	1.51e-53	115.329
ENSG00000171408	PDE7B	protein_coding	-2.47837	0.151211	-18.0772	1.05e-56	8.67e-55	118.276
ENSG00000139117	CPNE8	protein_coding	-2.47649	2.1543	-18.9271	8.65e-61	8.78e-59	127.603
ENSG00000158270	COLEC12	protein_coding	-2.47387	2.06717	-14.0884	2.93e-38	7.45e-37	75.9771
ENSG00000181804	SLC9A9	protein_coding	-2.47357	1.30445	-19.1582	6.63e-62	6.97e-60	130.182
ENSG00000153303	FRMD1	protein_coding	-2.47354	2.4962	-10.0815	6.67e-22	5.31e-21	38.5658
ENSG00000176928	GCNT4	protein_coding	-2.47189	0.22606	-14.2775	4.27e-39	1.15e-37	78.0195
ENSG00000138356	AOX1	protein_coding	-2.46806	0.93037	-13.9776	9.03e-38	2.21e-36	74.9442
ENSG00000166959	MS4A8	protein_coding	-2.46752	2.18161	-10.6759	3.94e-24	3.67e-23	43.6718
ENSG00000152763	WDR78	protein_coding	-2.46729	1.44584	-19.76	8.06e-65	1.02e-62	136.86
ENSG00000108187	PBLD	protein_coding	-2.46596	4.24656	-16.6287	7.6e-50	3.97e-48	102.469
ENSG00000172831	CES2	protein_coding	-2.45956	7.34821	-11.8915	6.35e-29	8.38e-28	54.624
ENSG00000100321	SYNGR1	protein_coding	-2.45925	1.08035	-15.7648	7.88e-46	3.25e-44	93.3753
ENSG00000197629	MPEG1	protein_coding	-2.4566	4.22855	-13.1574	3.29e-34	6.42e-33	66.6412
ENSG00000166165	CKB	protein_coding	-2.45634	8.08059	-6.54174	1.49e-10	4.92e-10	12.8721
ENSG00000179674	ARL14	protein_coding	-2.44814	2.81351	-17.0736	6.16e-52	3.74e-50	107.285
ENSG00000137757	CASP5	protein_coding	-2.44584	2.14035	-14.2825	4.06e-39	1.1e-37	77.9435
ENSG00000153162	BMP6	protein_coding	-2.44393	0.529125	-15.2369	2.06e-43	7.26e-42	87.8728
ENSG00000162520	SYNC	protein_coding	-2.44143	0.36098	-14.7187	4.56e-41	1.39e-39	82.5168
ENSG00000007312	CD79B	protein_coding	-2.43996	1.00862	-14.747	3.41e-41	1.04e-39	82.7749
ENSG00000079308	TNS1	protein_coding	-2.42975	5.9072	-10.327	8.19e-23	6.99e-22	40.6208
ENSG00000131386	GALNT15	protein_coding	-2.42964	0.744443	-13.3174	6.77e-35	1.37e-33	68.3899
ENSG00000172159	FRMD3	protein_coding	-2.42509	2.34413	-16.0848	2.61e-47	1.16e-45	96.6967
ENSG00000108242	CYP2C18	protein_coding	-2.41582	0.830133	-11.0234	1.81e-25	1.85e-24	46.867
ENSG00000188536	HBA2	protein_coding	-2.41361	0.999968	-11.469	3.18e-27	3.75e-26	50.8498
ENSG00000175600	SUGCT	protein_coding	-2.41214	1.11738	-18.406	2.79e-58	2.53e-56	121.886
ENSG00000174640	SLCO2A1	protein_coding	-2.4119	4.39095	-15.5346	9e-45	3.46e-43	90.8376
ENSG00000118515	SGK1	protein_coding	-2.41127	5.18833	-14.9103	6.25e-42	2.01e-40	84.333
ENSG00000046653	GPM6B	protein_coding	-2.40862	1.37549	-16.9647	2.01e-51	1.16e-49	106.168
ENSG00000079385	CEACAM1	protein_coding	-2.40584	7.63304	-12.8876	4.64e-33	8.34e-32	64.089
ENSG00000187091	PLCD1	protein_coding	-2.40217	4.11525	-22.2115	8.86e-77	2.05e-74	164.264
ENSG00000196502	SULT1A1	protein_coding	-2.40078	4.06091	-16.8068	1.11e-50	6.16e-49	104.385
ENSG00000150594	ADRA2A	protein_coding	-2.39717	3.13546	-11.2827	1.74e-26	1.93e-25	48.9967
ENSG00000167779	IGFBP6	protein_coding	-2.39325	2.78065	-15.9255	1.43e-46	6.22e-45	94.9896
ENSG00000171724	VAT1L	protein_coding	-2.39314	0.827273	-17.0588	7.23e-52	4.32e-50	107.207
ENSG00000113296	THBS4	protein_coding	-2.39083	1.39204	-8.78366	2.47e-17	1.39e-16	28.2671
ENSG00000162949	CAPN13	protein_coding	-2.38993	2.27601	-10.4232	3.57e-23	3.12e-22	41.4839
ENSG00000142875	PRKACB	protein_coding	-2.38697	5.22893	-12.5949	7.93e-32	1.29e-30	61.199
ENSG00000130558	OLFM1	protein_coding	-2.38688	1.68208	-15.5442	8.13e-45	3.15e-43	91.0227
ENSG00000005249	PRKAR2B	protein_coding	-2.38674	2.36624	-15.3728	4.95e-44	1.82e-42	89.1858
ENSG00000145147	SLIT2	protein_coding	-2.37739	1.62309	-11.8092	1.37e-28	1.77e-27	53.9006
ENSG00000160307	S100B	protein_coding	-2.37711	1.00323	-15.1283	6.43e-43	2.21e-41	86.7199
ENSG00000137273	FOXF2	protein_coding	-2.37357	2.16255	-16.1505	1.29e-47	5.91e-46	97.4063
ENSG00000167641	PPP1R14A	protein_coding	-2.37322	2.13561	-15.6952	1.65e-45	6.65e-44	92.5843
ENSG00000122971	ACADS	protein_coding	-2.36783	5.64235	-14.3065	3.17e-39	8.63e-38	78.1411
ENSG00000173267	SNCG	protein_coding	-2.35606	0.539601	-14.7312	4.01e-41	1.22e-39	82.6417
ENSG00000166510	CCDC68	protein_coding	-2.35579	3.41929	-16.7061	3.3e-50	1.76e-48	103.308
ENSG00000168280	KIF5C	protein_coding	-2.35428	0.201145	-16.138	1.48e-47	6.72e-46	97.357
ENSG00000130518	KIAA1683	protein_coding	-2.35397	0.750751	-15.9142	1.61e-46	6.93e-45	94.9748
ENSG00000137726	FXYD6	protein_coding	-2.35374	2.85472	-14.5453	2.73e-40	7.97e-39	80.591
ENSG00000205795	CYS1	protein_coding	-2.35188	0.669563	-14.9208	5.6e-42	1.81e-40	84.5877
ENSG00000088827	SIGLEC1	protein_coding	-2.34917	2.41066	-12.8969	4.23e-33	7.65e-32	64.1555
ENSG00000165269	AQP7	protein_coding	-2.34871	1.09336	-15.0554	1.38e-42	4.67e-41	85.9592
ENSG00000236484	RRM2	protein_coding	-2.34645	1.81966	-9.09348	2.19e-18	1.34e-17	30.6163
ENSG00000109265	KIAA1211	protein_coding	-2.34615	3.27495	-16.1879	8.67e-48	3.98e-46	97.7627
ENSG00000121933	TMIGD3	protein_coding	-2.34322	0.8978	-16.5359	2.07e-49	1.06e-47	101.585
ENSG00000165821	SALL2	protein_coding	-2.34308	0.4867	-14.8304	1.43e-41	4.49e-40	83.665
ENSG00000233041	PHGR1	protein_coding	-2.34089	6.86831	-7.13436	3.39e-12	1.28e-11	16.5228
ENSG00000164176	EDIL3	protein_coding	-2.33976	4.23913	-15.0007	2.44e-42	8.18e-41	85.2613
ENSG00000156006	NAT2	protein_coding	-2.33953	1.86621	-12.547	1.26e-31	2.02e-30	60.8261
ENSG00000172935	MRGPRF	protein_coding	-2.33894	2.67969	-13.7714	7.25e-37	1.68e-35	72.7588
ENSG00000139193	CD27	protein_coding	-2.33507	1.27578	-14.4482	7.43e-40	2.12e-38	79.6991
ENSG00000085563	ABCB1	protein_coding	-2.32837	4.54358	-8.59222	1.07e-16	5.74e-16	26.6614
ENSG00000152583	SPARCL1	protein_coding	-2.32703	5.70123	-11.5857	1.09e-27	1.33e-26	51.7483
ENSG00000109846	CRYAB	protein_coding	-2.32638	2.94173	-14.6149	1.33e-40	3.98e-39	81.3025
ENSG00000227051	C14orf132	protein_coding	-2.32619	1.94814	-15.2505	1.79e-43	6.35e-42	87.9314
ENSG00000167741	GGT6	protein_coding	-2.32544	5.63502	-8.08039	4.79e-15	2.25e-14	22.9305
ENSG00000189221	MAOA	protein_coding	-2.32238	6.68515	-11.4087	5.52e-27	6.38e-26	50.166
ENSG00000109339	MAPK10	protein_coding	-2.32055	0.350522	-15.9344	1.3e-46	5.67e-45	95.1994
ENSG00000148053	NTRK2	protein_coding	-2.31734	1.59299	-8.6696	5.92e-17	3.25e-16	27.3919
ENSG00000124664	SPDEF	protein_coding	-2.30984	3.49914	-8.02271	7.27e-15	3.36e-14	22.5104
ENSG00000026751	SLAMF7	protein_coding	-2.30765	3.30342	-11.0335	1.65e-25	1.7e-24	46.7609
ENSG00000242265	PEG10	protein_coding	-2.3044	0.521823	-8.52009	1.84e-16	9.74e-16	26.4134
ENSG00000138308	PLA2G12B	protein_coding	-2.29975	-0.0499767	-5.59717	3.58e-08	9.48e-08	7.81411
ENSG00000131781	FMO5	protein_coding	-2.29863	3.82207	-15.6671	2.22e-45	8.93e-44	92.2339
ENSG00000174514	MFSD4A	protein_coding	-2.29711	3.19946	-14.2493	5.7e-39	1.52e-37	77.5604
ENSG00000157404	KIT	protein_coding	-2.29527	2.52099	-14.1783	1.18e-38	3.05e-37	76.867
ENSG00000203710	CR1	protein_coding	-2.29402	0.0431116	-9.27419	5.2e-19	3.33e-18	32.2589
ENSG00000106034	CPED1	protein_coding	-2.29386	2.6635	-14.9239	5.42e-42	1.76e-40	84.5002
ENSG00000205277	MUC12	protein_coding	-2.28695	6.22421	-5.87026	7.89e-09	2.23e-08	8.91443
ENSG00000137251	TINAG	protein_coding	-2.28564	2.13026	-9.70495	1.56e-20	1.12e-19	35.4834
ENSG00000145113	MUC4	protein_coding	-2.285	5.47282	-6.52485	1.66e-10	5.44e-10	12.6573
ENSG00000121898	CPXM2	protein_coding	-2.27495	2.48697	-11.9668	3.13e-29	4.2e-28	55.3014
ENSG00000102409	BEX4	protein_coding	-2.27346	2.44901	-16.3376	1.74e-48	8.46e-47	99.3887
ENSG00000010319	SEMA3G	protein_coding	-2.27008	2.10663	-17.1417	2.94e-52	1.82e-50	108.052
ENSG00000132563	REEP2	protein_coding	-2.26998	0.180963	-14.2649	4.86e-39	1.31e-37	77.8976
ENSG00000196664	TLR7	protein_coding	-2.26757	0.515905	-12.5318	1.46e-31	2.33e-30	60.8075
ENSG00000112782	CLIC5	protein_coding	-2.26711	5.54729	-13.5372	7.59e-36	1.63e-34	70.4008
ENSG00000151632	AKR1C2	protein_coding	-2.26365	1.17087	-13.8081	5.01e-37	1.17e-35	73.2366
ENSG00000091986	CCDC80	protein_coding	-2.2636	4.79787	-9.25759	5.94e-19	3.8e-18	31.7923
ENSG00000109819	PPARGC1A	protein_coding	-2.26334	3.25216	-12.3573	7.76e-31	1.17e-29	58.9386
ENSG00000166866	MYO1A	protein_coding	-2.26026	5.9851	-10.4504	2.82e-23	2.48e-22	41.6735
ENSG00000165548	TMEM63C	protein_coding	-2.25925	2.11199	-10.0368	9.74e-22	7.67e-21	38.2303
ENSG00000111796	KLRB1	protein_coding	-2.25735	0.933926	-14.6847	6.48e-41	1.96e-39	82.1485
ENSG00000099864	PALM	protein_coding	-2.25168	2.25959	-14.247	5.83e-39	1.55e-37	77.5814
ENSG00000111341	MGP	protein_coding	-2.24936	5.06231	-9.62854	2.93e-20	2.07e-19	34.7732
ENSG00000080031	PTPRH	protein_coding	-2.248	5.34328	-14.5787	1.94e-40	5.71e-39	80.9152
ENSG00000137462	TLR2	protein_coding	-2.24638	3.12792	-17.2097	1.4e-52	8.83e-51	108.754
ENSG00000112276	BVES	protein_coding	-2.24242	0.538479	-13.7263	1.14e-36	2.6e-35	72.4648
ENSG00000105851	PIK3CG	protein_coding	-2.24227	1.20165	-12.878	5.09e-33	9.11e-32	64.0796
ENSG00000152217	SETBP1	protein_coding	-2.24224	1.991	-15.9153	1.59e-46	6.87e-45	94.9206
ENSG00000124772	CPNE5	protein_coding	-2.23928	2.30762	-18.9425	7.3e-61	7.46e-59	127.774
ENSG00000153823	PID1	protein_coding	-2.23887	3.82663	-11.519	2.01e-27	2.4e-26	51.1215
ENSG00000164236	ANKRD33B	protein_coding	-2.23812	0.216979	-14.7535	3.18e-41	9.8e-40	82.8873
ENSG00000077943	ITGA8	protein_coding	-2.23676	1.88185	-19.4683	2.09e-63	2.44e-61	133.613
ENSG00000134533	RERG	protein_coding	-2.22873	1.08008	-12.3794	6.28e-31	9.54e-30	59.3068
ENSG00000197380	DACT3	protein_coding	-2.22786	1.57331	-14.5899	1.73e-40	5.14e-39	81.1279
ENSG00000077157	PPP1R12B	protein_coding	-2.22746	5.50363	-12.4236	4.12e-31	6.34e-30	59.5645
ENSG00000183508	FAM46C	protein_coding	-2.22475	4.44121	-12.6944	3.03e-32	5.13e-31	62.1424
ENSG00000188641	DPYD	protein_coding	-2.22185	2.75268	-13.0149	1.33e-33	2.5e-32	65.2865
ENSG00000077942	FBLN1	protein_coding	-2.21918	6.02664	-9.12729	1.68e-18	1.03e-17	30.7934
ENSG00000048052	HDAC9	protein_coding	-2.21915	1.74574	-14.5067	4.07e-40	1.17e-38	80.2652
ENSG00000262655	SPON1	protein_coding	-2.21857	4.60846	-8.60773	9.49e-17	5.13e-16	26.7762
ENSG00000181856	SLC2A4	protein_coding	-2.21666	1.50707	-15.2936	1.14e-43	4.07e-42	88.4135
ENSG00000073711	PPP2R3A	protein_coding	-2.2157	2.7463	-20.0415	3.46e-66	4.66e-64	139.973
ENSG00000149591	TAGLN	protein_coding	-2.21331	7.14416	-8.59256	1.06e-16	5.73e-16	26.7346
ENSG00000185905	C16orf54	protein_coding	-2.20863	0.776776	-12.2509	2.14e-30	3.09e-29	58.1295
ENSG00000198682	PAPSS2	protein_coding	-2.20003	6.31821	-12.4433	3.41e-31	5.28e-30	59.7726
ENSG00000184730	APOBR	protein_coding	-2.19977	5.22578	-11.0039	2.15e-25	2.2e-24	46.4874
ENSG00000166402	TUB	protein_coding	-2.19575	0.336822	-12.3227	1.08e-30	1.6e-29	58.838
ENSG00000135709	KIAA0513	protein_coding	-2.19221	3.78462	-17.0109	1.22e-51	7.12e-50	106.589
ENSG00000071967	CYBRD1	protein_coding	-2.19221	5.05256	-11.2493	2.36e-26	2.58e-25	48.6776
ENSG00000153233	PTPRR	protein_coding	-2.19191	2.90177	-11.3813	7.09e-27	8.12e-26	49.9029
ENSG00000137819	PAQR5	protein_coding	-2.19072	4.07645	-14.3847	1.43e-39	4e-38	78.922
ENSG00000102003	SYP	protein_coding	-2.18997	1.25268	-17.8335	1.53e-55	1.18e-53	115.614
ENSG00000119686	FLVCR2	protein_coding	-2.18633	2.39097	-17.9235	5.68e-56	4.45e-54	116.558
ENSG00000124212	PTGIS	protein_coding	-2.18181	2.26768	-9.92987	2.39e-21	1.85e-20	37.3293
ENSG00000263429	LINC00675	protein_coding	-2.17648	4.17314	-11.7976	1.53e-28	1.97e-27	53.676
ENSG00000182916	TCEAL7	protein_coding	-2.17257	-0.0294331	-13.1515	3.49e-34	6.76e-33	66.8242
ENSG00000154269	ENPP3	protein_coding	-2.16793	2.74921	-7.2464	1.61e-12	6.24e-12	17.2359
ENSG00000121577	POPDC2	protein_coding	-2.16576	0.782519	-12.6072	7.04e-32	1.16e-30	61.5055
ENSG00000108924	HLF	protein_coding	-2.16292	0.903681	-14.225	7.3e-39	1.93e-37	77.4596
ENSG00000143603	KCNN3	protein_coding	-2.1627	1.55299	-16.7288	2.58e-50	1.4e-48	103.63
ENSG00000143167	GPA33	protein_coding	-2.16261	7.66339	-9.51492	7.42e-20	5.06e-19	33.9358
ENSG00000158315	RHBDL2	protein_coding	-2.16212	2.69101	-11.5102	2.18e-27	2.6e-26	51.0864
ENSG00000011465	DCN	protein_coding	-2.16042	7.0469	-8.74001	3.45e-17	1.92e-16	27.842
ENSG00000172348	RCAN2	protein_coding	-2.15716	2.77056	-19.1789	5.27e-62	5.57e-60	130.38
ENSG00000115295	CLIP4	protein_coding	-2.15424	1.50391	-13.2606	1.19e-34	2.37e-33	67.7835
ENSG00000129595	EPB41L4A	protein_coding	-2.14824	0.924496	-13.3575	4.54e-35	9.36e-34	68.791
ENSG00000138744	NAAA	protein_coding	-2.14725	4.9069	-19.1311	8.96e-62	9.28e-60	129.831
ENSG00000184349	EFNA5	protein_coding	-2.14497	1.42067	-10.2175	2.09e-22	1.72e-21	39.837
ENSG00000168016	TRANK1	protein_coding	-2.14301	4.90554	-16.7417	2.25e-50	1.23e-48	103.683
ENSG00000157168	NRG1	protein_coding	-2.14289	0.635798	-10.4422	3.03e-23	2.66e-22	41.8427
ENSG00000119938	PPP1R3C	protein_coding	-2.14051	0.586603	-11.3307	1.12e-26	1.27e-25	49.6565
ENSG00000138193	PLCE1	protein_coding	-2.1385	4.69337	-18.7356	7.24e-60	6.97e-58	125.453
ENSG00000137558	PI15	protein_coding	-2.13673	0.607011	-8.40757	4.29e-16	2.21e-15	25.5821
ENSG00000072163	LIMS2	protein_coding	-2.13657	3.83611	-12.2909	1.46e-30	2.15e-29	58.2958
ENSG00000132561	MATN2	protein_coding	-2.13602	4.94979	-10.4428	3.01e-23	2.65e-22	41.5815
ENSG00000146122	DAAM2	protein_coding	-2.13495	2.75698	-17.5264	4.42e-54	3.07e-52	112.208
ENSG00000118407	FILIP1	protein_coding	-2.13192	0.980785	-13.8749	2.56e-37	6.09e-36	73.9242
ENSG00000125845	BMP2	protein_coding	-2.12742	3.88917	-13.9724	9.52e-38	2.32e-36	74.7439
ENSG00000002726	AOC1	protein_coding	-2.12719	7.53573	-9.68607	1.82e-20	1.31e-19	35.3186
ENSG00000088280	ASAP3	protein_coding	-2.12478	3.50602	-18.4951	1.04e-58	9.56e-57	122.806
ENSG00000170954	ZNF415	protein_coding	-2.12456	0.57207	-11.6679	5.09e-28	6.37e-27	52.7264
ENSG00000171747	LGALS4	protein_coding	-2.12068	10.023	-11.0132	1.98e-25	2.02e-24	46.7304
ENSG00000169764	UGP2	protein_coding	-2.11977	6.64245	-21.019	5.97e-71	9.4e-69	150.901
ENSG00000198848	CES1	protein_coding	-2.11909	2.56741	-8.03834	6.49e-15	3.01e-14	22.6743
ENSG00000146374	RSPO3	protein_coding	-2.11845	0.853214	-9.57384	4.59e-20	3.19e-19	34.577
ENSG00000136274	NACAD	protein_coding	-2.11803	0.12664	-14.4921	4.73e-40	1.36e-38	80.2151
ENSG00000155659	VSIG4	protein_coding	-2.11463	2.91123	-10.7819	1.55e-24	1.48e-23	44.5632
ENSG00000174099	MSRB3	protein_coding	-2.11343	3.71395	-11.2165	3.17e-26	3.45e-25	48.3853
ENSG00000144908	ALDH1L1	protein_coding	-2.11187	2.5843	-6.5194	1.71e-10	5.62e-10	12.6858
ENSG00000104321	TRPA1	protein_coding	-2.11186	2.19321	-9.89475	3.21e-21	2.44e-20	37.0555
ENSG00000198846	TOX	protein_coding	-2.11079	2.72865	-12.0488	1.45e-29	1.99e-28	56.0613
ENSG00000145920	CPLX2	protein_coding	-2.10871	0.3236	-7.41429	5.19e-13	2.09e-12	18.6493
ENSG00000117091	CD48	protein_coding	-2.10735	2.67023	-13.2159	1.85e-34	3.65e-33	67.2628
ENSG00000119227	PIGZ	protein_coding	-2.10724	4.60317	-11.3329	1.1e-26	1.25e-25	49.4259
ENSG00000173198	CYSLTR1	protein_coding	-2.10606	0.274193	-13.5871	4.61e-36	1.01e-34	71.1035
ENSG00000156234	CXCL13	protein_coding	-2.10252	1.43446	-7.52391	2.45e-13	1.01e-12	19.2389
ENSG00000197943	PLCG2	protein_coding	-2.09933	3.13715	-15.1843	3.58e-43	1.25e-41	87.1907
ENSG00000076662	ICAM3	protein_coding	-2.09186	0.203314	-11.4485	3.84e-27	4.48e-26	50.7617
ENSG00000197444	OGDHL	protein_coding	-2.09143	-0.0701996	-6.88054	1.77e-11	6.3e-11	15.2428
ENSG00000124615	MOCS1	protein_coding	-2.09121	2.93923	-17.3987	1.79e-53	1.19e-51	110.814
ENSG00000162779	AXDND1	protein_coding	-2.08876	0.147147	-7.49547	2.98e-13	1.22e-12	19.2176
ENSG00000145687	SSBP2	protein_coding	-2.0881	2.27871	-16.4494	5.24e-49	2.63e-47	100.599
ENSG00000090530	P3H2	protein_coding	-2.08731	3.09602	-12.1662	4.78e-30	6.78e-29	57.1435
ENSG00000155066	PROM2	protein_coding	-2.08702	4.15769	-7.8996	1.76e-14	7.9e-14	21.6262
ENSG00000182575	NXPH3	protein_coding	-2.08108	0.633896	-9.25453	6.09e-19	3.89e-18	32.05
ENSG00000232040	ZBED9	protein_coding	-2.08075	-0.89967	-5.56259	4.31e-08	1.14e-07	7.73868
ENSG00000164237	CMBL	protein_coding	-2.0807	5.98867	-8.81716	1.9e-17	1.08e-16	28.3879
ENSG00000169291	SHE	protein_coding	-2.08017	1.42339	-16.6753	4.6e-50	2.43e-48	103.065
ENSG00000134769	DTNA	protein_coding	-2.07945	1.24425	-9.91992	2.6e-21	2e-20	37.3625
ENSG00000176472	ZNF575	protein_coding	-2.07909	1.74679	-25.2661	1.1e-91	6.51e-89	198.424
ENSG00000182636	NDN	protein_coding	-2.07619	2.86269	-15.718	1.29e-45	5.26e-44	92.7985
ENSG00000126803	HSPA2	protein_coding	-2.0757	4.02121	-12.3402	9.14e-31	1.37e-29	58.7604
ENSG00000188993	LRRC66	protein_coding	-2.07522	2.54229	-15.3676	5.23e-44	1.91e-42	89.1327
ENSG00000172349	IL16	protein_coding	-2.07367	2.75403	-15.3305	7.72e-44	2.8e-42	88.7344
ENSG00000184709	LRRC26	protein_coding	-2.07161	0.846031	-5.73768	1.66e-08	4.55e-08	8.49581
ENSG00000123243	ITIH5	protein_coding	-2.07127	3.94825	-12.1898	3.82e-30	5.46e-29	57.3401
ENSG00000172955	ADH6	protein_coding	-2.07012	2.45037	-10.2245	1.97e-22	1.63e-21	39.7937
ENSG00000184163	C1QTNF12	protein_coding	-2.06957	1.3341	-10.9003	5.42e-25	5.34e-24	45.7588
ENSG00000150593	PDCD4	protein_coding	-2.06778	6.49424	-19.8692	2.38e-65	3.06e-63	138.051
ENSG00000186469	GNG2	protein_coding	-2.06521	2.96725	-17.8241	1.69e-55	1.31e-53	115.451
ENSG00000122694	GLIPR2	protein_coding	-2.06463	4.13231	-16.1307	1.6e-47	7.24e-46	97.142
ENSG00000101049	SGK2	protein_coding	-2.06347	4.17635	-9.61814	3.19e-20	2.25e-19	34.6823
ENSG00000067113	PLPP1	protein_coding	-2.06242	4.52585	-22.0438	5.86e-76	1.31e-73	162.38
ENSG00000162733	DDR2	protein_coding	-2.05827	3.97657	-10.4286	3.41e-23	2.98e-22	41.4601
ENSG00000144821	MYH15	protein_coding	-2.05387	0.118126	-13.2122	1.92e-34	3.78e-33	67.4173
ENSG00000173467	AGR3	protein_coding	-2.05371	4.38644	-7.09804	4.31e-12	1.61e-11	16.2159
ENSG00000139970	RTN1	protein_coding	-2.05027	1.04989	-12.4134	4.54e-31	6.96e-30	59.6494
ENSG00000162391	FAM151A	protein_coding	-2.04992	0.283211	-16.5322	2.15e-49	1.1e-47	101.556
ENSG00000165194	PCDH19	protein_coding	-2.04988	0.452354	-7.8749	2.1e-14	9.39e-14	21.7927
ENSG00000070526	ST6GALNAC1	protein_coding	-2.04979	6.40042	-7.21238	2.02e-12	7.77e-12	17.0013
ENSG00000177363	LRRN4CL	protein_coding	-2.0478	0.990646	-14.1152	2.23e-38	5.72e-37	76.3527
ENSG00000106688	SLC1A1	protein_coding	-2.04773	3.88665	-11.6635	5.3e-28	6.62e-27	52.4433
ENSG00000101445	PPP1R16B	protein_coding	-2.04387	2.65663	-14.3083	3.12e-39	8.48e-38	78.1903
ENSG00000186417	GLDN	protein_coding	-2.04093	0.366137	-11.0509	1.41e-25	1.47e-24	47.183
ENSG00000115841	RMDN2	protein_coding	-2.03952	2.23518	-21.0924	2.61e-71	4.35e-69	151.73
ENSG00000148180	GSN	protein_coding	-2.03939	8.21642	-11.9954	2.4e-29	3.25e-28	55.6075
ENSG00000119782	FKBP1B	protein_coding	-2.03837	0.451309	-11.8049	1.42e-28	1.84e-27	54.0061
ENSG00000166126	AMN	protein_coding	-2.03783	5.26504	-8.94058	7.29e-18	4.26e-17	29.314
ENSG00000260314	MRC1	protein_coding	-2.03731	3.26837	-9.56015	5.13e-20	3.55e-19	34.2369
ENSG00000113580	NR3C1	protein_coding	-2.03098	3.57362	-13.8517	3.23e-37	7.62e-36	73.536
ENSG00000126759	CFP	protein_coding	-2.03055	0.645338	-14.8624	1.03e-41	3.25e-40	84.0007
ENSG00000074370	ATP2A3	protein_coding	-2.02819	6.66224	-9.29301	4.47e-19	2.88e-18	32.1167
ENSG00000069764	PLA2G10	protein_coding	-2.0279	1.23939	-11.552	1.48e-27	1.79e-26	51.6213
ENSG00000154553	PDLIM3	protein_coding	-2.02097	4.00512	-10.5135	1.63e-23	1.46e-22	42.1896
ENSG00000187837	HIST1H1C	protein_coding	-2.02044	3.74818	-12.1689	4.66e-30	6.63e-29	57.1466
ENSG00000163412	EIF4E3	protein_coding	-2.01543	4.31185	-14.9002	6.95e-42	2.23e-40	84.2172
ENSG00000078295	ADCY2	protein_coding	-2.01164	-0.180909	-10.4103	3.99e-23	3.47e-22	41.6437
ENSG00000163520	FBLN2	protein_coding	-2.00808	4.71459	-8.07904	4.83e-15	2.27e-14	22.8967
ENSG00000118804	STBD1	protein_coding	-2.00507	1.73645	-23.5707	2e-83	7.41e-81	179.494
ENSG00000172156	CCL11	protein_coding	-2.00452	1.50785	-9.25009	6.31e-19	4.02e-18	31.9226
ENSG00000134184	GSTM1	protein_coding	-2.00425	0.338297	-5.52526	5.28e-08	1.38e-07	7.41476
ENSG00000175063	UBE2C	protein_coding	2.00446	6.12233	14.2637	4.92e-39	1.32e-37	77.722
ENSG00000049192	ADAMTS6	protein_coding	2.00575	0.736778	8.65924	6.41e-17	3.51e-16	27.7039
ENSG00000165480	SKA3	protein_coding	2.01164	4.40881	13.5603	6.03e-36	1.3e-34	70.7979
ENSG00000117122	MFAP2	protein_coding	2.01579	3.65169	7.68261	8.15e-14	3.49e-13	20.4824
ENSG00000182489	XKRX	protein_coding	2.01952	2.13396	8.21583	1.78e-15	8.67e-15	24.3677
ENSG00000171617	ENC1	protein_coding	2.02436	7.21095	21.9891	1.08e-75	2.4e-73	161.766
ENSG00000120068	HOXB8	protein_coding	2.02498	4.20132	4.72158	3.04e-06	6.75e-06	3.44655
ENSG00000124602	UNC5CL	protein_coding	2.03776	3.51038	8.67368	5.74e-17	3.15e-16	27.6372
ENSG00000101144	BMP7	protein_coding	2.04375	3.87611	4.2042	3.1e-05	6.17e-05	1.27222
ENSG00000023839	ABCC2	protein_coding	2.04647	1.31953	5.41186	9.65e-08	2.47e-07	7.07235
ENSG00000141527	CARD14	protein_coding	2.05043	1.71434	9.65154	2.42e-20	1.72e-19	35.4089
ENSG00000183960	KCNH8	protein_coding	2.05365	1.60336	7.17948	2.52e-12	9.6e-12	17.3017
ENSG00000124882	EREG	protein_coding	2.05405	4.18053	3.87316	0.000121552	0.000226032	-0.0688789
ENSG00000006704	GTF2IRD1	protein_coding	2.06125	5.93224	17.0603	7.11e-52	4.28e-50	107.158
ENSG00000011426	ANLN	protein_coding	2.07884	5.57798	15.2863	1.23e-43	4.39e-42	88.3045
ENSG00000172164	SNTB1	protein_coding	2.08026	5.61585	12.8972	4.22e-33	7.64e-32	64.1836
ENSG00000101224	CDC25B	protein_coding	2.08358	7.06251	16.6462	6.3e-50	3.31e-48	102.652
ENSG00000198723	TEX45	protein_coding	2.08622	1.51358	8.79579	2.24e-17	1.27e-16	28.7031
ENSG00000189431	RASSF10	protein_coding	2.08785	1.71623	5.07049	5.58e-07	1.33e-06	5.3576
ENSG00000088826	SMOX	protein_coding	2.09661	4.26999	11.7062	3.57e-28	4.51e-27	53.0691
ENSG00000169245??	CXCL10	protein_coding	2.10302	3.92369	6.75325	3.98e-11	1.37e-10	14.3997
ENSG00000196584	XRCC2	protein_coding	2.11366	2.91896	13.9145	1.71e-37	4.12e-36	74.388
ENSG00000167914	GSDMA	protein_coding	2.12233	1.03472	7.00458	7.94e-12	2.9e-11	16.2244
ENSG00000139292	LGR5	protein_coding	2.12234	5.3217	6.21801	1.06e-09	3.24e-09	10.992
ENSG00000142235	LMTK3	protein_coding	2.1237	2.52663	9.55028	5.56e-20	3.84e-19	34.551
ENSG00000100003	SEC14L2	protein_coding	2.1263	2.69181	12.5189	1.65e-31	2.62e-30	60.7546
ENSG00000103569	AQP9	protein_coding	2.12694	1.09328	4.93274	1.1e-06	2.55e-06	4.75791
ENSG00000166840	GLYATL1	protein_coding	2.12874	0.0296211	5.63498	2.91e-08	7.8e-08	8.30086
ENSG00000127423	AUNIP	protein_coding	2.13689	2.19632	14.8378	1.33e-41	4.17e-40	83.7495
ENSG00000166415	WDR72	protein_coding	2.143	2.61837	4.06073	5.67e-05	0.00010972	0.861512
ENSG00000108821	COL1A1	protein_coding	2.14359	10.4787	9.48438	9.52e-20	6.43e-19	33.6557
ENSG00000119547	ONECUT2	protein_coding	2.14775	1.44059	6.50275	1.9e-10	6.2e-10	13.108
ENSG00000197905	TEAD4	protein_coding	2.15747	4.59871	14.5571	2.42e-40	7.09e-39	80.8445
ENSG00000159167	STC1	protein_coding	2.15972	3.34096	8.77059	2.73e-17	1.53e-16	28.3877
ENSG00000101194	SLC17A9	protein_coding	2.16754	5.05427	8.02127	7.34e-15	3.4e-14	22.6834
ENSG00000108342	CSF3	protein_coding	2.16868	-0.0867635	5.19038	3.05e-07	7.44e-07	6.04235
ENSG00000039139	DNAH5	protein_coding	2.17355	0.0825643	8.599	1.01e-16	5.47e-16	27.2723
ENSG00000134317	GRHL1	protein_coding	2.17782	2.20504	11.0288	1.72e-25	1.77e-24	47.0781
ENSG00000152413	HOMER1	protein_coding	2.17823	2.82995	11.0819	1.07e-25	1.12e-24	47.5206
ENSG00000106366	SERPINE1	protein_coding	2.17957	4.65688	7.53552	2.26e-13	9.38e-13	19.3686
ENSG00000160183	TMPRSS3	protein_coding	2.18038	2.92556	6.54852	1.43e-10	4.73e-10	13.2625
ENSG00000111110	PPM1H	protein_coding	2.18901	5.26581	15.6238	3.51e-45	1.39e-43	91.8727
ENSG00000158555	GDPD5	protein_coding	2.21797	4.5421	8.62649	8.23e-17	4.47e-16	27.1852
ENSG00000143333	RGS16	protein_coding	2.21902	3.85055	10.7033	3.1e-24	2.9e-23	44.1337
ENSG00000198720	ANKRD13B	protein_coding	2.22265	3.74537	11.2954	1.55e-26	1.73e-25	49.3841
ENSG00000135245	HILPDA	protein_coding	2.22625	4.68216	13.1559	3.34e-34	6.5e-33	66.8062
ENSG00000003249	DBNDD1	protein_coding	2.23144	4.15106	9.62493	3.01e-20	2.13e-19	35.0353
ENSG00000182492	BGN	protein_coding	2.23548	7.25795	9.97482	1.64e-21	1.28e-20	37.6139
ENSG00000183742	MACC1	protein_coding	2.23796	5.73207	12.99	1.7e-33	3.18e-32	65.0888
ENSG00000106483	SFRP4	protein_coding	2.24581	3.75512	4.38938	1.38e-05	2.86e-05	2.07546
ENSG00000122778	KIAA1549	protein_coding	2.25178	4.52262	14.5855	1.81e-40	5.34e-39	81.1418
ENSG00000134762	DSC3	protein_coding	2.25514	1.16943	4.26412	2.4e-05	4.84e-05	1.82047
ENSG00000110944	IL23A	protein_coding	2.26169	0.849687	9.64564	2.54e-20	1.81e-19	35.3972
ENSG00000124731	TREM1	protein_coding	2.27333	1.01079	6.12375	1.84e-09	5.51e-09	10.9416
ENSG00000029153	ARNTL2	protein_coding	2.28612	4.42555	12.7119	2.56e-32	4.37e-31	62.5258
ENSG00000106327	TFR2	protein_coding	2.2951	1.64089	8.17007	2.49e-15	1.2e-14	24.0869
ENSG00000176890	TYMS	protein_coding	2.29995	4.54772	16.9367	2.72e-51	1.55e-49	105.895
ENSG00000241186	TDGF1	protein_coding	2.30333	3.73604	5.00127	7.87e-07	1.85e-06	4.83301
ENSG00000078114	NEBL	protein_coding	2.31265	6.2629	15.1423	5.56e-43	1.91e-41	86.7709
ENSG00000183914	DNAH2	protein_coding	2.32213	1.7	8.24093	1.48e-15	7.24e-15	24.5942
ENSG00000171004	HS6ST2	protein_coding	2.3395	2.6153	4.47585	9.41e-06	1.98e-05	2.58466
ENSG00000006118	TMEM132A	protein_coding	2.34032	4.9875	12.6943	3.04e-32	5.14e-31	62.3155
ENSG00000108379	WNT3	protein_coding	2.36738	1.39547	11.8262	1.17e-28	1.52e-27	54.2911
ENSG00000075275	CELSR1	protein_coding	2.37263	4.97348	11.4079	5.56e-27	6.42e-26	50.3011
ENSG00000106038	EVX1	protein_coding	2.37619	0.909997	4.54296	6.95e-06	1.48e-05	3.03017
ENSG00000008300	CELSR3	protein_coding	2.37663	4.0024	9.29103	4.54e-19	2.93e-18	32.383
ENSG00000115008	IL1A	protein_coding	2.42596	0.259633	6.96746	1.01e-11	3.67e-11	16.0254
ENSG00000120254	MTHFD1L	protein_coding	2.42764	5.44493	23.9994	1.62e-85	7.04e-83	184.289
ENSG00000163032	VSNL1	protein_coding	2.4279	4.29023	8.45866	2.93e-16	1.53e-15	25.9854
ENSG00000184949	FAM227A	protein_coding	2.43653	0.816889	12.2973	1.38e-30	2.03e-29	58.6645
ENSG00000158023	WDR66	protein_coding	2.43824	1.09411	11.4975	2.45e-27	2.91e-26	51.293
ENSG00000011201	ANOS1	protein_coding	2.44986	2.30503	7.52301	2.47e-13	1.02e-12	19.5458
ENSG00000158296	SLC13A3	protein_coding	2.46153	0.980424	4.93151	1.11e-06	2.57e-06	4.78156
ENSG00000159708	LRRC36	protein_coding	2.47262	0.823811	7.36028	7.49e-13	2.98e-12	18.5531
ENSG00000128578	STRIP2	protein_coding	2.47992	2.49676	11.8318	1.11e-28	1.44e-27	54.3309
ENSG00000102359	SRPX2	protein_coding	2.48287	4.08766	7.16486	2.77e-12	1.05e-11	17.0239
ENSG00000142102	PGGHG	protein_coding	2.48319	5.46846	8.8573	1.39e-17	8.01e-17	28.8431
ENSG00000137877	SPTBN5	protein_coding	2.48482	1.98667	8.34804	6.69e-16	3.38e-15	25.3616
ENSG00000203805	PLPP4	protein_coding	2.4885	0.201641	6.74748	4.13e-11	1.43e-10	14.6551
ENSG00000137203	TFAP2A	protein_coding	2.49563	1.59954	6.579	1.19e-10	3.95e-10	13.5761
ENSG00000139289	PHLDA1	protein_coding	2.50172	6.79635	14.0932	2.79e-38	7.11e-37	75.9805
ENSG00000180914	OXTR	protein_coding	2.50458	0.634318	11.56	1.38e-27	1.67e-26	51.8585
ENSG00000135069	PSAT1	protein_coding	2.50609	5.45977	11.6799	4.55e-28	5.72e-27	52.7408
ENSG00000187730	GABRD	protein_coding	2.50806	0.0100204	12.8598	6.08e-33	1.08e-31	64.0018
ENSG00000198203	SULT1C2	protein_coding	2.50861	2.64642	6.56474	1.29e-10	4.29e-10	13.409
ENSG00000120875	DUSP4	protein_coding	2.51258	4.48232	6.29472	6.69e-10	2.09e-09	11.6182
ENSG00000198807	PAX9	protein_coding	2.51378	0.276083	6.80259	2.91e-11	1.02e-10	14.9947
ENSG00000180730	SHISA2	protein_coding	2.52603	1.21088	8.38103	5.23e-16	2.67e-15	25.6463
ENSG00000135480	KRT7	protein_coding	2.5278	2.04585	7.46554	3.66e-13	1.49e-12	19.1867
ENSG00000137747	TMPRSS13	protein_coding	2.52811	2.29993	6.65885	7.21e-11	2.44e-10	14.0082
ENSG00000125895	TMEM74B	protein_coding	2.52928	1.94071	8.06008	5.55e-15	2.59e-14	23.2964
ENSG00000254726	MEX3A	protein_coding	2.53323	3.35671	9.09193	2.22e-18	1.35e-17	30.8823
ENSG00000268104	SLC6A14	protein_coding	2.54334	2.42193	4.69745	3.4e-06	7.52e-06	3.59557
ENSG00000160862	AZGP1	protein_coding	2.56468	5.39548	7.58849	1.57e-13	6.58e-13	19.6787
ENSG00000006327	TNFRSF12A	protein_coding	2.5659	5.46319	14.9615	3.67e-42	1.21e-40	84.9699
ENSG00000099194	SCD	protein_coding	2.56678	8.5623	16.3373	1.75e-48	8.46e-47	99.3393
ENSG00000050344	NFE2L3	protein_coding	2.5831	6.76879	22.9812	1.52e-80	4.91e-78	172.907
ENSG00000104415	WISP1	protein_coding	2.58848	2.37343	9.2955	4.38e-19	2.83e-18	32.547
ENSG00000151012	SLC7A11	protein_coding	2.58998	4.06506	9.92334	2.53e-21	1.94e-20	37.5154
ENSG00000125657	TNFSF9	protein_coding	2.59483	2.09291	6.94557	1.16e-11	4.21e-11	15.8119
ENSG00000104899	AMH	protein_coding	2.60438	0.196453	5.98519	4.1e-09	1.19e-08	10.1943
ENSG00000206069	TMEM211	protein_coding	2.61343	0.312319	5.84291	9.2e-09	2.58e-08	9.41211
ENSG00000172927	MYEOV	protein_coding	2.62794	4.07951	6.47348	2.27e-10	7.38e-10	12.7354
ENSG00000174951	FUT1	protein_coding	2.62907	2.77671	13.6895	1.65e-36	3.72e-35	72.146
ENSG00000164398	ACSL6	protein_coding	2.65638	2.69045	4.50118	8.4e-06	1.78e-05	2.70943
ENSG00000101104	PABPC1L	protein_coding	2.66432	4.10623	8.98662	5.08e-18	3.01e-17	30.0185
ENSG00000145244	CORIN	protein_coding	2.67565	0.367173	8.92759	8.07e-18	4.7e-17	29.7527
ENSG00000181773	GPR3	protein_coding	2.67625	0.148781	13.1356	4.08e-34	7.9e-33	66.6645
ENSG00000073067	CYP2W1	protein_coding	2.67729	3.11708	4.02021	6.7e-05	0.000128603	0.697937
ENSG00000114270	COL7A1	protein_coding	2.68348	4.4577	9.07203	2.6e-18	1.57e-17	30.6491
ENSG00000203499	IQANK1	protein_coding	2.69236	4.78732	14.3694	1.67e-39	4.62e-38	78.9443
ENSG00000131389	SLC6A6	protein_coding	2.70351	6.44465	15.916	1.58e-46	6.84e-45	94.9078
ENSG00000179431	FJX1	protein_coding	2.709	1.86065	13.4394	2.01e-35	4.2e-34	69.6602
ENSG00000178752	ERFE	protein_coding	2.73083	0.293692	9.73818	1.18e-20	8.61e-20	36.1554
ENSG00000187642	PERM1	protein_coding	2.73958	0.0721553	12.2675	1.83e-30	2.66e-29	58.3809
ENSG00000163993	S100P	protein_coding	2.75097	7.24499	11.4163	5.15e-27	5.97e-26	50.1949
ENSG00000148734	NPFFR1	protein_coding	2.75371	1.00381	8.01069	7.93e-15	3.65e-14	22.9982
ENSG00000173391	OLR1	protein_coding	2.76541	1.24737	7.18459	2.43e-12	9.28e-12	17.396
ENSG00000163817	SLC6A20	protein_coding	2.77238	3.53864	5.68685	2.19e-08	5.95e-08	8.35896
ENSG00000185332	TMEM105	protein_coding	2.77299	0.426619	11.0485	1.44e-25	1.5e-24	47.2805
ENSG00000081277	PKP1	protein_coding	2.83965	2.17542	6.7458	4.18e-11	1.44e-10	14.5708
ENSG00000182747	SLC35D3	protein_coding	2.8472	0.722912	5.52923	5.16e-08	1.35e-07	7.74472
ENSG00000169174	PCSK9	protein_coding	2.85392	5.34653	9.12987	1.64e-18	1.01e-17	31.0161
ENSG00000163132	MSX1	protein_coding	2.85429	2.01816	10.4887	2.02e-23	1.8e-22	42.4015
ENSG00000134057?	CCNB1	protein_coding	2.85746	2.85373	10.3834	5.04e-23	4.35e-22	41.4742
ENSG00000165188	RNF183	protein_coding	2.86135	1.67885	9.51975	7.13e-20	4.88e-19	34.3751
ENSG00000120708	TGFBI	protein_coding	2.8649	9.27745	16.2594	4.03e-48	1.89e-46	98.5119
ENSG00000131188	PRR7	protein_coding	2.88384	2.75966	10.6648	4.34e-24	4.03e-23	43.8994
ENSG00000009950	MLXIPL	protein_coding	2.89317	4.66363	8.82069	1.85e-17	1.05e-16	28.7141
ENSG00000163739	CXCL1	protein_coding	2.91677	5.53107	9.50223	8.23e-20	5.59e-19	33.9546
ENSG00000204335	SP5	protein_coding	2.91917	2.70801	6.87707	1.81e-11	6.43e-11	15.3569
ENSG00000103253	HAGHL	protein_coding	2.92285	2.74754	9.27286	5.25e-19	3.37e-18	32.371
ENSG00000088002	SULT2B1	protein_coding	2.93834	3.96463	8.78256	2.49e-17	1.4e-16	28.4914
ENSG00000158106	RHPN1	protein_coding	2.93932	4.23516	10.828	1.03e-24	9.97e-24	45.2451
ENSG00000103257	SLC7A5	protein_coding	2.93989	7.15351	17.5953	2.08e-54	1.47e-52	112.948
ENSG00000173898	SPTBN2	protein_coding	2.95192	4.88893	13.1878	2.44e-34	4.78e-33	67.1521
ENSG00000162849	KIF26B	protein_coding	2.96314	2.94938	8.31974	8.26e-16	4.15e-15	25.1173
ENSG00000103355	PRSS33	protein_coding	2.96506	0.445669	6.09927	2.12e-09	6.32e-09	10.8315
ENSG00000185105	MYADML2	protein_coding	2.96795	-0.104865	7.29878	1.13e-12	4.44e-12	18.1585
ENSG00000163734	CXCL3	protein_coding	2.9703	4.80364	9.10419	2.01e-18	1.23e-17	30.8942
ENSG00000129474	AJUBA	protein_coding	2.97438	4.31404	19.5605	7.49e-64	9.02e-62	134.588
ENSG00000169248	CXCL11	protein_coding	2.9755	2.65395	6.81723	2.65e-11	9.28e-11	14.9809
ENSG00000118785	SPP1	protein_coding	2.98553	5.55597	6.00463	3.67e-09	1.07e-08	9.85753
ENSG00000166670	MMP10	protein_coding	3.00472	0.683329	7.4242	4.85e-13	1.96e-12	18.9837
ENSG00000196335	STK31	protein_coding	3.01596	0.76288	9.57475	4.55e-20	3.17e-19	34.8325
ENSG00000181652	ATG9B	protein_coding	3.04648	1.78561	10.7685	1.74e-24	1.66e-23	44.8226
ENSG00000130513	GDF15	protein_coding	3.05146	6.909	13.3209	6.53e-35	1.33e-33	68.2949
ENSG00000171388	APLN	protein_coding	3.06754	2.66881	12.1057	8.47e-30	1.18e-28	56.8769
ENSG00000157193	LRP8	protein_coding	3.07087	4.20602	16.7372	2.36e-50	1.28e-48	103.744
ENSG00000100867	DHRS2	protein_coding	3.08394	0.422506	9.7121	1.47e-20	1.06e-19	35.9432
ENSG00000215182	MUC5AC	protein_coding	3.08509	1.94139	4.31858	1.89e-05	3.86e-05	2.05361
ENSG00000258227	CLEC5A	protein_coding	3.09953	0.552895	9.06723	2.7e-18	1.63e-17	30.8271
ENSG00000078098	FAP	protein_coding	3.10512	2.69391	8.37507	5.47e-16	2.79e-15	25.5456
ENSG00000149243	KLHL35	protein_coding	3.10766	1.89247	10.6163	6.65e-24	6.1e-23	43.5059
ENSG00000183734	ASCL2	protein_coding	3.11104	5.76871	7.41045	5.33e-13	2.15e-12	18.4998
ENSG00000112494	UNC93A	protein_coding	3.12298	0.200338	6.46965	2.32e-10	7.54e-10	12.9766
ENSG00000173557	C2orf70	protein_coding	3.13716	1.70419	10.4684	2.41e-23	2.13e-22	42.2388
ENSG00000169247	SH3TC2	protein_coding	3.13873	2.92212	10.9518	3.43e-25	3.44e-24	46.4024
ENSG00000196711	ALKAL1	protein_coding	3.14744	-0.265427	9.44657	1.29e-19	8.67e-19	33.8081
ENSG00000273079	GRIN2B	protein_coding	3.14996	2.04621	9.06432	2.76e-18	1.67e-17	30.7776
ENSG00000131746	TNS4	protein_coding	3.15224	6.33326	11.3809	7.12e-27	8.15e-26	49.9824
ENSG00000172023	REG1B	protein_coding	3.15648	0.782286	3.741	0.000204293	0.000369594	-0.14303
ENSG00000086991	NOX4	protein_coding	3.17804	0.452888	10.9154	4.74e-25	4.69e-24	46.1099
ENSG00000187583	PLEKHN1	protein_coding	3.1959	1.61129	14.1062	2.45e-38	6.26e-37	76.2607
ENSG00000151388	ADAMTS12	protein_coding	3.201	3.7438	9.84371	4.92e-21	3.7e-20	36.9192
ENSG00000162004	CCDC78	protein_coding	3.20463	0.996003	11.0869	1.02e-25	1.08e-24	47.6197
ENSG00000114656	KIAA1257	protein_coding	3.20801	1.71999	13.3574	4.55e-35	9.36e-34	68.8408
ENSG00000158055	GRHL3	protein_coding	3.21153	1.48676	10.2965	1.07e-22	8.99e-22	40.7818
ENSG00000101187	SLCO4A1	protein_coding	3.21883	5.72638	15.5647	6.55e-45	2.55e-43	91.2819
ENSG00000206075	SERPINB5	protein_coding	3.24949	4.8029	6.43102	2.94e-10	9.46e-10	12.4609
ENSG00000088836	SLC4A11	protein_coding	3.25017	2.11462	9.05174	3.05e-18	1.83e-17	30.6833
ENSG00000164932	CTHRC1	protein_coding	3.26997	4.06942	9.16912	1.2e-18	7.52e-18	31.4836
ENSG00000184292	TACSTD2	protein_coding	3.28189	3.5027	6.04927	2.83e-09	8.34e-09	10.3883
ENSG00000198759	EGFL6	protein_coding	3.30409	1.1585	12.5649	1.06e-31	1.71e-30	61.1887
ENSG00000175592	FOSL1	protein_coding	3.31099	3.22141	9.88186	3.58e-21	2.71e-20	37.2703
ENSG00000196754	S100A2	protein_coding	3.33965	2.07873	9.77537	8.7e-21	6.41e-20	36.4425
ENSG00000173894	CBX2	protein_coding	3.34286	3.37643	11.8727	7.57e-29	9.97e-28	54.7044
ENSG00000183248	PRR36	protein_coding	3.34623	2.01996	8.46458	2.8e-16	1.46e-15	26.254
ENSG00000140807	NKD1	protein_coding	3.35669	5.00859	6.78204	3.32e-11	1.15e-10	14.5727
ENSG00000115363	EVA1A	protein_coding	3.39964	2.50969	10.664	4.38e-24	4.05e-23	43.909
ENSG00000138028	CGREF1	protein_coding	3.41717	4.14134	10.7682	1.75e-24	1.67e-23	44.7507
ENSG00000148848	ADAM12	protein_coding	3.45467	3.31006	8.11175	3.81e-15	1.8e-14	23.6225
ENSG00000133048	CHI3L1	protein_coding	3.45954	3.9105	8.27047	1.19e-15	5.88e-15	24.7259
ENSG00000273604	EPOP	protein_coding	3.46742	3.30587	14.2042	9.03e-39	2.36e-37	77.297
ENSG00000112559	MDFI	protein_coding	3.48058	3.30524	12.8115	9.73e-33	1.71e-31	63.5619
ENSG00000240204	SMKR1	protein_coding	3.5051	-0.060877	12.3711	6.8e-31	1.03e-29	59.3546
ENSG00000145506	NKD2	protein_coding	3.51645	3.5353	8.23922	1.5e-15	7.33e-15	24.5306
ENSG00000113739	STC2	protein_coding	3.54287	3.7579	8.64186	7.32e-17	3.99e-16	27.476
ENSG00000101255	TRIB3	protein_coding	3.58414	5.80553	15.902	1.83e-46	7.87e-45	94.8465
ENSG00000107807	TLX1	protein_coding	3.58493	0.872148	8.97808	5.44e-18	3.21e-17	30.1387
ENSG00000099953	MMP11	protein_coding	3.59017	5.84278	10.3105	9.44e-23	8.01e-22	40.6839
ENSG00000157766	ACAN	protein_coding	3.61438	2.62577	13.2051	2.06e-34	4.04e-33	67.3678
ENSG00000095752	IL11	protein_coding	3.63762	0.780145	9.65565	2.34e-20	1.67e-19	35.485
ENSG00000042832	TG	protein_coding	3.64615	2.05677	8.38233	5.18e-16	2.64e-15	25.6582
ENSG00000134757	DSG3	protein_coding	3.65617	0.907965	6.66991	6.73e-11	2.29e-10	14.1774
ENSG00000129451	KLK10	protein_coding	3.66028	3.88414	6.01185	3.52e-09	1.03e-08	10.1756
ENSG00000165816	VWA2	protein_coding	3.66934	3.76255	10.1106	5.21e-22	4.17e-21	39.1595
ENSG00000172016	REG3A	protein_coding	3.70756	2.23517	3.70613	0.000233695	0.000419812	-0.289436
ENSG00000212993	POU5F1B	protein_coding	3.71658	1.78757	8.07002	5.16e-15	2.41e-14	23.4167
ENSG00000170835	CEL	protein_coding	3.717	2.38996	5.01822	7.24e-07	1.7e-06	5.16786
ENSG00000181085	MAPK15	protein_coding	3.73658	1.70451	10.9219	4.47e-25	4.43e-24	46.1668
ENSG00000189433	GJB4	protein_coding	3.73856	0.895367	9.93059	2.38e-21	1.84e-20	37.7304
ENSG00000138755?	CXCL9	protein_coding	3.74905	5.20378	7.63619	1.13e-13	4.77e-13	20.1635
ENSG00000088992	TESC	protein_coding	3.76543	4.73114	8.04586	6.15e-15	2.86e-14	23.0683
ENSG00000115386	REG1A	protein_coding	3.78389	4.30253	3.40972	0.000702292	0.00119194	-1.5086
ENSG00000196611	MMP1	protein_coding	3.91801	5.27724	7.37753	6.66e-13	2.66e-12	18.4299
ENSG00000198535	C2CD4A	protein_coding	3.96059	3.65076	9.0966	2.14e-18	1.31e-17	30.9883
ENSG00000105219	CNTD2	protein_coding	3.97868	1.32413	10.8664	7.32e-25	7.16e-24	45.6815
ENSG00000165905	LARGE2	protein_coding	3.98828	4.49318	10.2401	1.73e-22	1.44e-21	40.2254
ENSG00000137699	TRIM29	protein_coding	4.00098	5.53291	10.2471	1.63e-22	1.36e-21	40.2133
ENSG00000163735	CXCL5	protein_coding	4.03047	2.10442	6.09432	2.18e-09	6.5e-09	10.7933
ENSG00000107159	CA9	protein_coding	4.04268	3.57234	6.23166	9.74e-10	3e-09	11.4804
ENSG00000159263	SIM2	protein_coding	4.08445	3.19875	11.2288	2.84e-26	3.1e-25	48.8722
ENSG00000125207	PIWIL1	protein_coding	4.26167	0.470041	7.70144	7.15e-14	3.07e-13	20.8542
ENSG00000101115	SALL4	protein_coding	4.28651	0.946565	13.8616	2.92e-37	6.9e-36	73.8038
ENSG00000244355	LY6G6D	protein_coding	4.31147	0.105561	5.98951	4e-09	1.16e-08	10.2181
ENSG00000120149	MSX2	protein_coding	4.31974	2.89628	9.67217	2.04e-20	1.46e-19	35.6052
ENSG00000172031	EPHX4	protein_coding	4.32979	2.20455	13.6563	2.31e-36	5.14e-35	71.7723
ENSG00000005001	PRSS22	protein_coding	4.33002	3.91616	13.2717	1.06e-34	2.13e-33	68.0255
ENSG00000179546	HTR1D	protein_coding	4.34709	2.14761	10.538	1.32e-23	1.18e-22	42.8383
ENSG00000181418	DDN	protein_coding	4.37447	0.958986	15.5921	4.9e-45	1.92e-43	91.4548
ENSG00000170231	FABP6	protein_coding	4.44511	2.00249	8.39494	4.72e-16	2.41e-15	25.761
ENSG00000250641	AL662899.2	protein_coding	4.46403	0.153781	6.30482	6.3e-10	1.97e-09	12.0089
ENSG00000128422	KRT17	protein_coding	4.49396	2.76349	7.92306	1.49e-14	6.74e-14	22.3723
ENSG00000130222?	GADD45G	protein_coding	4.51259	0.388499	11.0432	1.51e-25	1.57e-24	47.2337
ENSG00000149968	MMP3	protein_coding	4.55091	3.9149	7.12479	3.61e-12	1.36e-11	16.9433
ENSG00000139515	PDX1	protein_coding	4.59191	3.36856	11.0837	1.05e-25	1.11e-24	47.5861
ENSG00000137868	STRA6	protein_coding	4.6048	2.05156	10.3049	9.9e-23	8.37e-22	40.8545
ENSG00000105464	GRIN2D	protein_coding	4.6273	4.59479	12.2863	1.53e-30	2.24e-29	58.561
ENSG00000163347	CLDN1	protein_coding	4.65375	5.93807	16.3357	1.78e-48	8.59e-47	99.4583
ENSG00000204869	IGFL4	protein_coding	4.86357	-0.0668983	13.8679	2.74e-37	6.5e-36	73.8638
ENSG00000103888	CEMIP	protein_coding	4.94272	6.39458	16.3652	1.3e-48	6.31e-47	99.7742
ENSG00000105664	COMP	protein_coding	4.98568	2.03025	7.78898	3.86e-14	1.69e-13	21.451
ENSG00000185479	KRT6B	protein_coding	5.01188	1.20746	8.63836	7.51e-17	4.09e-16	27.5627
ENSG00000178773	CPNE7	protein_coding	5.01993	3.83243	10.5662	1.03e-23	9.3e-23	43.0681
ENSG00000134827	TCN1	protein_coding	5.03674	1.38842	7.54458	2.13e-13	8.83e-13	19.7862
ENSG00000122641	INHBA	protein_coding	5.07891	4.28862	12.0699	1.19e-29	1.64e-28	56.5439
ENSG00000015413	DPEP1	protein_coding	5.17995	6.21111	7.60462	1.4e-13	5.9e-13	19.9791
ENSG00000175832	ETV4	protein_coding	5.22465	6.1784	18.7562	5.77e-60	5.67e-58	125.696
ENSG00000115507	OTX1	protein_coding	5.28066	0.590778	15.2401	2e-43	7.04e-42	87.799
ENSG00000108244	KRT23	protein_coding	5.29753	3.60234	6.02221	3.31e-09	9.69e-09	10.3699
ENSG00000181577	C6orf223	protein_coding	5.34141	4.45421	14.3426	2.19e-39	6.05e-38	78.6824
ENSG00000186007	LEMD1	protein_coding	5.38503	0.461747	13.9994	7.25e-38	1.8e-36	75.1769
ENSG00000060718	COL11A1	protein_coding	5.64514	3.80451	9.44901	1.27e-19	8.5e-19	33.8149
ENSG00000105989	WNT2	protein_coding	5.65592	2.34335	17.9302	5.28e-56	4.16e-54	116.368
ENSG00000164283	ESM1	protein_coding	5.71332	2.11544	23.2948	4.46e-82	1.61e-79	175.502
ENSG00000165376	CLDN2	protein_coding	5.84301	5.55664	7.52335	2.46e-13	1.02e-12	19.5318
ENSG00000164379	FOXQ1	protein_coding	5.91407	4.42904	11.5078	2.23e-27	2.65e-26	51.3854
ENSG00000062038	CDH3	protein_coding	6.29424	5.90616	21.215	6.59e-72	1.16e-69	152.798
ENSG00000123500	COL10A1	protein_coding	6.52197	2.56444	9.46522	1.11e-19	7.49e-19	33.9516
ENSG00000185269	NOTUM	protein_coding	6.56709	2.68249	8.15956	2.69e-15	1.29e-14	24.0553
ENSG00000167767	KRT80	protein_coding	6.72954	4.4581	16.9375	2.7e-51	1.54e-49	105.691
ENSG00000137673	MMP7	protein_coding	6.98003	4.09715	9.21492	8.35e-19	5.28e-18	31.9707
ENSG00000170373	CST1	protein_coding	7.26606	2.45454	10.9012	5.37e-25	5.3e-24	45.9854
ENSG00000167755	KLK6	protein_coding	7.76887	1.99007	11.5861	1.08e-27	1.32e-26	52.095
