# Supplementary material for: Identification of Potential Hub Genes and miRNA-mRNA Pairs Related to the Progression and Prognosis of Cervical Cancer Through Integrated Bioinformatics Analysis
Source: Front Genet. 2021 Dec 22;12:775006. doi: 10.3389/fgene.2021.775006 (PMC8727538; doi:10.3389/fgene.2021.775006)
Supplement: Supplementary file 9 [file Table11.XLSX]

## Sheet: supplementary material 7
#please cite:
#Zhou KR, Liu S, Cai L, et al. ENCORI: The Encyclopedia of RNA Interactomes.
#2.Li JH, et al.starBase v2.0: decoding miRNA-ceRNA, miRNA-ncRNA and protein-RNA interaction networks from large-scale CLIP-Seq data , Nucleic Acids Res. 2014 Jan;42:D92-7.
miRNAid	miRNAname	geneID	geneName	geneType	chromosome	narrowStart	narrowEnd	broadStart	broadEnd	strand	clipExpNum	degraExpNum	RBP	PITA	RNA22	miRmap	microT	miRanda	PicTar	TargetScan	pancancerNum
MIMAT0000222	hsa-miR-192-5p	ENSG00000176890	TYMS	protein_coding	chr18	673094	673100	673073	673101	+	11	0	AGO1-4,AGO2	1	0	1	1	1	0	1	3
MIMAT0000227	hsa-miR-197-3p	ENSG00000176890	TYMS	protein_coding	chr18	673318	673323	673302	673324	+	9	0	AGO1,AGO1-4,AGO2	1	0	0	0	1	0	0	3
MIMAT0000231	hsa-miR-199a-5p	ENSG00000176890	TYMS	protein_coding	chr18	673147	673152	673147	673152	+	7	0	AGO1-4	1	0	0	0	0	0	0	9
MIMAT0000242	hsa-miR-129-5p	ENSG00000176890	TYMS	protein_coding	chr18	673099	673104	673077	673105	+	11	0	AGO1-4,AGO2	1	0	0	1	0	0	0	6
MIMAT0000242	hsa-miR-129-5p	ENSG00000176890	TYMS	protein_coding	chr18	673270	673276	673249	673277	+	8	0	AGO1-4,AGO2	1	0	0	1	1	0	0	6
MIMAT0000263	hsa-miR-199b-5p	ENSG00000176890	TYMS	protein_coding	chr18	673147	673152	673147	673152	+	7	0	AGO1-4	1	0	0	0	0	0	0	9
MIMAT0000272	hsa-miR-215-5p	ENSG00000176890	TYMS	protein_coding	chr18	673094	673100	673073	673101	+	11	0	AGO1-4,AGO2	1	0	1	1	1	0	1	4
MIMAT0000424	hsa-miR-128-3p	ENSG00000176890	TYMS	protein_coding	chr18	673161	673166	673161	673166	+	4	0	AGO1-4	1	0	0	0	0	0	0	2
MIMAT0000432	hsa-miR-141-3p	ENSG00000176890	TYMS	protein_coding	chr18	673483	673488	673483	673488	+	1	0	AGO1-4	1	0	0	0	0	0	0	5
MIMAT0000456	hsa-miR-186-5p	ENSG00000176890	TYMS	protein_coding	chr18	673064	673071	673064	673071	+	9	0	AGO1-4,AGO2	1	0	0	0	0	0	0	0
MIMAT0000456	hsa-miR-186-5p	ENSG00000176890	TYMS	protein_coding	chr18	673169	673176	673169	673176	+	4	0	AGO1-4	1	0	0	0	0	0	0	0
MIMAT0000459	hsa-miR-193a-3p	ENSG00000176890	TYMS	protein_coding	chr18	673166	673171	673166	673171	+	4	0	AGO1-4	1	0	0	0	0	0	0	1
MIMAT0000682	hsa-miR-200a-3p	ENSG00000176890	TYMS	protein_coding	chr18	673483	673488	673483	673488	+	1	0	AGO1-4	1	0	0	0	0	0	0	6
MIMAT0000705	hsa-miR-362-5p	ENSG00000176890	TYMS	protein_coding	chr18	673018	673023	673018	673023	+	5	0	AGO1-4,AGO2	1	0	0	0	0	0	0	6
MIMAT0000705	hsa-miR-362-5p	ENSG00000176890	TYMS	protein_coding	chr18	673136	673141	673136	673141	+	7	0	AGO1-4	1	0	0	0	0	0	0	6
MIMAT0000728	hsa-miR-375	ENSG00000176890	TYMS	protein_coding	chr18	673232	673239	673232	673239	+	9	0	AGO1-4,AGO2	1	0	0	0	0	0	0	5
MIMAT0000751	hsa-miR-330-3p	ENSG00000176890	TYMS	protein_coding	chr18	673189	673194	673189	673194	+	5	0	AGO1-4	1	0	1	0	0	0	0	4
MIMAT0000751	hsa-miR-330-3p	ENSG00000176890	TYMS	protein_coding	chr18	673503	673508	673503	673508	+	2	0	AGO1-4,AGO2	0	0	1	0	0	0	0	4
MIMAT0000761	hsa-miR-324-5p	ENSG00000176890	TYMS	protein_coding	chr18	673049	673054	673049	673054	+	11	0	AGO1,AGO1-4,AGO2	1	0	0	0	0	0	0	1
MIMAT0001627	hsa-miR-433-3p	ENSG00000176890	TYMS	protein_coding	chr18	673416	673422	673397	673423	+	8	0	AGO1,AGO1-4,AGO2	1	0	0	0	1	0	0	7
MIMAT0002171	hsa-miR-410-3p	ENSG00000176890	TYMS	protein_coding	chr18	673461	673466	673461	673466	+	2	0	AGO1-4,AGO2	1	0	0	0	0	0	0	5
MIMAT0002819	hsa-miR-193b-3p	ENSG00000176890	TYMS	protein_coding	chr18	673166	673171	673166	673171	+	4	0	AGO1-4	1	0	0	0	0	0	0	6
MIMAT0002882	hsa-miR-510-5p	ENSG00000176890	TYMS	protein_coding	chr18	673400	673405	673400	673405	+	4	0	AGO1-4,AGO2	1	0	0	0	0	0	0	1
MIMAT0003241	hsa-miR-576-5p	ENSG00000176890	TYMS	protein_coding	chr18	673351	673356	673351	673356	+	4	0	AGO1,AGO1-4	1	0	0	0	0	0	0	0
MIMAT0003312	hsa-miR-642a-5p	ENSG00000176890	TYMS	protein_coding	chr18	673393	673398	673393	673398	+	9	0	AGO1,AGO1-4,AGO2	1	0	0	0	0	0	0	6
MIMAT0003879	hsa-miR-758-3p	ENSG00000176890	TYMS	protein_coding	chr18	673327	673332	673327	673332	+	8	0	AGO1,AGO1-4,AGO2	1	0	0	0	0	0	0	3
MIMAT0003879	hsa-miR-758-3p	ENSG00000176890	TYMS	protein_coding	chr18	673370	673375	673370	673375	+	6	0	AGO1,AGO1-4,AGO2	1	0	0	0	0	0	0	3
MIMAT0004597	hsa-miR-140-3p	ENSG00000176890	TYMS	protein_coding	chr18	673430	673435	673430	673435	+	2	0	AGO1-4,AGO2	1	0	0	0	0	0	0	6
MIMAT0004679	hsa-miR-296-3p	ENSG00000176890	TYMS	protein_coding	chr18	669111	669134	669111	669134	+	5	0	AGO1,AGO1-4,AGO2	0	1	0	0	0	0	0	1
MIMAT0004687	hsa-miR-371a-5p	ENSG00000176890	TYMS	protein_coding	chr18	673191	673196	673191	673196	+	5	0	AGO1-4	1	0	0	0	0	0	0	2
MIMAT0004692	hsa-miR-340-5p	ENSG00000176890	TYMS	protein_coding	chr18	673458	673465	673458	673465	+	2	2	AGO1-4,AGO2	1	0	0	0	0	0	0	0
MIMAT0004774	hsa-miR-501-3p	ENSG00000176890	TYMS	protein_coding	chr18	673284	673289	673284	673289	+	6	0	AGO1,AGO1-4,AGO2	1	0	0	0	0	0	0	1
MIMAT0004775	hsa-miR-502-3p	ENSG00000176890	TYMS	protein_coding	chr18	673284	673289	673284	673289	+	6	0	AGO1,AGO1-4,AGO2	1	0	0	0	0	0	0	2
MIMAT0004797	hsa-miR-582-3p	ENSG00000176890	TYMS	protein_coding	chr18	673167	673172	673167	673172	+	4	0	AGO1-4	1	0	0	0	0	0	0	4
MIMAT0004916	hsa-miR-888-5p	ENSG00000176890	TYMS	protein_coding	chr18	673191	673197	673191	673197	+	5	0	AGO1-4	1	0	0	0	0	0	0	5
MIMAT0005800	hsa-miR-1298-5p	ENSG00000176890	TYMS	protein_coding	chr18	673248	673253	673248	673253	+	8	0	AGO1-4,AGO2	1	0	0	0	0	0	0	4
MIMAT0005824	hsa-miR-1179	ENSG00000176890	TYMS	protein_coding	chr18	673220	673225	673220	673225	+	8	0	AGO1-4,AGO2	1	0	0	0	0	0	0	4
MIMAT0005951	hsa-miR-1307-3p	ENSG00000176890	TYMS	protein_coding	chr18	673051	673058	673051	673058	+	11	0	AGO1,AGO1-4,AGO2	1	0	0	0	0	0	0	0
MIMAT0011778	hsa-miR-2278	ENSG00000176890	TYMS	protein_coding	chr18	673073	673078	673073	673078	+	9	0	AGO1-4,AGO2	0	0	1	0	0	0	0	0
MIMAT0011778	hsa-miR-2278	ENSG00000176890	TYMS	protein_coding	chr18	673262	673267	673262	673267	+	5	0	AGO1-4,AGO2	0	0	1	0	0	0	0	0
MIMAT0015037	hsa-miR-3163	ENSG00000176890	TYMS	protein_coding	chr18	673437	673465	673437	673465	+	2	2	AGO1-4,AGO2	0	0	0	1	0	0	0	1
MIMAT0015051	hsa-miR-3174	ENSG00000176890	TYMS	protein_coding	chr18	673200	673206	673179	673207	+	8	0	AGO1-4,AGO2	0	0	1	1	0	0	0	1
MIMAT0022270	hsa-miR-5579-3p	ENSG00000176890	TYMS	protein_coding	chr18	673331	673336	673331	673336	+	8	0	AGO1,AGO1-4,AGO2	0	0	1	0	0	0	0	3
MIMAT0022270	hsa-miR-5579-3p	ENSG00000176890	TYMS	protein_coding	chr18	673374	673379	673374	673379	+	9	0	AGO1,AGO1-4,AGO2	0	0	1	0	0	0	0	3
MIMAT0025481	hsa-miR-6512-3p	ENSG00000176890	TYMS	protein_coding	chr18	673045	673051	673045	673051	+	12	0	AGO1,AGO1-4,AGO2	0	0	1	0	0	0	0	1
