# Supplementary material for: Identification of Potential Hub Genes and miRNA-mRNA Pairs Related to the Progression and Prognosis of Cervical Cancer Through Integrated Bioinformatics Analysis
Source: Front Genet. 2021 Dec 22;12:775006. doi: 10.3389/fgene.2021.775006 (PMC8727538; doi:10.3389/fgene.2021.775006)
Supplement: Supplementary file 12 [file Table10.XLSX]

## Sheet: supplementary material 6
mirnaid	refseqid	genesymbol	duplex	start	end	bindingp	energy	seed	accessibility	au	phylopstem	phylopflank	me	number_of_pairings	binding_region_length	longest_consecutive_pairings	position	validated	TargetScan	miRDB
hsa-let-7a-5p	NM_001354867	TYMS	(((((.(((((.((((..((((&))))..)))).))))).))))).	1298	1321	0.846154	-17.4	1	0.0771036	0.647	-0.487947	-0.0846365	-9.18534	18	23	5	3UTR		0	0
hsa-let-7c-5p	NM_001354867	TYMS	...(((((.(((..(((((((.&))))))))))))))).	571	587	0.846154	-19.6	1	0.00664262	0.426	5.88328	4.96955	-9.7169	15	16	15	CDS		0	0
hsa-let-7e-5p	NM_001354867	TYMS	..(((((((.(((.((((((..&)))))).))).))))))).	1447	1466	0.961538	-18	1	0.156672	0.603	0.36763	0.312085	-7.05635	16	19	7	3UTR		0	0
hsa-let-7e-5p	NM_001354867	TYMS	...((((((((((.((......&.)).)))))).)))).	554	575	0.846154	-17.8	1	0.00120718	0.456	5.25782	5.23521	-7.37138	12	16	6	CDS		0	0
hsa-let-7e-3p	NM_001354867	TYMS	.(((.((((.(((.(((((.((&))..)))))))).))))..))).	972	995	0.846154	-18.3	1	0.00267376	0.588	0.271227	0.445204	-10.0117	17	23	8	3UTR		0	0
hsa-miR-15a-3p	NM_001354867	TYMS	((((((....(((((.((.(((&)))..))))))).....)))))).	694	718	0.923077	-21.7	1	0.000184994	0.471	3.84219	5.34855	-10.3268	16	24	7	CDS		0	0
hsa-miR-17-5p	NM_001354867	TYMS	(((((((((..((.((.((((..&.)))).)).))..))))))))).	478	518	0.948718	-20.1	1	0.000845602	0.515	5.91353	4.676	-8.8617	17	23	9	CDS		0	0
hsa-miR-17-3p	NM_001354867	TYMS	.((.(..(((((((((((....&)))))))))))..).)).	929	947	0.846154	-17.7	1	0.000239361	0.588	0.81952	2.26142	-10.27	14	18	11	CDS		0	0
hsa-miR-18a-5p	NM_001354867	TYMS	....(.(((((((((.(((....&.))).)))))))))).	957	989	1	-18.1	1	1.59e-05	0.588	-0.0591553	1.6156	-11.6806	13	16	10	3UTR		0	0
hsa-miR-19b-1-5p	NM_001354867	TYMS	(.((((((...((.(((((((((&))))))))).)).)))))).).	978	1000	0.846154	-19.4	1	0.00145545	0.574	0.0345704	0.333173	-11.0818	18	22	9	3UTR		0	0
hsa-miR-20a-5p	NM_001354867	TYMS	((((((((((.((.((.((((..&)))).)).)).)))))))))).	496	518	0.846154	-15.3	1	0.000845602	0.515	6.11062	4.62366	-7.61919	18	22	10	CDS		0	0
hsa-miR-25-5p	NM_001354867	TYMS	.(((((.(((..(((((....&)))))..)))))))).	8	24	0.846154	-22.9	1	0.00846186	0.226	0	0	-11.5086	13	16	8	5UTR		0	0
hsa-miR-25-5p	NM_001354867	TYMS	.((.((((((((((((.....&)))))))..))))).)).	448	466	0.923077	-20.8	1	2.24e-05	0.471	3.37695	5.69135	-6.82535	14	18	7	CDS		0	0
hsa-miR-28-3p	NM_001354867	TYMS	..(((((((....(((((((((&))))..)))))...))))))).	396	418	0.923077	-19.3	1	0.000111317	0.529	4.53226	5.35509	-13.6602	16	22	7	CDS		0	0
hsa-miR-29a-3p	NM_001354867	TYMS	.((((((..(((((..((((((&))))))))))))))))).	919	937	0.846154	-15.2	1	0.000933943	0.603	7.25142	2.25615	-8.13185	17	18	17	CDS		0	0
hsa-miR-30a-5p	NM_001354867	TYMS	(.((((...((((.((((((((&)))))))).))))...)))).).	497	520	1	-21.3	1	0.00262297	0.529	5.86874	4.45274	-10.8718	17	23	8	CDS		0	0
hsa-miR-30a-3p	NM_001354867	TYMS	((((((((((((.((((.((((&)))).)))).))).))))))))).	864	888	0.884615	-20.8	1	0.000124335	0.632	4.37207	4.16859	-5.22671	20	24	9	CDS		0	0
hsa-miR-31-5p	NM_001354867	TYMS	.((.((((.((((((((((..&)))))))))))))).)).	1094	1112	0.846154	-22.1	1	0.00367659	0.603	-0.867536	0.107793	-7.88174	16	18	14	3UTR		0	0
hsa-miR-92a-3p	NM_001354867	TYMS	...((((..(.(((((((((((&)))))))............................)))).))))).	708	754	0.884615	-18.8	1	0.00728886	0.559	5.20743	4.95103	-12.7093	16	46	7	CDS		0	0
hsa-miR-93-5p	NM_001354867	TYMS	....(((((.(((((((.(((..&)))))))))).))).)).	167	185	0.923077	-20.4	1	3.79e-05	0.279	1.37393	1.22458	-10.7891	15	18	10	CDS		0	0
hsa-miR-93-3p	NM_001354867	TYMS	.(((((..(((.((((((((((&))))))).))))))......))))).	173	199	0.846154	-22.3	1	0.000262459	0.294	2.44999	1.01324	-10.9974	18	26	7	CDS		0	0
hsa-miR-96-3p	NM_001354867	TYMS	...((((.(((((((((.....&.)))))))))...)))).	532	573	0.923077	-20	1	2.18e-05	0.471	4.10104	5.54997	-8.82818	13	18	9	CDS		0	0
hsa-miR-99a-3p	NM_001354867	TYMS	...((((((((((((((((((.&)))))))...............)))))))......)))).	482	522	1	-20.2	1	0.00359559	0.515	6.12302	3.94544	-6.51454	18	40	7	CDS		0	0
hsa-miR-103a-2-5p	NM_001354867	TYMS	(((((((((.....((.((((((&))))))))....))))))))).	927	949	0.846154	-16.7	1	0.000252911	0.559	0.0931487	2.66078	-13.4976	17	22	9	CDS		0	0
hsa-miR-103a-3p	NM_001354867	TYMS	..(((((((((.(((((((....&.))).))))))))))))).	1120	1160	1	-19.4	1	0.00305032	0.603	-0.281753	-0.010828	-8.3038	16	19	13	3UTR		0	0
hsa-miR-105-5p	NM_001354867	TYMS	.....(((((((.(((((..(((&.)))...)))))))))))).	1308	1340	0.923077	-18.7	1	0.00205454	0.559	0.397757	-0.00028361	-14.9547	15	20	12	3UTR		0	0
hsa-miR-107	NM_001354867	TYMS	..(((((((((.(((((((.(((&))).))).))))))))))))).	1138	1160	0.923077	-20.9	1	0.00305032	0.603	0.30403	-0.0740925	-8.3038	19	22	13	3UTR		0	0
hsa-miR-197-5p	NM_001354867	TYMS	..(((..((((((((((.(((((&.)))))..))..))))))))))).	549	587	0.846154	-26.6	1	0.00664262	0.426	5.46538	5.33869	-8.40165	18	24	11	CDS		0	0
hsa-miR-197-3p	NM_001354867	TYMS	...((((((((((((((((...&.)))).....))))))).....))))).	308	362	0.923077	-20.3	1	0.010996	0.544	5.66085	4.55829	-6.51454	16	28	7	CDS		0	0
hsa-miR-197-3p	NM_001354867	TYMS	(((((((((((((.........&))))))).)))))).	1243	1258	1	-17.8	1	0.000386697	0.691	-0.0616658	-0.0161	-5.76291	13	15	7	3UTR		0	0
hsa-miR-198	NM_001354867	TYMS	.((((((((((((..((((((.&)))))).........)))))))))..))).	285	315	0.807692	-20.3	1	0.00391581	0.485	4.70224	4.4575	-5.38561	18	30	9	CDS		0	0
hsa-miR-199a-5p	NM_001354867	TYMS	(((((((((((((.(((((....&))))))))))..)))))).)).	1141	1163	0.923077	-18.7	1	0.0124204	0.618	0.120973	-0.129449	-4.79441	18	22	10	3UTR		0	0
hsa-miR-208a-5p	NM_001354867	TYMS	(.(((((.(((((((((.....&))).)))))).)))))).	705	723	0.846154	-21.4	1	3.28e-05	0.485	4.16326	5.44888	-7.41489	15	18	6	CDS		0	0
hsa-miR-208a-5p	NM_001354867	TYMS	(((((...((((((((((....&)))))))))).))))).	477	494	0.846154	-20.6	1	3.8e-05	0.456	4.88507	4.89045	-9.69585	15	17	10	CDS		0	0
hsa-miR-129-5p	NM_001354867	TYMS	(((((((.(((((((((((((&)))))..))))))))......................))))))).	797	842	0.846154	-21.7	1	0.00109958	0.588	4.19363	4.30122	-6.25121	20	45	8	CDS		0	1
hsa-miR-148a-5p	NM_001354867	TYMS	....(((((((((((.((..((&))..))))))))))))).	331	349	0.846154	-15.3	1	0.00408384	0.529	5.40008	5.05215	-9.77961	15	18	13	CDS		0	0
hsa-miR-30c-2-3p	NM_001354867	TYMS	(((((((((((((((((((((.&.)))......)))))))))).....)))))..))).	415	468	0.846154	-22.6	1	3.66e-05	0.456	5.22845	4.74673	-3.93757	21	36	10	CDS		0	0
hsa-miR-30d-5p	NM_001354867	TYMS	((((..(..(((((((((((((&))))))))..........)))))..)..)))).	497	530	0.846154	-19.1	1	0.0136451	0.544	6.29992	4.27234	-13.3276	18	33	8	CDS		0	0
hsa-miR-7-5p	NM_001354867	TYMS	((((((((.(((..(((.((....&.)).)))..))))))))))).	375	401	0.923077	-17.4	1	0.00443603	0.559	5.02214	5.47668	-7.13993	16	21	11	CDS		0	0
hsa-miR-34a-5p	NM_001354867	TYMS	.((((((.(((.((((((((..&.)))))))).))))))))).	85	117	0.923077	-25.8	1	2.81e-09	0.176	0.890071	-0.2814	-9.45376	17	20	9	5UTR	MIRT025487	0	0
hsa-miR-181a-2-3p	NM_001354867	TYMS	.((((((.((((.(((((..((&.))..))))).))))....)))))).	475	508	0.846154	-19.2	1	0.000104683	0.5	6.28979	4.71094	-7.39609	17	26	6	CDS		0	0
hsa-miR-181b-5p	NM_001354867	TYMS	..((((((.((((.(((((((((&))))))))).))))..)))..))).	1132	1157	1	-19.7	1	0.00147202	0.588	0.104864	-0.014782	-6.87023	19	25	9	3UTR		0	0
hsa-miR-183-5p	NM_001354867	TYMS	(((((.(((((((((.......&))))))))).))))).	580	596	0.807692	-18	1	0.014436	0.397	6.07185	4.70645	-6.07158	14	16	9	CDS		0	0
hsa-miR-187-3p	NM_001354867	TYMS	((((.(((((((((((((.(((&))))))))))).)))))...)))).	212	237	0.846154	-23.8	1	2.04e-05	0.353	1.38993	2.78094	-8.05661	20	25	11	CDS		0	0
hsa-miR-203a-5p	NM_001354867	TYMS	((((((((......(((((......&)))))......)))))))).	763	783	0.846154	-15	1	0.0539731	0.529	3.98935	4.91915	-14.554	13	20	8	CDS		0	0
hsa-miR-204-3p	NM_001354867	TYMS	((.(((((((((..((((((.&))))))................)))))...))))..)).	42	81	0.846154	-21.9	1	0.0720262	0.191	-0.854772	-0.271602	-7.64108	17	39	6	5UTR		0	0
hsa-miR-210-3p	NM_001354867	TYMS	(((((((.(((((.((((((..&))))))))).))))))))).	157	177	1	-28.4	1	2.44e-06	0.279	0.958051	1.30715	-7.10805	18	20	9	CDS		0	0
hsa-miR-212-5p	NM_001354867	TYMS	((((((((((((((((.((....&.)).)))....))))).)))))))).	943	994	0.923077	-22.7	1	0.00105114	0.588	-0.0691978	2.33787	-3.93757	18	26	8	3UTR		0	0
hsa-miR-212-3p	NM_001354867	TYMS	.....((.(((((((.(((((&)))))))))))).)).	972	988	1	-18.6	0	1.08e-05	0.574	0.081433	0.321311	-16.2123	14	16	12	3UTR		0	0
hsa-miR-215-3p	NM_001354867	TYMS	...((((((((((((((((....&.)))))))))..))))))).	696	730	0.923077	-21.8	1	0.000686502	0.529	4.87675	5.43952	-6.51454	16	20	9	CDS		0	0
hsa-miR-216a-5p	NM_001354867	TYMS	..(((((((((((((.......&))))))))......))))).	615	635	0.846154	-18	1	0.00370844	0.412	5.10676	5.41811	-5.19005	13	20	8	CDS		0	0
hsa-miR-223-3p	NM_001354867	TYMS	(.(((((((((((.((((((((&)).)))))).)))))).))))).).	1138	1163	0.846154	-22.7	1	0.0124204	0.618	0.1693	-0.0925446	-5.95809	20	25	6	3UTR		0	0
hsa-miR-224-3p	NM_001354867	TYMS	....((((((((..(((......&.)))..)))))))).	219	251	0.846154	-19.1	1	2.32e-08	0.279	1.81381	3.01327	-11.6925	11	15	8	CDS		0	0
hsa-let-7g-5p	NM_001354867	TYMS	(((((.((((((((((......&.)))))))))).))))).	1298	1321	1	-18.9	1	0.0771036	0.647	0.102521	-0.0767284	-5.83853	15	18	10	3UTR		0	0
hsa-let-7i-5p	NM_001354867	TYMS	(((((.(((((((((((..(((&.)))..))))))))))).))))).	1284	1321	1	-21	1	0.0771036	0.647	0.0718473	-0.0661842	-5.83853	19	24	11	3UTR		0	0
hsa-miR-23b-5p	NM_001354867	TYMS	.(.((.(((.(((((((((...&)))))))))))).)).).	265	283	1	-22.4	1	0.000125041	0.382	3.03925	3.67818	-8.49433	15	18	12	CDS		0	0
hsa-miR-23b-5p	NM_001354867	TYMS	((((((((((((((.((((...&)))).))))).....))))))))).	926	951	1	-22	1	0.0284568	0.529	0.381107	2.41959	-4.67302	18	25	9	CDS		0	0
hsa-miR-27b-3p	NM_001354867	TYMS	....(((((((...(((((..&)))))...))))))).	1069	1085	0.846154	-18.1	1	0.000342956	0.632	0.247125	-0.00160173	-15.0393	12	16	7	3UTR		0	0
hsa-miR-128-1-5p	NM_001354867	TYMS	..((((.(((((.(.(((((...&)))))).))))).)))).	273	291	0.846154	-21.8	1	1.2e-06	0.441	4.48986	3.69902	-8.52527	15	18	6	CDS		0	0
hsa-miR-130a-3p	NM_001354867	TYMS	..(((((((((....(((((..&)))))....)))).......))))).	678	704	0.807692	-17.3	1	0.00772288	0.426	5.48768	5.79136	-11.1852	14	26	5	CDS		0	0
hsa-miR-132-5p	NM_001354867	TYMS	.(((((.(((((((((......&))))))))).))))).	631	647	0.846154	-18	1	0.00108155	0.397	4.09786	5.39269	-5.33701	14	16	9	CDS		0	0
hsa-miR-132-3p	NM_001354867	TYMS	..(((.((((((..((((((((&)))))))).)))))).))).	1346	1366	0.846154	-22.7	1	0.000215707	0.632	-0.406231	0.38853	-9.00393	17	20	8	3UTR		0	0
hsa-miR-133a-3p	NM_001354867	TYMS	...((((((((((.........&.)))))))))).	464	482	0.923077	-19.4	1	0.0144178	0.412	4.2723	5.56772	-8.33988	10	12	10	CDS		0	0
hsa-miR-135a-3p	NM_001354867	TYMS	....((((.(((((((((((((&))))))..))).....)))))))).	24	49	0.846154	-23.8	1	0.00225136	0.206	-0.509535	-0.338583	-10.603	17	25	8	5UTR		0	0
hsa-miR-138-5p	NM_001354867	TYMS	((((((((.((((((.((.((((&)))).))...)))).)).)))))))).	650	677	0.884615	-26.1	1	0.0187708	0.426	6.11644	5.45557	-5.22701	20	27	8	CDS		0	0
hsa-miR-138-5p	NM_001354867	TYMS	.(((((.(((((((((..((((.&))))..)))))))))..))))).	483	506	0.846154	-22.9	1	0.000153176	0.5	5.66269	4.81208	-5.33701	18	23	9	CDS		0	0
hsa-miR-141-5p	NM_001354867	TYMS	((((((((((...(((((....&))))))))))))))).	736	752	0.923077	-16.8	1	0.00656763	0.544	5.16928	4.93952	-11.3983	15	16	15	CDS		0	0
hsa-miR-143-3p	NM_001354867	TYMS	...((((((.(((.(((((((&))))))).))).)))))).	348	367	0.846154	-20.5	1	0.00547838	0.544	4.65446	5.27854	-8.61389	16	19	7	CDS		0	0
hsa-miR-145-5p	NM_001354867	TYMS	((((((..(((((.((((((((.&.))))))))..............))))).)))))).	443	487	0.846154	-22.5	1	4.26e-06	0.456	4.08148	5.14577	-8.65174	19	36	8	CDS		0	0
hsa-miR-153-5p	NM_001354867	TYMS	....((((.((((((((((((.&)))))))))))).)))).	214	232	0.846154	-23.8	1	9.32e-08	0.309	1.64586	2.70256	-10.603	16	18	12	CDS		0	0
hsa-miR-191-3p	NM_001354867	TYMS	(((((((((((((((.(((((.&.)))))))))))))..........)).))))).	174	223	0.923077	-25.9	1	3.9e-05	0.324	2.67511	1.4793	-4.17062	20	33	13	CDS		0	0
hsa-miR-191-3p	NM_001354867	TYMS	(((((((((((....((((((.&))))))))))))......................))))).	148	188	0.923077	-22.7	1	0.00018984	0.294	1.23531	1.1546	-10.1658	17	40	12	CDS		0	0
hsa-miR-9-5p	NM_001354867	TYMS	.((((((.(((((((((......&.))))))))))))))).	954	993	1	-19.5	1	6.81e-05	0.603	-0.281754	2.06372	-6.10696	15	17	15	3UTR		0	0
hsa-miR-125a-3p	NM_001354867	TYMS	.(((((((((.((((((((.((&)).)))))))))))).......))))).	426	454	0.897436	-22.6	1	0.00224149	0.456	3.81944	5.12158	-6.6181	19	28	12	CDS		0	0
hsa-miR-125a-3p	NM_001354867	TYMS	..((((..(((((((((((((.&)))))..))))))))...)))).	791	814	0.846154	-20.9	1	0.0178592	0.544	4.81148	4.37838	-8.81432	17	23	8	CDS		0	0
hsa-miR-126-3p	NM_001354867	TYMS	..(((.((((((((.....(((&)))..))))))))))).	677	694	0.846154	-15.2	1	0.00131972	0.426	5.58132	5.46494	-7.82646	14	17	11	CDS		0	0
hsa-miR-127-5p	NM_001354867	TYMS	(((((((((((..(((((.(((&)))))))).)))).......))))))).	771	799	0.923077	-22.5	1	0.00377958	0.5	4.00295	4.5997	-8.57351	19	28	8	CDS		0	0
hsa-miR-127-5p	NM_001354867	TYMS	....(((((((((((.((((((&))))))...))))))))....))).	539	564	0.846154	-19.7	1	8.48e-06	0.485	4.2025	5.48025	-9.77961	17	25	8	CDS		0	0
hsa-miR-127-3p	NM_001354867	TYMS	((((((((((((((.(((((((&))))....))).)))))).)))).)))).	962	991	0.846154	-20.9	1	2.36e-05	0.588	-0.00423792	0.522967	-4.67302	21	29	6	3UTR		0	0
hsa-miR-129-2-3p	NM_001354867	TYMS	.(((((..(((((.(((.((..&.)).))).))))).))))).	931	982	0.923077	-21.2	1	1.15e-05	0.529	0.165786	2.65683	-8.50749	15	20	5	3UTR		0	0
hsa-miR-149-5p	NM_001354867	TYMS	..(((((((.....(((((((((&)))))))))......))).)))).	401	425	0.923077	-25	1	0.000581043	0.485	5.80602	5.03826	-14.5171	16	24	9	CDS		0	0
hsa-miR-149-3p	NM_001354867	TYMS	.(((.(((.((((((((((((&)))).)))))))))))))).	116	136	1	-30.6	1	7.98e-06	0.176	-0.154251	0.00412006	-8.96875	18	20	14	CDS		0	0
hsa-miR-149-3p	NM_001354867	TYMS	.(((.(((((((((((.(.((&.))).)))))))))))...))).	51	83	0.857692	-31.6	1	0.0384519	0.191	-0.186354	-0.191825	-7.91236	17	23	11	5UTR		0	0
hsa-miR-149-3p	NM_001354867	TYMS	..((.(((((((((((.(.((&))).))))))))))).)).	5	24	0.846154	-30.6	1	0.00846186	0.226	0	0	-9.07604	16	19	11	5UTR		0	0
hsa-miR-150-5p	NM_001354867	TYMS	((((((((((((((........&.)))))))))))..))).	955	985	1	-19.4	1	2.59e-05	0.559	-0.19535	2.02023	-4.90607	14	18	11	3UTR		0	0
hsa-miR-150-3p	NM_001354867	TYMS	(((((((((..(((((((((((&))))))).))))))))))))).	609	631	0.961538	-31	1	0.000827389	0.412	5.00161	5.40875	-8.00486	20	22	13	CDS		0	0
hsa-miR-185-5p	NM_001354867	TYMS	(((.((((((((((((((((((&))))))).).............))))))))....)).))).	633	674	0.846154	-19.8	1	0.00902213	0.397	5.83699	4.96728	-6.9696	21	41	8	CDS		0	0
hsa-miR-188-5p	NM_001354867	TYMS	...(((((...((((((((((&))))))))))......))))).	456	478	0.846154	-22.4	1	0.00247226	0.456	1.31594	5.71151	-11.6382	15	22	10	CDS		0	0
hsa-miR-188-5p	NM_001354867	TYMS	..((((((((..((((((.(.&).))))))))).))))).	162	180	0.846154	-22.4	1	5.94e-07	0.294	1.70806	1.10981	-11.1286	15	18	9	CDS		0	0
hsa-miR-188-5p	NM_001354867	TYMS	((.(((((.((((((((((((&))))))))))..................)).))))))).	302	341	0.846154	-20.8	1	0.00145352	0.5	5.04942	4.27321	-6.5515	19	39	10	CDS		0	0
hsa-miR-188-5p	NM_001354867	TYMS	........((((((((((((.&)))))..))))))).	564	579	0.846154	-20.3	0	0.0184219	0.456	4.93536	5.00634	-19.4239	12	15	7	CDS		0	0
hsa-miR-193a-3p	NM_001354867	TYMS	((((((((((...((((((...&.)))))))))))).)))).	450	493	0.846154	-22.6	1	2.25e-05	0.456	2.29423	5.5731	-11.3983	16	19	12	CDS	MIRT733936	0	0
hsa-miR-194-5p	NM_001354867	TYMS	....(((((((((((.......&.))))))))))).	316	359	1	-20.8	1	0.00516486	0.544	4.59944	4.66231	-9.77961	11	13	11	CDS	MIRT044879	0	0
hsa-miR-206	NM_001354867	TYMS	.((((((.((.((((((((.((&)))))))))).)))))))).	1430	1450	0.846154	-18	1	0.0517738	0.544	-1.11796	0.542737	-8.93173	18	20	10	3UTR		0	0
hsa-miR-320a-3p	NM_001354867	TYMS	...((((((((((((((((((.&))).)))))))))....)))))).	653	677	0.807692	-22.6	1	0.0187708	0.426	6.19438	5.25356	-6.51454	18	24	9	CDS		0	0
hsa-miR-320a-3p	NM_001354867	TYMS	..((((((((((((((((((..&)))).....))))......................)))))))))).	448	494	0.884615	-20.3	1	3.8e-05	0.456	4.12418	5.59495	-4.957	18	46	10	CDS		0	0
hsa-miR-194-3p	NM_001354867	TYMS	...(((((((.((.((((((..&)))))))).))).)))).	554	572	0.846154	-19.2	1	9.22e-06	0.471	4.45758	5.02639	-10.1962	15	18	8	CDS		0	0
hsa-miR-106b-5p	NM_001354867	TYMS	(((((((..(((((((((((.&)))))))).)))..))))))).	1420	1442	0.923077	-20.7	1	0.0377827	0.588	0.511984	0.4742	-7.3076	18	22	8	3UTR		0	0
hsa-miR-106b-5p	NM_001354867	TYMS	..(((((..(.(((((((((.&))))))))))))))).	1446	1462	0.884615	-17.1	1	0.200647	0.588	-0.0474397	0.470247	-11.1518	15	16	15	3UTR		0	0
hsa-miR-106b-3p	NM_001354867	TYMS	(((((((((((((((.(((.((&)).)))))))))...))))..................))))).	179	222	1	-21.9	1	0.00014037	0.324	2.62869	1.78022	-4.17062	20	43	9	CDS		0	0
hsa-miR-29c-5p	NM_001354867	TYMS	...((.((.(((((((((.((.&)).))))))))).)).)).	629	648	0.846154	-19.1	1	0.00153983	0.412	5.13242	5.38333	-9.47189	15	19	9	CDS		0	0
hsa-miR-30c-1-3p	NM_001354867	TYMS	((((.(((((((..........&))))))).)))).	576	589	1	-20.7	1	0.0142788	0.412	3.52876	4.77456	-11.1711	11	13	7	CDS		0	0
hsa-miR-219a-2-3p	NM_001354867	TYMS	((((((.((((((..((.....&.))..))))).).)))))).	436	461	0.953846	-17.5	1	0.000399591	0.441	4.30609	5.04767	-7.07355	14	20	6	CDS		0	0
hsa-miR-34c-5p	NM_001354867	TYMS	(((((((((.(((((((((((.(&.).))))))........))))).))))))))).	509	568	0.846154	-24.1	1	3.76e-06	0.471	5.87581	4.69757	-5.18008	21	33	9	CDS		0	0
hsa-miR-34c-5p	NM_001354867	TYMS	...(((((.((((((((.(..((&))..).))))))))))))).	1121	1141	0.846154	-20	1	0.00045296	0.618	-0.379871	0.00235211	-7.57093	16	20	13	3UTR		0	0
hsa-miR-34c-3p	NM_001354867	TYMS	..(((.(((((((((.......&)))))))))))).	1361	1374	1	-16	1	0.00599746	0.691	0.620354	0.377986	-7.09101	12	13	12	3UTR		0	0
hsa-miR-299-3p	NM_001354867	TYMS	..((((((.(((((((((((..&))))))))))).....)))))).	356	379	0.807692	-20.3	1	0.00853631	0.544	6.26151	5.07266	-6.01339	17	23	11	CDS		0	0
hsa-miR-301a-3p	NM_001354867	TYMS	((..((..(((((((((((....&.)))))))))))..))..)).	1121	1168	0.846154	-16.3	1	0.0317851	0.603	-0.503285	0.00630622	-12.3845	15	21	11	3UTR		0	0
hsa-miR-99b-3p	NM_001354867	TYMS	..(((((((((.(((((((((.&))))))))).))))....))))).	369	393	1	-24.6	1	0.0130981	0.544	6.34354	5.39218	-8.3038	18	24	9	CDS		0	0
hsa-miR-99b-3p	NM_001354867	TYMS	...((((((((((.(.((((..&)))).).)))))))))).	631	649	0.846154	-23.7	1	0.00100321	0.412	6.44286	5.25624	-7.60443	15	18	10	CDS		0	0
hsa-miR-99b-3p	NM_001354867	TYMS	((.(((((((((((((((((((&))).))))................)))))))))....))).)).	248	292	0.892308	-23.5	1	1.49e-06	0.441	3.17983	3.66232	-5.49511	21	44	9	CDS		0	0
hsa-miR-296-5p	NM_001354867	TYMS	.(((((((((((...(((((.&.))).))...)))))....)))))).	436	489	0.846154	-26.1	1	5.8e-06	0.456	3.64878	5.66045	-6.67474	16	26	6	CDS		0	0
hsa-miR-296-3p	NM_001354867	TYMS	(((((((((((((((((.....&)))))))).))).)))))).	563	583	0.846154	-29.8	1	0.0536907	0.441	5.11239	4.93141	-3.93757	17	20	8	CDS		0	0
hsa-miR-130b-3p	NM_001354867	TYMS	..(((((((.(((..(((((..&))))).........))).))))))).	678	704	0.846154	-21.2	1	0.00772288	0.426	5.60808	5.55992	-7.7918	15	26	7	CDS		0	0
hsa-miR-130b-3p	NM_001354867	TYMS	(((((((..(((((((((((..&))))).)))))).))))))).	1435	1456	0.884615	-17.8	1	0.181705	0.574	-0.595146	0.58096	-7.3076	18	21	7	3UTR		0	0
hsa-miR-30e-5p	NM_001354867	TYMS	(.((((...((((.((((((((&)))))))).))))...)))).).	497	520	0.846154	-19.5	1	0.00262297	0.529	5.86874	4.45274	-10.8718	17	23	8	CDS		0	0
hsa-miR-30e-3p	NM_001354867	TYMS	((((((((((((.((((.((((&)))).)))).))).))))))))).	864	888	0.884615	-20.8	1	0.000124335	0.632	4.37207	4.16859	-5.22671	20	24	9	CDS		0	0
hsa-miR-363-5p	NM_001354867	TYMS	..(((((((((((..(((((((&)))))))))))))))))).	348	367	0.846154	-17.5	1	0.00547838	0.544	6.47434	5.03617	-6.54929	18	19	18	CDS		0	0
hsa-miR-363-3p	NM_001354867	TYMS	..((((.((((((((((((...&.))).)))))))))..)))).	961	996	0.846154	-19.1	1	0.00629185	0.588	-0.113228	1.60901	-6.50069	16	21	9	3UTR		0	0
hsa-miR-365a-5p	NM_001354867	TYMS	.(((((....((((((((.....&))))))))))))).	7	21	0.846154	-23.8	1	0.0207471	0.24	0	0	-9.94954	13	14	13	5UTR		0	0
hsa-miR-365a-5p	NM_001354867	TYMS	.(((((....((((((((.....&.))))))))))))).	27	49	0.846154	-24.2	1	0.00225136	0.206	-0.733472	-0.52011	-9.94954	13	15	13	5UTR		0	0
hsa-miR-365a-5p	NM_001354867	TYMS	((((.....(((((((((.(((.&)))))))))))).......)))).	558	582	0.846154	-23.7	1	0.0465712	0.441	4.44271	5.07264	-14.8713	16	24	12	CDS		0	0
hsa-miR-365b-5p	NM_001354867	TYMS	((((((((((((((((.(((((&.)))).)..)))....))))))))......))))).	266	307	1	-21.9	1	0.00545938	0.456	3.63579	4.20194	-3.93757	21	36	8	CDS		0	0
hsa-miR-302b-3p	NM_001354867	TYMS	.((((((((((((.....(((..&.)))....)))))))))))).	478	516	0.846154	-18.6	1	8.33e-05	0.515	5.50143	4.68173	-5.61866	15	21	12	CDS		0	0
hsa-miR-302d-3p	NM_001354867	TYMS	.((((((((((((....((((..&.))))...)))))))))))).	476	516	0.846154	-19.3	1	8.33e-05	0.515	5.50143	4.71581	-5.61866	16	21	12	CDS		0	0
hsa-miR-370-3p	NM_001354867	TYMS	(((((((((((((....(((((&.))))))))))))..............)))))).	238	279	0.846154	-24	1	0.000536674	0.382	3.44565	3.22316	-5.76291	18	34	12	CDS		0	0
hsa-miR-372-5p	NM_001354867	TYMS	.....(((((((((((((..(((&)))))))))))))))).	1412	1429	0.846154	-16.6	1	0.00419054	0.632	0.284204	0.406982	-13.6656	16	17	16	3UTR		0	0
hsa-miR-377-5p	NM_001354867	TYMS	..(((.((((((((((((....&.))))))))))))))).	1126	1150	0.923077	-20.3	1	0.000238378	0.618	-0.252464	-0.012146	-6.85796	15	17	15	3UTR		0	0
hsa-miR-381-5p	NM_001354867	TYMS	.(((.(((((((((((......&))))))..)))))))).	882	899	0.846154	-16.9	1	0.000467312	0.618	3.59343	3.90762	-7.91236	14	17	8	CDS		0	0
hsa-miR-330-5p	NM_001354867	TYMS	...(((((((((.(((((((((&))))))))).).......................)))))))).	448	491	0.846154	-25.4	1	6.84e-06	0.441	3.52455	5.51397	-7.80367	18	43	9	CDS		0	0
hsa-miR-330-5p	NM_001354867	TYMS	.(((((((((.(.(((.(((((&))))).))))))))))))).	92	112	1	-25.5	1	3.18e-11	0.147	0.874519	-0.233813	-7.90723	18	20	13	CDS		0	0
hsa-miR-330-5p	NM_001354867	TYMS	.(.(((((((((((((((....&)))))))))))).))).).	637	656	0.923077	-23.2	1	9.94e-05	0.382	5.96928	5.39002	-5.35086	16	19	12	CDS		0	0
hsa-miR-330-3p	NM_001354867	TYMS	.((.((((((((....((((((.&))))))...........)))))))).)).	304	333	0.923077	-20.5	1	0.00302774	0.515	4.02937	4.66111	-9.93982	16	29	8	CDS		0	0
hsa-miR-330-3p	NM_001354867	TYMS	(((((((..((((..(((((((.&))))))).))))....))))))).	1419	1443	0.846154	-18.9	1	0.0445015	0.603	0.473071	0.296269	-8.89989	18	24	7	3UTR		0	0
hsa-miR-328-5p	NM_001354867	TYMS	((.(((((.((((((((.((((.&)))))))..)))))))))).)).	1	24	0.846154	-32.9	1	0.00846186	0.226	0	0	-6.5515	19	23	10	5UTR		0	0
hsa-miR-328-3p	NM_001354867	TYMS	..((((((((..(((((((((.&))))))))).....))))).))).	330	354	0.923077	-22.6	1	0.0228928	0.529	7.30875	4.88002	-11.1286	17	24	9	CDS		0	0
hsa-miR-323a-5p	NM_001354867	TYMS	.((((((((((((((((.(((.&))).)))))....))))))))....))).	694	723	0.884615	-26	1	3.28e-05	0.485	5.01499	5.29637	-3.79332	19	29	8	CDS		0	0
hsa-miR-323a-5p	NM_001354867	TYMS	((((((((.((((((((...((&))))))))))..)))).)))).	20	42	0.846154	-25.4	1	0.000739454	0.221	-0.201621	-0.471279	-4.99396	18	22	10	5UTR		0	0
hsa-miR-326	NM_001354867	TYMS	((((((.((((((((.....&)))))))).)...))))).	331	350	1	-22.4	1	0.00233196	0.529	7.8197	4.96658	-5.71431	14	19	8	CDS		0	0
hsa-miR-151a-3p	NM_001354867	TYMS	((((((((.(((((((((.((&.))...))))))))).))))..)))).	159	194	0.846154	-22.8	1	2.58e-05	0.279	0.227591	1.35474	-4.99396	19	27	9	CDS		0	0
hsa-miR-151a-3p	NM_001354867	TYMS	(((.(((..((((((((.(((&))).))))))))..........................))).))).	1322	1368	0.846154	-18.4	1	0.000589012	0.662	0.0814324	0.065617	-10.3396	17	46	8	3UTR		0	0
hsa-miR-135b-3p	NM_001354867	TYMS	..(((((((....(((..(((.&))))))..))))))).	670	686	0.846154	-17.7	1	0.00167147	0.397	2.7796	5.65223	-13.6602	13	16	7	CDS		0	0
hsa-miR-331-5p	NM_001354867	TYMS	((.(((..(((((((((..(((&)))...)))))))))....))))).	443	468	0.871795	-19.8	1	3.66e-05	0.456	3.76345	5.57847	-9.35244	17	25	9	CDS		0	0
hsa-miR-324-3p	NM_001354867	TYMS	....((((((((((((((((...&.)))))))))))))))).	159	199	0.942308	-36.5	1	0.000262459	0.294	0.351222	1.29876	-9.54656	16	18	16	CDS		0	0
hsa-miR-339-5p	NM_001354867	TYMS	(((((.((((((((((((((...&)))).)))))))))).................))))).	335	373	0.846154	-22.2	1	0.000779627	0.544	4.99739	4.93929	-5.83853	19	38	10	CDS		0	0
hsa-miR-339-3p	NM_001354867	TYMS	...(((((((((((((((.((((&))))...))))))....)))......)))))).	248	281	0.846154	-25.7	1	0.000103811	0.368	2.91782	3.58446	-6.51454	19	33	6	CDS		0	0
hsa-miR-133b	NM_001354867	TYMS	...((((((((((.........&.)))))))))).	465	482	0.923077	-19.4	1	0.0144178	0.412	5.27209	5.58251	-8.33988	10	12	10	CDS		0	0
hsa-miR-345-5p	NM_001354867	TYMS	((.(((((((..((((((((.(&).))))))))............))))))))).	324	356	0.846154	-20.3	1	0.0084437	0.544	6.48194	4.77924	-11.6667	18	32	9	CDS		0	0
hsa-miR-345-3p	NM_001354867	TYMS	..(((((.((((((((((((..&))))))))))).....).))))).	805	829	0.961538	-24.2	1	0.00118431	0.559	4.52236	4.04263	-7.27064	17	24	11	CDS		0	0
hsa-miR-346	NM_001354867	TYMS	..(((((((.((....(((((((&)))))))...))))))))).	505	525	0.923077	-25.8	1	0.00650306	0.544	7.37763	4.69546	-9.31398	16	20	9	CDS		0	0
hsa-miR-346	NM_001354867	TYMS	.((.((((.(((((((((((...&.))))...))))))).)))).)).	242	283	0.846154	-25.2	1	0.000125041	0.382	3.24541	2.90671	-7.88174	17	24	7	CDS		0	0
hsa-miR-196b-3p	NM_001354867	TYMS	.(.((((((....(((.(((((&)))))))))))))).).	344	361	0.923077	-16.4	1	0.00593667	0.544	3.83428	5.34278	-14.0541	15	17	14	CDS		0	0
hsa-miR-422a	NM_001354867	TYMS	(((((.(..((((.((...(((&))).))))))..)))))).	571	590	0.846154	-18	1	0.0156783	0.412	6.82815	4.65745	-10.0654	15	19	6	CDS		0	0
hsa-miR-423-3p	NM_001354867	TYMS	((((.((((((((((((......&)))))))))................))))))).	644	677	0.923077	-24	1	0.0187708	0.426	6.19671	4.88968	-8.05661	16	33	9	CDS		0	0
hsa-miR-18b-5p	NM_001354867	TYMS	....(.(((((((((.(((....&))).)))))))))).	974	989	0.923077	-17.9	1	1.59e-05	0.588	0.0345704	0.333173	-11.6806	13	15	10	3UTR		0	0
hsa-miR-18b-3p	NM_001354867	TYMS	(((((((((((((((..((((.&)))).)).))))))).)))))).	500	523	0.846154	-28.5	1	0.00456619	0.529	6.7841	4.46974	-4.17062	19	23	7	CDS		0	0
hsa-miR-448	NM_001354867	TYMS	..((((.(((.(((..((((..&)))))))))).)))).	368	384	0.876923	-17	1	0.00529972	0.559	8.75817	5.20081	-10.294	14	16	10	CDS		0	0
hsa-miR-449a	NM_001354867	TYMS	.((((((.((((((((((((((&)))))))..........))))))).)))))).	583	615	0.846154	-20.4	1	2.56e-06	0.441	5.03729	5.1368	-6.10696	20	32	7	CDS		0	0
hsa-miR-449a	NM_001354867	TYMS	(((((((((((.((((.(((((&))))).))))...))))))...........))).)).	719	756	0.897436	-18.9	1	0.00699357	0.574	5.17068	4.88477	-7.28438	20	37	6	CDS		0	0
hsa-miR-433-5p	NM_001354867	TYMS	...((((.(((((.(((.....&)))))))).)))).	270	284	0.846154	-15.6	1	0.000260619	0.397	4.48986	3.69902	-9.68502	12	14	8	CDS		0	0
hsa-miR-433-3p	NM_001354867	TYMS	((((((((.((((((((((...&)))))).))).............).)))))))).	1323	1357	0.923077	-20.6	1	0.00162327	0.618	-0.0196148	0.188192	-4.99396	18	34	8	3UTR	MIRT438242	0	0
hsa-miR-433-3p	NM_001354867	TYMS	.(((((((.((((((((((((.&)))))))))...........)))...))))))).	1135	1169	0.923077	-19.5	1	0.0323558	0.603	0.24647	-0.171625	-4.84971	19	34	9	3UTR	MIRT438242	0	0
hsa-miR-329-5p	NM_001354867	TYMS	((((((..((((((((..(((((&)))))..)))))))).....)))))).	475	502	0.833333	-20	1	0.000164607	0.471	5.26403	4.60691	-7.7949	19	27	8	CDS		0	0
hsa-miR-452-5p	NM_001354867	TYMS	...((((.(((((((.......&.))))))).)))).	273	316	0.846154	-17.8	1	0.00465527	0.485	3.59731	3.84744	-9.06122	11	14	7	CDS		0	0
hsa-miR-409-3p	NM_001354867	TYMS	((((.(((((((((((((((((&)))))))........))))))).)))..)))).	969	1002	0.923077	-21.1	1	0.00128793	0.574	0.113876	1.10421	-8.05661	21	33	7	3UTR		0	0
hsa-miR-409-3p	NM_001354867	TYMS	((.(((((((((((....((((&)))).)))))))))))...)).	1326	1348	0.923077	-19.2	1	0.00722008	0.574	-0.00483691	0.117019	-6.46361	17	22	11	3UTR		0	0
hsa-miR-412-3p	NM_001354867	TYMS	...(((((((((.......((((&)))).......))))))))).	708	729	0.846154	-20.9	1	1.54e-05	0.529	6.80912	5.17196	-9.62901	13	21	9	CDS		0	0
hsa-miR-484	NM_001354867	TYMS	...(((((((((((((((((..&)))))..................))))))).))))).	451	488	0.846154	-26.8	1	5.47e-06	0.456	4.09193	5.84858	-6.51454	17	37	7	CDS	MIRT042289	0	0
hsa-miR-485-5p	NM_001354867	TYMS	...((((((((((((((.....&.)))))))).))...)))).	695	723	0.923077	-22.1	1	3.28e-05	0.485	5.4416	5.4743	-6.51454	14	20	8	CDS		0	0
hsa-miR-485-3p	NM_001354867	TYMS	......((((((.(((((((..&.)))))))..)))))).	336	360	0.846154	-21.7	0	0.00487234	0.544	4.4315	5.14577	-16.8557	13	17	7	CDS		0	0
hsa-miR-486-3p	NM_001354867	TYMS	((((((((((((.(.......&).)))))))))))).	603	618	0.923077	-22.2	1	2.24e-06	0.441	5.13539	5.65624	-6.1952	13	15	12	CDS		0	0
hsa-miR-488-5p	NM_001354867	TYMS	(((((((.....(((((((..&.)))))))...))))))).	395	419	0.846154	-21.8	1	0.000437968	0.529	3.04676	5.38868	-14.7217	14	19	7	CDS		0	0
hsa-miR-489-5p	NM_001354867	TYMS	((((((...(.(((((((....&))))))).)....)))))).	219	239	0.846154	-25.8	1	6.92e-05	0.324	2.28568	2.9195	-11.6761	14	20	7	CDS		0	0
hsa-miR-491-5p	NM_001354867	TYMS	.(((.((...((((((.(((.(&).)))))))))....)).))).	221	243	0.846154	-20.6	1	5.64e-05	0.324	1.70184	2.99508	-12.5249	15	22	9	CDS		0	0
hsa-miR-491-5p	NM_001354867	TYMS	.(((((((((((.((((.((((&.)))).))))......))).)))))))).	421	465	0.846154	-21.3	1	3.08e-05	0.456	4.24722	5.03961	-5.08246	19	29	8	CDS		0	0
hsa-miR-491-3p	NM_001354867	TYMS	(((.(.((((((.((((((((.&)))))))).)))))).).))).	330	352	0.846154	-20.1	1	0.00366845	0.544	7.01147	4.99364	-10.1597	18	22	8	CDS		0	0
hsa-miR-491-3p	NM_001354867	TYMS	....(.((((.(((((((((..&))))))))))))).).	470	486	0.807692	-18	1	9.19e-06	0.456	6.0927	5.27478	-14.2723	14	16	13	CDS		0	0
hsa-miR-511-5p	NM_001354867	TYMS	(((((((((((((((((((((&)))))))................)))))..))))))))).	919	959	0.846154	-19.2	1	0.0102597	0.485	2.01992	2.23638	-3.93757	21	40	9	CDS		0	0
hsa-miR-146b-5p	NM_001354867	TYMS	.((((.(((.((((((((..(((&)))...))))))))))).)))).	527	550	0.846154	-17.5	1	0.0138479	0.5	4.2676	5.50181	-6.93679	18	23	11	CDS		0	0
hsa-miR-146b-3p	NM_001354867	TYMS	((((((.(((((((((((((((&.)))......))))))).))).)))))))).	145	197	0.846154	-25	1	0.000108088	0.294	0.092904	1.31555	-5.48126	21	31	8	CDS		0	0
hsa-miR-202-3p	NM_001354867	TYMS	...((((.(((((((((.(.&.).))))))))).)))).	547	587	0.923077	-24.7	1	0.00664262	0.426	4.27623	5.49363	-8.82818	14	18	9	CDS		0	0
hsa-miR-492	NM_001354867	TYMS	.((((.(((((((((........&)))))))))...)))).	1417	1434	0.923077	-18.7	1	0.0110163	0.632	0.257168	0.269908	-5.92733	13	17	9	3UTR		0	0
hsa-miR-493-3p	NM_001354867	TYMS	.((((((.(((((.(.(((...&)))).))))).)))))).	645	663	0.846154	-18.8	1	9.02e-06	0.412	5.78645	5.3646	-7.19685	15	18	6	CDS		0	0
hsa-miR-494-5p	NM_001354867	TYMS	((((((((((....(((((....&)))))....)))))))))).	433	453	0.923077	-21.8	1	0.00286487	0.471	4.07879	5.21968	-12.2551	15	20	10	CDS		0	0
hsa-miR-193b-3p	NM_001354867	TYMS	.((((((((((...((((((((&)))))))).....................)))).))..)))).	145	188	0.846154	-22.9	1	0.00018984	0.294	3.0067	1.11961	-9.2861	18	43	8	CDS	MIRT016485	0	0
hsa-miR-193b-3p	NM_001354867	TYMS	(((((((((...(((((((.((&.)))))))))))))).)))).	447	493	0.807692	-24.2	1	2.25e-05	0.456	1.55245	5.65373	-11.3517	18	21	14	CDS	MIRT016485	0	0
hsa-miR-497-3p	NM_001354867	TYMS	..((((((((((((((((((..&.)))))))))..............))))))))).	1322	1370	0.807692	-23	1	0.000959784	0.676	-0.122859	0.263319	-4.957	18	34	9	3UTR		0	0
hsa-miR-181d-5p	NM_001354867	TYMS	.(((((((((((.((((((((((&)).)))))))).)))))...)))))).	1339	1366	1	-18.8	1	0.000215707	0.632	0.232063	0.417526	-5.08246	21	27	8	3UTR		0	0
hsa-miR-181d-5p	NM_001354867	TYMS	.((((.....((((((((((((.&)))))))))))).....)))).	305	327	0.923077	-18.2	1	0.00960466	0.515	4.81903	4.40554	-11.8505	16	22	12	CDS		0	0
hsa-miR-512-5p	NM_001354867	TYMS	(((((..(((((((((((((((.&)))).))))))).))))))))).	386	409	0.910256	-20.8	1	0.00191487	0.515	4.59608	5.28022	-7.38222	20	23	9	CDS		0	0
hsa-miR-512-5p	NM_001354867	TYMS	.(((((((((((((((.......&))))))........)).))))))).	1314	1339	1	-20	1	0.00196836	0.559	0.09022	0.0919772	-3.79332	15	25	7	3UTR		0	0
hsa-miR-512-5p	NM_001354867	TYMS	(((((((((((((((((......&.)))))))))).))))).)).	928	983	0.923077	-19.2	1	1.17e-05	0.544	0.536494	2.27988	-3.93757	17	21	10	CDS		0	0
hsa-miR-512-3p	NM_001354867	TYMS	.((((((((((.((..((((((&)))))).)).)))))))))).	543	564	0.897436	-19.5	1	8.48e-06	0.485	4.62346	5.37917	-8.10863	18	21	10	CDS		0	0
hsa-miR-498-3p	NM_001354867	TYMS	((((((((((((((((.......&.))))))))..)))))))).	308	345	1	-21.9	1	0.000853609	0.515	5.22159	4.4185	-3.93757	16	20	8	CDS		0	0
hsa-miR-520e-3p	NM_001354867	TYMS	.....((((((((((((((((&))))))))...)))))))).	1314	1334	1	-22.9	1	0.000526426	0.588	0.103631	0.0853871	-13.6656	16	20	8	3UTR		0	0
hsa-miR-515-3p	NM_001354867	TYMS	((((((((((..((((((.(((&.))))))))).)))))))))).	477	516	0.825641	-20.3	1	8.33e-05	0.515	5.86336	4.68576	-10.1092	19	22	10	CDS		0	0
hsa-miR-519e-3p	NM_001354867	TYMS	..(((((((((...(((((((.&))))))))))))..)))).	736	755	0.876923	-18.1	1	0.00706939	0.559	6.33779	4.84813	-10.4498	16	19	12	CDS		0	0
hsa-miR-519e-3p	NM_001354867	TYMS	((((((((((............&)))))))))).	505	516	0.846154	-16.2	1	8.33e-05	0.515	6.94915	4.62932	-13.2236	10	11	10	CDS		0	0
hsa-miR-520f-5p	NM_001354867	TYMS	((((((((((((((((((((..&)))))))))))..........................))))))))).	928	975	0.846154	-20.7	1	0.00203889	0.544	0.379418	2.4499	-3.93757	20	47	11	CDS		0	0
hsa-miR-520f-3p	NM_001354867	TYMS	....((((((((...(((((..&)))))......)))))))).	1314	1334	1	-19.5	1	0.000526426	0.588	0.0682523	0.0590269	-12.428	13	20	8	3UTR		0	0
hsa-miR-519c-5p	NM_001354867	TYMS	...(((((((((.(((((((..&))))).))..))))))))).	290	310	0.923077	-19.4	1	0.00300198	0.456	4.48458	4.1997	-7.80367	16	20	9	CDS		0	0
hsa-miR-519c-5p	NM_001354867	TYMS	(((((((((((((((((((...&)))))))))))..........................)))))))).	928	974	0.923077	-18.2	1	0.00380318	0.544	0.369638	2.45385	-3.93757	19	46	11	CDS		0	0
hsa-miR-519c-3p	NM_001354867	TYMS	.....((((((((((((((.((&)).)))))))))))))).	324	342	0.826923	-16.5	1	0.000791901	0.5	6.03204	4.90715	-13.6656	16	18	14	CDS		0	0
hsa-miR-520a-5p	NM_001354867	TYMS	(..(((((((((....(((((&)))))....)))))))))..).	291	313	0.846154	-18.5	1	0.00351722	0.471	4.48458	4.1997	-9.77326	15	22	9	CDS		0	0
hsa-miR-520a-5p	NM_001354867	TYMS	(((((...((((((.......&.))))))..))))).	470	510	0.846154	-16.8	1	2.22e-06	0.485	6.73772	5.15652	-10.6644	11	15	6	CDS		0	0
hsa-miR-520a-3p	NM_001354867	TYMS	..(((.(..(((((.((((((.&))))))..)))))..).))).	961	982	0.846154	-20.9	1	1.15e-05	0.529	-0.00643497	1.7184	-10.9634	15	21	6	3UTR		0	0
hsa-miR-520a-3p	NM_001354867	TYMS	(((((((((((..(((((..((&.)).))))).))))))))))).	487	517	0.871795	-20.2	1	0.000463299	0.529	6.74098	4.36375	-8.57351	18	22	11	CDS		0	0
hsa-miR-526b-3p	NM_001354867	TYMS	.(((((((((((.....(((((&)))))....))))))))))).	496	517	0.807692	-20.4	1	0.000463299	0.529	6.84849	4.5192	-6.90779	16	21	11	CDS		0	0
hsa-miR-519b-5p	NM_001354867	TYMS	...(((((((((.(((((((..&))))).))..))))))))).	290	310	0.923077	-19.4	1	0.00300198	0.456	4.48458	4.1997	-7.80367	16	20	9	CDS		0	0
hsa-miR-519b-5p	NM_001354867	TYMS	(((((((((((((((((((...&)))))))))))..........................)))))))).	928	974	0.923077	-18.2	1	0.00380318	0.544	0.369638	2.45385	-3.93757	19	46	11	CDS		0	0
hsa-miR-519b-3p	NM_001354867	TYMS	...((((((.(((((((((((.&)).))))))))))))))).	736	755	0.923077	-17.6	1	0.00706939	0.559	5.20674	4.89729	-7.75705	17	19	15	CDS		0	0
hsa-miR-519b-3p	NM_001354867	TYMS	.....((((((((((((((...&.)))))))))))))).	303	342	0.846154	-17.9	1	0.000791901	0.5	5.21186	4.28558	-13.6656	14	16	14	CDS		0	0
hsa-miR-525-3p	NM_001354867	TYMS	(((((((...((((..(.(((.&))).)..))))))))))).	921	940	0.961538	-20.2	1	0.00509707	0.618	0.834583	2.413	-9.5186	15	19	11	CDS		0	0
hsa-miR-523-5p	NM_001354867	TYMS	...(((((((((.(((((((..&))))).))..))))))))).	290	310	0.923077	-19.4	1	0.00300198	0.456	4.48458	4.1997	-7.80367	16	20	9	CDS		0	0
hsa-miR-523-5p	NM_001354867	TYMS	(((((((((((((((((((...&)))))))))))..........................)))))))).	928	974	0.923077	-18.2	1	0.00380318	0.544	0.369638	2.45385	-3.93757	19	46	11	CDS		0	0
hsa-miR-518f-5p	NM_001354867	TYMS	...(((((((((.((.((((((&))))))))..))))))))).	290	310	0.846154	-19.9	1	0.00300198	0.456	4.48458	4.1997	-8.03672	17	20	9	CDS		0	0
hsa-miR-518f-5p	NM_001354867	TYMS	(((((((((((((((((((...&.)))))))))))..........................)))))))).	914	974	0.871795	-19	1	0.00380318	0.544	2.23477	2.19421	-3.93757	19	47	11	CDS		0	0
hsa-miR-520b-5p	NM_001354867	TYMS	(((((((..((((((......&.)))))).))))))).	471	511	0.923077	-22	1	6.56e-07	0.5	5.65757	4.72247	-7.54065	13	16	7	CDS		0	0
hsa-miR-518b	NM_001354867	TYMS	....(((((((((.........&))))))).)).	174	185	0.846154	-18.4	1	3.79e-05	0.279	2.5416	1.02583	-11.3719	9	11	7	CDS		0	0
hsa-miR-526a-5p	NM_001354867	TYMS	...(((((((((.(((((((..&))))).))..))))))))).	290	310	0.846154	-19.8	1	0.00300198	0.456	4.48458	4.1997	-7.80367	16	20	9	CDS		0	0
hsa-miR-526a-5p	NM_001354867	TYMS	(((((((((((((((((((...&.)))))))))))..........................)))))))).	914	974	0.871795	-19	1	0.00380318	0.544	2.23477	2.19421	-3.93757	19	47	11	CDS		0	0
hsa-miR-526a-3p	NM_001354867	TYMS	.(((((((..((((((((((.(&).))))))))))))))))).	325	345	0.846154	-17	1	0.000853609	0.515	6.03044	4.90207	-6.09222	18	20	17	CDS		0	0
hsa-miR-520c-5p	NM_001354867	TYMS	...(((((((((.(((((((..&))))).))..))))))))).	290	310	0.846154	-19.8	1	0.00300198	0.456	4.48458	4.1997	-7.80367	16	20	9	CDS		0	0
hsa-miR-520c-5p	NM_001354867	TYMS	(((((((((((((((((((...&.)))))))))))..........................)))))))).	914	974	0.871795	-19	1	0.00380318	0.544	2.23477	2.19421	-3.93757	19	47	11	CDS		0	0
hsa-miR-520c-3p	NM_001354867	TYMS	.....((((((((...(((((.&)))))......)))))))).	1314	1334	0.846154	-19.5	1	0.000526426	0.588	0.0682523	0.0590269	-15.4909	13	20	8	3UTR		0	0
hsa-miR-518c-5p	NM_001354867	TYMS	((..(((((((((.(((((((..&))))).))..)))))))))..)).	290	314	0.948718	-19.2	1	0.0035185	0.471	4.48458	4.1997	-9.38398	18	24	9	CDS		0	0
hsa-miR-518c-5p	NM_001354867	TYMS	((((((((((((((((((((...&)))))))))))..........................))))))))).	928	975	0.846154	-18.5	1	0.00203889	0.544	0.379418	2.4499	-3.93757	20	47	11	CDS		0	0
hsa-miR-518c-3p	NM_001354867	TYMS	((.((((((((((((((((((..&)))))))))..............................))))))))).)).	1373	1425	0.846154	-16	1	0.000958259	0.662	0.711882	-0.0846367	-5.49511	20	52	9	3UTR		0	0
hsa-miR-517-5p	NM_001354867	TYMS	((((((..(((((((.......&))))))).)))))).	496	511	0.846154	-20.5	1	6.56e-07	0.5	6.33331	4.67574	-8.02794	13	15	7	CDS		0	0
hsa-miR-517-5p	NM_001354867	TYMS	((((((((((((((((((.(..&).))))))))))..........................)))))))).	928	975	0.846154	-19.8	1	0.00203889	0.544	0.148531	2.45254	-3.93757	19	47	10	CDS		0	0
hsa-miR-517a-3p	NM_001354867	TYMS	...((((((((((..(((((((&)))))))))).))))))).	736	755	0.846154	-21.8	1	0.00706939	0.559	6.33779	4.84813	-8.10683	17	19	10	CDS		0	0
hsa-miR-519d-3p	NM_001354867	TYMS	((((((((((((((........&)).)))))))))))).	502	518	0.923077	-20.9	1	0.000845602	0.515	6.57289	4.54035	-4.90607	14	16	12	CDS		0	0
hsa-miR-520d-3p	NM_001354867	TYMS	.((((.(((((((((((((((.&))))))))))).))))...)))).	459	483	0.884615	-23.4	1	0.0185661	0.426	2.75784	5.69001	-5.69428	19	24	11	CDS		0	0
hsa-miR-517b-3p	NM_001354867	TYMS	...((((((((((..(((((((&)))))))))).))))))).	736	755	0.846154	-21.8	1	0.00706939	0.559	6.33779	4.84813	-8.10683	17	19	10	CDS		0	0
hsa-miR-520g-3p	NM_001354867	TYMS	.((((((((((((((.........&)).)))))))))))).	502	518	0.846154	-18.5	1	0.000845602	0.515	6.57289	4.54035	-4.02637	14	16	12	CDS		0	0
hsa-miR-516b-3p	NM_001354867	TYMS	.((((((((...(((((.&)))))......)))))))).	1314	1334	1	-19.5	1	0.000526426	0.588	0.0682523	0.0590269	-11.2074	13	20	8	3UTR		0	0
hsa-miR-518e-5p	NM_001354867	TYMS	...(((((((((.(((((((..&))))).))..))))))))).	290	310	0.923077	-19.4	1	0.00300198	0.456	4.48458	4.1997	-7.80367	16	20	9	CDS		0	0
hsa-miR-518e-5p	NM_001354867	TYMS	(((((((((((((((((((...&)))))))))))..........................)))))))).	928	974	0.923077	-18.2	1	0.00380318	0.544	0.369638	2.45385	-3.93757	19	46	11	CDS		0	0
hsa-miR-518a-3p	NM_001354867	TYMS	......((((((((((((((((&)))))))))))......))))).	499	522	0.846154	-19.3	0	0.00359559	0.515	6.57484	4.40637	-15.5666	16	23	11	CDS		0	0
hsa-miR-518d-5p	NM_001354867	TYMS	...(((((((((.(((((((..&))))).))..))))))))).	290	310	0.846154	-19.8	1	0.00300198	0.456	4.48458	4.1997	-7.80367	16	20	9	CDS		0	0
hsa-miR-518d-5p	NM_001354867	TYMS	(((((((((((((((((((...&.)))))))))))..........................)))))))).	914	974	0.871795	-19	1	0.00380318	0.544	2.23477	2.19421	-3.93757	19	47	11	CDS		0	0
hsa-miR-518d-3p	NM_001354867	TYMS	(((((.((((((..(((((((&.))).)))).)))))).))))).	484	518	0.807692	-20.9	1	0.000845602	0.515	4.78026	4.63279	-7.9845	18	23	6	CDS		0	0
hsa-miR-517c-3p	NM_001354867	TYMS	...((((((.((((((((((((&)))))))))))))))))).	736	755	0.884615	-22.3	1	0.00706939	0.559	5.20674	4.89729	-7.75705	18	19	18	CDS		0	0
hsa-miR-517c-3p	NM_001354867	TYMS	.(((.((.((((((.(((((..&))))).)))))))).))).	933	952	0.846154	-17.2	1	0.0262104	0.529	0.292315	2.64497	-10.9614	16	19	8	3UTR		0	0
hsa-miR-522-5p	NM_001354867	TYMS	...(((((((((.(((((((..&))))).))..))))))))).	290	310	0.923077	-19.4	1	0.00300198	0.456	4.48458	4.1997	-7.80367	16	20	9	CDS		0	0
hsa-miR-522-5p	NM_001354867	TYMS	(((((((((((((((((((...&)))))))))))..........................)))))))).	928	974	0.923077	-18.2	1	0.00380318	0.544	0.369638	2.45385	-3.93757	19	46	11	CDS		0	0
hsa-miR-522-3p	NM_001354867	TYMS	.....(((((((.(((((....&)))))))))))).	1322	1335	0.846154	-15.8	1	0.000834065	0.574	0.277251	0.0524368	-14.9547	12	13	12	3UTR		0	0
hsa-miR-519a-5p	NM_001354867	TYMS	...(((((((((.(((((((..&))))).))..))))))))).	290	310	0.923077	-19.4	1	0.00300198	0.456	4.48458	4.1997	-7.80367	16	20	9	CDS		0	0
hsa-miR-519a-5p	NM_001354867	TYMS	(((((((((((((((((((...&)))))))))))..........................)))))))).	928	974	0.923077	-18.2	1	0.00380318	0.544	0.369638	2.45385	-3.93757	19	46	11	CDS		0	0
hsa-miR-519a-3p	NM_001354867	TYMS	...((((((.((((((((((((&)))))))))))))))))).	736	755	0.884615	-22.3	1	0.00706939	0.559	5.20674	4.89729	-7.75705	18	19	18	CDS		0	0
hsa-miR-519a-3p	NM_001354867	TYMS	.....((((((((((((((...&)))))))))))))).	327	342	0.923077	-17.7	1	0.000791901	0.5	6.03204	4.90715	-13.6656	14	15	14	CDS		0	0
hsa-miR-516a-3p	NM_001354867	TYMS	.((((((((...(((((.&)))))......)))))))).	1314	1334	1	-19.5	1	0.000526426	0.588	0.0682523	0.0590269	-11.2074	13	20	8	3UTR		0	0
hsa-miR-519a-2-5p	NM_001354867	TYMS	(((((((..((((((......&.)))))).))))))).	471	511	0.923077	-22	1	6.56e-07	0.5	5.65757	4.72247	-7.54065	13	16	7	CDS		0	0
hsa-miR-499a-3p	NM_001354867	TYMS	...((((((((((.(((.....&.))).)))))))))).	320	362	1	-19	1	0.010996	0.544	7.05606	4.93894	-7.37138	13	16	10	CDS		0	0
hsa-miR-501-5p	NM_001354867	TYMS	..((((((((((((.((((((.&)))))).))))........................)))))).)).	1133	1178	0.923077	-21.4	1	0.123415	0.603	0.0871323	-0.0951806	-5.69245	18	45	6	3UTR		0	0
hsa-miR-502-5p	NM_001354867	TYMS	(((((.(((.((((((((((.&)))....)))))))..........)))..))))).	796	831	0.923077	-17.7	1	0.000291227	0.574	4.44217	4.28278	-7.08104	18	35	7	CDS		0	0
hsa-miR-502-3p	NM_001354867	TYMS	....(((((((...(((.(((.&))))))....))))))).	710	728	0.846154	-18.7	1	5.05e-06	0.515	6.34195	5.28433	-15.0393	13	18	7	CDS		0	0
hsa-miR-503-5p	NM_001354867	TYMS	((((.(((((.(((((((.((..&))))))))))))))..)))).	604	625	0.807692	-22.7	1	1.57e-06	0.441	4.36966	5.59069	-10.8814	18	21	14	CDS		0	0
hsa-miR-504-3p	NM_001354867	TYMS	.((((.(((((.((((.....&)))).))))))))).	1	16	0.846154	-24.1	1	0.00291027	0.267	0	0	-9.04109	13	15	9	5UTR		0	0
hsa-miR-504-3p	NM_001354867	TYMS	.((((.(((((.((((((...&))).)).).))))))))).	25	44	0.846154	-23.3	1	0.00111575	0.221	-0.411562	-0.447019	-9.04109	15	19	9	5UTR		0	0
hsa-miR-505-5p	NM_001354867	TYMS	((((((((.(((.(........&).))).)))))))).	488	503	0.846154	-15.8	1	0.000130551	0.471	5.86873	4.61148	-7.25159	12	15	8	CDS		0	0
hsa-miR-506-5p	NM_001354867	TYMS	.......((.(((((((((((.&))))))))))).)).	1333	1348	0.846154	-17.6	0	0.00722008	0.574	-0.0911068	0.159196	-18.3528	13	15	11	3UTR		0	0
hsa-miR-506-3p	NM_001354867	TYMS	(((((((((((((((((((((&))))))...................))))))))))))))).	305	346	0.846154	-22.8	1	0.00107413	0.515	5.22221	4.27787	-3.93757	21	41	15	CDS		0	0
hsa-miR-506-3p	NM_001354867	TYMS	.((((((((((....(((...&)))....)))))))))).	921	939	1	-18.6	1	0.00337193	0.603	1.54706	2.30096	-10.0215	13	18	10	CDS		0	0
hsa-miR-507	NM_001354867	TYMS	...((((.(((((((((((..&))))))))))).)))).	737	754	0.923077	-15.9	1	0.00728886	0.559	4.9854	4.79829	-8.82818	15	17	11	CDS		0	0
hsa-miR-507	NM_001354867	TYMS	....(((((((..(.(((.(.&).))).)..))))))).	919	936	0.923077	-15.2	1	0.00062468	0.603	2.0095	2.30887	-14.9179	12	17	7	CDS		0	0
hsa-miR-508-5p	NM_001354867	TYMS	.(((.((((((((((....((((&.))))..))))))))))..))).	553	590	0.846154	-20.4	1	0.0156783	0.412	4.59136	5.04053	-8.14541	17	23	10	CDS		0	0
hsa-miR-509-5p	NM_001354867	TYMS	....(((((.(((((((....&)))))))..))))).	1453	1468	0.846154	-18.9	1	0.149325	0.603	0.171811	0.255411	-10.7891	12	15	7	3UTR		0	0
hsa-miR-510-5p	NM_001354867	TYMS	....((((.(((((((......&)))))).).)))).	53	67	0.846154	-17.4	1	0.00184835	0.221	-0.74747	-0.331785	-10.603	11	14	6	5UTR		0	0
hsa-miR-514a-5p	NM_001354867	TYMS	..(((((((((.(((((((....&.))))))).))))))))).	931	974	1	-22	1	0.00380318	0.544	0.151727	2.59488	-8.3038	16	19	9	3UTR		0	0
hsa-miR-532-3p	NM_001354867	TYMS	.((((((((((..(((((((..&))))))).......))))...............)))))).	709	749	0.923077	-20.4	1	0.00734815	0.529	5.07296	4.79294	-8.42926	17	40	7	CDS		0	0
hsa-miR-376a-2-5p	NM_001354867	TYMS	((((((((((((((((.(((.&.))).))))).)))))))).....))).	389	424	0.871795	-19.8	1	0.000559031	0.5	5.04535	4.75886	-3.93757	19	28	8	CDS		0	0
hsa-miR-551a	NM_001354867	TYMS	..((((((((((((((((((.&)))))))).......................)))))).)))).	1327	1370	0.923077	-19.3	1	0.000959784	0.676	0.106538	0.327901	-4.957	18	43	8	3UTR		0	0
hsa-miR-555	NM_001354867	TYMS	..((((((((.(((((((((.&))))))))).))))...)))).	967	989	0.846154	-22.9	1	1.59e-05	0.588	-0.223175	1.23206	-7.78178	17	22	9	3UTR		0	0
hsa-miR-556-5p	NM_001354867	TYMS	(((.((((((((((........&.))))))))))))).	595	615	0.846154	-16.6	1	2.56e-06	0.441	3.67095	4.96728	-7.9381	13	15	13	CDS		0	0
hsa-miR-551b-5p	NM_001354867	TYMS	(((...(((((((((((((...&.)))))))))))))..))).	1420	1445	0.846154	-17.7	1	0.0574559	0.588	0.373423	0.4742	-12.9896	16	20	13	3UTR		0	0
hsa-miR-551b-3p	NM_001354867	TYMS	(((.(((((((((((((((((&)))))))))))))...............))))...))).	714	753	0.923077	-23.6	1	0.00640715	0.559	5.03617	5.0161	-6.9696	20	39	13	CDS		0	0
hsa-miR-570-5p	NM_001354867	TYMS	..((((.((((((((..(((((&.))))))))))))))))).	148	192	0.846154	-21.7	1	1.91e-05	0.279	0.022314	1.37433	-6.73374	17	19	17	CDS		0	0
hsa-miR-570-3p	NM_001354867	TYMS	.....(((((((((.(((((..&.)))))))))))))).	331	359	1	-17.4	1	0.00516486	0.544	4.52175	5.08642	-14.401	14	16	14	CDS		0	0
hsa-miR-573	NM_001354867	TYMS	((((((((.(((((((..(.(((.&)))).))))))))))))))).	725	746	0.846154	-15.9	1	0.0109954	0.529	4.21677	4.86054	-4.99396	19	21	15	CDS		0	0
hsa-miR-574-5p	NM_001354867	TYMS	(((((((((((((.(((((((((&))))))))....).))))))))))))).	734	762	0.923077	-22.4	1	0.0257861	0.603	5.56692	4.70017	-4.79441	22	28	13	CDS		0	0
hsa-miR-574-5p	NM_001354867	TYMS	(((((((((((((((((((((((&))))...))))))))))......)))))).))).	676	710	0.846154	-21	1	0.00749282	0.456	5.12161	5.65624	-3.93757	23	34	10	CDS		0	0
hsa-miR-579-5p	NM_001354867	TYMS	..((((.(((((((........&))))))).)))).	886	899	0.846154	-19.4	1	0.000467312	0.618	4.5702	4.15145	-7.46919	11	13	7	CDS		0	0
hsa-miR-581	NM_001354867	TYMS	.((((((.(((((.((((...&)))).))))))))))).	631	648	0.846154	-16	1	0.00153983	0.412	6.89236	5.24687	-6.9638	15	17	11	CDS		0	0
hsa-miR-583	NM_001354867	TYMS	((.(((((((((((((((...&.)))).....)))))))))))..)).	503	559	0.846154	-19.8	1	7.14e-06	0.471	6.29875	4.58717	-5.49511	17	26	11	CDS		0	0
hsa-miR-550a-3p	NM_001354867	TYMS	(((((((((((((((((.....&.)))))))))).))))..))).	1308	1343	1	-21.1	1	0.00504477	0.559	0.0234411	0.0128964	-3.93757	17	22	10	3UTR		0	0
hsa-miR-550a-3p	NM_001354867	TYMS	((((.....(((((((......&))))))).....)))).	1137	1154	0.923077	-18.2	1	0.00318387	0.603	0.382692	-0.143947	-14.8713	11	17	7	3UTR		0	0
hsa-miR-595	NM_001354867	TYMS	(((((((((((((((((((..&))))))))))).......................)))))))).	701	744	0.923077	-24.6	1	0.0245228	0.559	4.91497	4.9258	-3.93757	19	43	11	CDS		0	0
hsa-miR-595	NM_001354867	TYMS	(.((((((((...(((((((.&))))))).)))))))).).	267	286	0.846154	-21.6	1	8.03e-05	0.397	3.18543	3.93556	-12.562	16	19	8	CDS		0	0
hsa-miR-596	NM_001354867	TYMS	...((.(((((((((((.(((&.))).))))))))))).)).	946	984	1	-24.3	1	1.46e-05	0.544	-0.0335948	2.14939	-8.4155	16	20	11	3UTR		0	0
hsa-miR-596	NM_001354867	TYMS	....(((((((((((((((((&.))...)))))))))..........)))))).	159	199	0.846154	-25.8	1	0.000262459	0.294	1.73543	1.11821	-9.54656	17	32	9	CDS		0	0
hsa-miR-597-3p	NM_001354867	TYMS	.((((((((((((((....(((.&)))....)))))).)))))))).	160	183	0.846154	-24.1	1	2.47e-05	0.294	1.616	1.05662	-4.02637	17	23	8	CDS		0	0
hsa-miR-602	NM_001354867	TYMS	..((((((((...((.(((((..&)))))))..)))))))).	82	100	1	-25.4	1	2.34e-06	0.176	0.400209	-0.299595	-12.6508	15	18	8	5UTR		0	0
hsa-miR-605-5p	NM_001354867	TYMS	......((((((((.(((((((.&))))))).)))))))).	344	361	0.923077	-20.4	0	0.00593667	0.544	5.04663	5.28308	-16.302	15	17	8	CDS		0	0
hsa-miR-608	NM_001354867	TYMS	((((.((((((..((.((((((((.&)))))))))))))))).)))).	106	128	0.846154	-34.7	1	9.37e-06	0.191	0.554163	-0.127443	-12.9256	20	22	16	CDS		0	0
hsa-miR-609	NM_001354867	TYMS	..((((((.(((...(((((&)))))...))).)))))).	1326	1345	0.846154	-17.8	1	0.00180609	0.574	-0.199743	0.222461	-8.89481	14	19	6	3UTR		0	0
hsa-miR-611	NM_001354867	TYMS	(.((((((((((((((((((...&))))))))))................))).)))))).	426	463	1	-25.1	1	0.000363013	0.456	4.06651	5.53547	-5.10125	19	37	10	CDS		0	0
hsa-miR-611	NM_001354867	TYMS	(((((((..(((((((..(((..&)))..))))))).............))))).)).	183	217	0.846154	-23.2	1	0.00913322	0.338	3.11744	1.37014	-7.3076	17	34	7	CDS		0	0
hsa-miR-614	NM_001354867	TYMS	(..(((((((.((((((.((((.&))))))))..............))...)))))))..).	245	283	0.923077	-22.1	1	0.000125041	0.382	3.86923	3.62799	-9.48356	18	38	8	CDS		0	0
hsa-miR-615-5p	NM_001354867	TYMS	(.((.((((((((((((((...&))))))..........)).)))))).)).).	154	185	0.923077	-28.5	1	3.79e-05	0.279	0.588875	1.1504	-9.22029	17	31	6	CDS		0	0
hsa-miR-615-5p	NM_001354867	TYMS	.(((((..((((((((((....&)))))))))).))))).	241	258	0.846154	-28.1	1	1.11e-06	0.309	3.94121	2.78786	-7.65065	15	17	10	CDS		0	0
hsa-miR-615-3p	NM_001354867	TYMS	.((((((((..(((((((((((&.))))..)))))))..)))).)))).	606	654	1	-28.8	1	6.23e-05	0.397	5.36933	5.72848	-7.86061	19	26	7	CDS	MIRT040293	0	0
hsa-miR-615-3p	NM_001354867	TYMS	(((((((((((((((((.((((&)))).))))))))))))............................))))).	469	520	0.923077	-23.5	1	0.00262297	0.529	6.07359	4.227	-3.93757	21	51	12	CDS	MIRT040293	0	0
hsa-miR-616-5p	NM_001354867	TYMS	.(((((((.((((((.((....&)).))))))..))))))).	501	520	0.865385	-17.1	1	0.00262297	0.529	6.6251	4.6476	-5.08276	15	19	7	CDS		0	0
hsa-miR-616-3p	NM_001354867	TYMS	(((((((((((((.((((((((&))))))))..))))))...))).)))).	1463	1491	0.846154	-21.4	1	0.237543	0.644	0.447375	0.0803546	-4.79441	21	28	8	3UTR		0	0
hsa-miR-616-3p	NM_001354867	TYMS	.(((((((((((((((((....&)))))))))))...)))))).	540	561	1	-20.1	1	3.46e-05	0.485	4.57378	5.68706	-3.79332	17	21	11	CDS		0	0
hsa-miR-616-3p	NM_001354867	TYMS	..((((((((((.(.(((((..&))))).).)))))))))).	489	508	0.923077	-19.2	1	0.000104683	0.5	6.44388	4.29161	-6.98158	16	19	10	CDS		0	0
hsa-miR-619-5p	NM_001354867	TYMS	(((((..(((((((((((.((.&)))))))))))))))))).	87	106	1	-27.6	1	3.66e-10	0.162	0.108836	-0.286998	-7.38222	18	19	18	5UTR		0	0
hsa-miR-622	NM_001354867	TYMS	....(((((((((((((((..&)))))))))))).))).	787	804	0.923077	-20	1	0.000346257	0.529	4.24982	4.59256	-9.54656	15	17	12	CDS		0	0
hsa-miR-625-3p	NM_001354867	TYMS	((((((((((((((.((.....&)).)))))).)))))))).	344	363	0.923077	-15.1	1	0.0116071	0.544	5.80005	5.05106	-4.67302	16	19	8	CDS		0	0
hsa-miR-626	NM_001354867	TYMS	..((((((.((((((((((&)))))))))).)))))).	506	524	0.923077	-21	1	0.00556717	0.529	6.75564	4.41438	-6.01339	16	18	10	CDS		0	0
hsa-miR-626	NM_001354867	TYMS	.((((((((((((.(((((&))))))))))))))))).	433	451	0.923077	-20.7	1	0.00573425	0.456	4.30097	5.06783	-4.65016	17	18	17	CDS		0	0
hsa-miR-628-3p	NM_001354867	TYMS	.((((((.((((((((((((.&.)).))))))))))...)))).)).	1427	1472	0.846154	-19.4	1	0.0330773	0.618	-0.616099	0.550645	-6.10696	18	25	10	3UTR		0	0
hsa-miR-629-3p	NM_001354867	TYMS	((((((((...(((((((((((&)))).)))))))...))))...............)))).	353	392	0.846154	-20.1	1	0.0120564	0.544	6.31472	5.09426	-9.06125	19	39	7	CDS		0	0
hsa-miR-629-3p	NM_001354867	TYMS	(((((((((.(((.((((((((&)))).))))))).......)).))))))).	1155	1185	0.846154	-18	1	0.203288	0.632	-0.0872727	0.0498004	-6.03692	20	30	7	3UTR		0	0
hsa-miR-630	NM_001354867	TYMS	.(((((((((.((((((.....&)))))).))))))))).	512	529	1	-18.1	1	0.0136598	0.559	5.72241	5.21673	-6.6181	15	17	9	CDS		0	0
hsa-miR-631	NM_001354867	TYMS	..(((((((((((.((.((((&))))))))))..))).)))).	973	994	1	-21.4	1	0.00105114	0.588	0.247126	0.233004	-5.81384	17	21	10	3UTR		0	0
hsa-miR-33b-3p	NM_001354867	TYMS	...((((((((((.(.((((((&)))))).))))))))))).	976	995	1	-31.6	1	0.00267376	0.588	0.292315	0.204008	-7.60443	17	19	11	3UTR		0	0
hsa-miR-634	NM_001354867	TYMS	..(((((...((((((((((((&))))...))))))))))))).	963	984	0.846154	-18.8	1	1.46e-05	0.544	-0.0732141	1.60374	-9.56953	17	21	13	3UTR		0	0
hsa-miR-635	NM_001354867	TYMS	((((.((((((((..((((((((&)))))))))))))....................))).)))).	952	994	0.846154	-20.6	1	0.00105114	0.588	0.0946115	2.07295	-9.6489	20	42	13	3UTR		0	0
hsa-miR-636	NM_001354867	TYMS	((((((((..((((((((((((.&))...)).)))))))).))))).))).	138	165	0.846154	-27.5	1	1.17e-08	0.221	0.134283	1.10001	-6.23647	20	27	8	CDS		0	0
hsa-miR-637	NM_001354867	TYMS	...(((((((((((((((..((((&.))))...)))))))))).......))))).	270	308	0.897436	-26.5	1	0.00352618	0.456	3.51343	4.2917	-6.51454	19	31	10	CDS		0	0
hsa-miR-639	NM_001354867	TYMS	.(((.(((((((((..(((((((&)))))))..)......))))))))))).	217	245	0.846154	-22.8	1	5.59e-05	0.309	2.80287	2.98948	-8.88086	19	28	11	CDS		0	0
hsa-miR-640	NM_001354867	TYMS	.((..((((((...(((((((&)))))))))))))..)).	505	523	0.846154	-17	1	0.00456619	0.529	7.37763	4.69546	-16.4372	15	18	13	CDS		0	0
hsa-miR-646	NM_001354867	TYMS	.(((((((.((((((((((&))))))))))))))))).	339	357	1	-22.4	1	0.0052921	0.559	4.06839	5.11004	-4.84971	17	18	17	CDS		0	0
hsa-miR-646	NM_001354867	TYMS	...(((((.(((((((((.&))))).....)))).))))).	1315	1336	0.846154	-21.9	1	0.00113997	0.574	0.141686	0.0498008	-7.57093	14	21	5	3UTR		0	0
hsa-miR-646	NM_001354867	TYMS	..(((((.(((((.((((.&)))).)).)))))))).	549	566	0.846154	-21.7	1	5.87e-06	0.471	6.17887	5.35701	-8.12748	14	17	8	CDS		0	0
hsa-miR-647	NM_001354867	TYMS	((((((((((((((.((....&)).)).)))))))))))).	1353	1372	0.923077	-17.5	1	0.00151851	0.691	0.664873	0.363488	-4.67302	16	19	12	3UTR		0	0
hsa-miR-650	NM_001354867	TYMS	.((((((((((((.(((((..&))))).)))))))))))).	551	570	0.923077	-33.9	1	4.98e-06	0.471	5.46538	5.33869	-4.65016	17	19	12	CDS		0	0
hsa-miR-652-5p	NM_001354867	TYMS	........((((..(((((((((..&)))))))))..)))).	554	570	0.846154	-21.5	0	4.98e-06	0.471	4.98972	5.32624	-21.5699	13	16	9	CDS		0	0
hsa-miR-548d-3p	NM_001354867	TYMS	...((((((((((..(((((.(&.).)))))..)))))))))).	331	364	0.846154	-19.5	1	0.011646	0.544	5.27238	4.97505	-8.10683	16	21	10	CDS		0	0
hsa-miR-661	NM_001354867	TYMS	(((((.(((.((((((((((.(.(&).).)).)))))))).))).))))).	969	995	0.923077	-27	1	0.00267376	0.588	0.0430906	0.592821	-7.08104	20	26	8	3UTR		0	0
hsa-miR-662	NM_001354867	TYMS	((((.((.((((((...((..&.))....)))))))))))).	146	180	0.923077	-21.4	1	5.94e-07	0.294	0.0969595	1.27636	-11.3387	14	20	12	CDS		0	0
hsa-miR-662	NM_001354867	TYMS	((((((((((((((((((((.&))))).)))))).)))...))).))).	1154	1181	0.846154	-21	1	0.162473	0.618	-0.00373095	0.0550726	-3.93757	20	27	6	3UTR		0	0
hsa-miR-449b-5p	NM_001354867	TYMS	(((((((.((((((((((((((&)))))))..........))))))).)))).))).	583	617	0.846154	-22.2	1	3.04e-06	0.441	5.03729	5.1368	-6.25121	21	34	7	CDS		0	0
hsa-miR-449b-3p	NM_001354867	TYMS	(((((.((((..(((((.....&.)))))))))))))).	941	983	0.923077	-19.9	1	1.17e-05	0.544	0.334491	2.47362	-12.0101	14	16	14	3UTR		0	0
hsa-miR-654-5p	NM_001354867	TYMS	..((((((.(((((((((....&)))))))))....)))))).	1416	1436	0.923077	-22.1	1	0.0117936	0.618	0.233736	0.279135	-6.01339	15	20	9	3UTR		0	0
hsa-miR-656-5p	NM_001354867	TYMS	.((((.((((((.((((....&.)))).)))))).)))).	156	183	0.923077	-21.9	1	2.47e-05	0.294	-0.145637	1.36454	-6.98341	14	18	6	CDS		0	0
hsa-miR-549a-3p	NM_001354867	TYMS	((((((.(((...((((((((&))))))))....))))))))).	942	964	0.969231	-17.9	1	0.00782333	0.5	0.186874	2.49735	-12.942	17	22	9	3UTR		0	0
hsa-miR-657	NM_001354867	TYMS	(((((.((((((((((.((((((&)))))))))))......))))).))))).	328	357	1	-24	1	0.0052921	0.559	5.24869	4.99918	-5.83853	21	29	11	CDS		0	0
hsa-miR-658	NM_001354867	TYMS	(((((((((..((((..(((((((.&)))))))..))))............))))))))).	552	587	1	-29.6	1	0.00664262	0.426	4.96594	4.79294	-8.2379	20	35	9	CDS		0	0
hsa-miR-758-5p	NM_001354867	TYMS	(((.(((((...(((.((((((&))))))))))))))))).	652	670	0.846154	-17.7	1	0.0035269	0.426	6.69615	5.31912	-14.6167	17	18	17	CDS		0	0
hsa-miR-758-5p	NM_001354867	TYMS	...(((((.((((((((.....&)))))))).))))).	437	452	0.923077	-16.5	1	0.00273781	0.456	3.86648	4.96436	-7.57093	13	15	8	CDS		0	0
hsa-miR-758-3p	NM_001354867	TYMS	....(((((((((((.......&))).)))))))).	1021	1034	0.923077	-17.2	1	0.000125575	0.676	0.0902195	0.134153	-9.77961	11	13	8	3UTR		0	0
hsa-miR-671-5p	NM_001354867	TYMS	.(((((((.((((.(((((.(((&.))).)))))..)))).))))))).	446	503	1	-29.2	1	0.000130551	0.471	2.24816	5.48575	-5.70655	19	25	7	CDS		0	0
hsa-miR-668-3p	NM_001354867	TYMS	.((((((.((((((((((.....&.))))).)).))).)))))).	689	730	1	-27.6	1	0.000686502	0.529	5.98266	5.59336	-6.10696	16	21	6	CDS		0	0
hsa-miR-668-3p	NM_001354867	TYMS	.....((((((((((((((((..&))).)))))))..)))))).	972	992	0.846154	-25.6	1	6.13e-05	0.603	0.0592348	0.747029	-13.6656	16	20	7	3UTR		0	0
hsa-miR-767-5p	NM_001354867	TYMS	....(((.(((((((((((....&.)))))))))))))).	418	455	0.923077	-18.2	1	0.00175598	0.456	5.52912	4.58675	-11.8602	14	16	14	CDS		0	0
hsa-miR-767-3p	NM_001354867	TYMS	((((((((.(((((.........&)))))))))).))).	970	985	1	-18.1	1	2.59e-05	0.559	0.081433	0.512423	-5.96246	13	15	10	3UTR		0	0
hsa-miR-320b	NM_001354867	TYMS	...((((((((((((((((((.&.))).)))))))))....)))))).	646	677	0.807692	-23.3	1	0.0187708	0.426	5.69649	4.75858	-6.51454	18	25	9	CDS		0	0
hsa-miR-320b	NM_001354867	TYMS	..((((((((((((((((((..&)))).....))))......................)))))))))).	448	494	0.884615	-20.3	1	3.8e-05	0.456	4.12418	5.59495	-4.957	18	46	10	CDS		0	0
hsa-miR-320c	NM_001354867	TYMS	...(((((((((((((((..&.)))))))))....)))))).	646	677	0.846154	-22.1	1	0.0187708	0.426	6.01927	4.8161	-6.51454	15	21	9	CDS		0	0
hsa-miR-1296-5p	NM_001354867	TYMS	...((((((.((((((.(((..&.))).)))).)).)))))).	452	489	1	-25	1	5.8e-06	0.456	2.06386	5.7236	-7.75705	15	20	6	CDS		0	0
hsa-miR-1271-5p	NM_001354867	TYMS	(((((((.(((((.(((.(((.&.))))))..))))).))))))).	929	992	0.923077	-24	1	6.13e-05	0.603	0.036244	2.40113	-7.10805	18	23	7	CDS		0	0
hsa-miR-1271-5p	NM_001354867	TYMS	.(((((((((((....(((((.&))))).....))))).)))))).	403	426	0.923077	-23.2	1	0.000508054	0.471	6.58543	4.34853	-6.90779	16	23	6	CDS		0	0
hsa-miR-1301-5p	NM_001354867	TYMS	.((((((((.((.(((((.&))))).)).)))))))).	179	197	0.846154	-26.1	1	0.000108088	0.294	2.73755	1.42752	-6.32496	15	18	8	CDS		0	0
hsa-miR-1301-3p	NM_001354867	TYMS	((((((((.(((((..(((((...&.))).))..).)))).)))))))).	156	187	0.807692	-26	1	3.76e-05	0.279	2.59759	1.03843	-5.96246	18	25	8	CDS		0	0
hsa-miR-1301-3p	NM_001354867	TYMS	...(((((.((((((((((.(((.&))).))))))).........))).))))).	1306	1336	0.846154	-21.8	1	0.00113997	0.574	0.114731	0.0221225	-7.57093	18	30	7	3UTR		0	0
hsa-miR-1185-5p	NM_001354867	TYMS	.(.((((((((((.((..(((&)))..)).))))))))))..).	1131	1153	0.969231	-17.8	1	0.00190129	0.603	0.292315	-0.163717	-6.2077	16	22	10	3UTR		0	0
hsa-miR-1185-2-3p	NM_001354867	TYMS	.....(((((((((.((((((.&)))))).....))))))))).	289	310	0.846154	-20.5	1	0.00300198	0.456	4.48458	4.1997	-14.401	15	21	9	CDS		0	0
hsa-miR-449c-5p	NM_001354867	TYMS	..((((..((.(((((((.(((...&))).))))))).....))..)))).	1077	1102	0.923077	-21.8	1	0.000822858	0.632	0.442944	0.0353025	-11.6391	16	25	7	3UTR		0	0
hsa-miR-769-5p	NM_001354867	TYMS	.((((..(((((((((((((((&.))))).....))))))))))..)))).	775	817	0.846154	-23.1	1	0.045075	0.544	4.16783	4.53489	-7.23797	19	28	10	CDS		0	0
hsa-miR-769-3p	NM_001354867	TYMS	.((((((((..((.(((((((..&))))))).))...)))))))).	413	435	0.923077	-22.6	1	1.7e-05	0.485	4.29649	4.61497	-8.71745	17	22	8	CDS		0	0
hsa-miR-766-3p	NM_001354867	TYMS	..((((((((...((((((...&)))))))))))))).	970	985	1	-24.1	1	2.59e-05	0.559	0.173694	0.424116	-12.4177	14	15	14	3UTR		0	0
hsa-miR-766-3p	NM_001354867	TYMS	..((((((((((..(((((.((&)).)))))....))))))..............)))).	503	540	0.923077	-22.4	1	0.0492439	0.485	5.3984	5.12591	-7.10297	17	37	6	CDS		0	0
hsa-miR-766-3p	NM_001354867	TYMS	.((((((((((((((((.....&))))))...))).)))......)))).	920	947	0.923077	-22.1	1	0.000239361	0.588	2.57957	2.09667	-3.79332	16	27	6	CDS		0	0
hsa-miR-1298-5p	NM_001354867	TYMS	.......(((((((((((....&.))))))))))).	436	452	0.923077	-20.4	0	0.00273781	0.456	4.38567	4.97914	-17.1102	11	13	11	CDS		0	0
hsa-miR-1298-5p	NM_001354867	TYMS	...((((((((.(((((((...&))))).)).)))))))).	1321	1339	1	-19.2	1	0.00196836	0.559	-0.024008	0.0234406	-9.86134	15	18	8	3UTR		0	0
hsa-miR-2113	NM_001354867	TYMS	...(((((((((((((.(((.&))).))))))))))).)).	1324	1343	1	-20.5	1	0.00504477	0.559	-0.00141371	0.0985672	-6.51454	16	19	11	3UTR		0	0
hsa-miR-2113	NM_001354867	TYMS	...((((.((((.((((((..&)))))).)))))))).	193	209	0.846154	-18.4	1	0.0102794	0.338	1.88846	1.72144	-10.1173	14	16	8	CDS		0	0
hsa-miR-761	NM_001354867	TYMS	(.(((((((((...(((.....&)))...)))))))))).	671	688	0.923077	-19.7	1	0.00212472	0.412	4.01462	5.54788	-10.594	13	17	10	CDS		0	0
hsa-miR-765	NM_001354867	TYMS	..((((((((((((((...((&))...))))))).................))))))).	1468	1505	0.846154	-18.7	1	0.0882753	0.689	0	0	-4.957	16	37	7	3UTR		0	0
hsa-miR-765	NM_001354867	TYMS	(((.((((((...((((....&))))....)))))).))).	448	467	0.846154	-17.8	1	3.22e-05	0.471	2.49132	5.65507	-14.4303	13	19	6	CDS		0	0
hsa-miR-770-5p	NM_001354867	TYMS	..(((..(((((((.((((((..&))))))..)))))...................))..))).	678	718	0.923077	-21.4	1	0.000184994	0.471	5.37345	5.62413	-9.1371	16	40	6	CDS		0	0
hsa-miR-891a-3p	NM_001354867	TYMS	((.((((((((((((((((.((&)).))))).))))))))))))).	309	332	0.961538	-20.6	1	0.00361911	0.515	5.0245	4.54327	-5.49511	20	23	13	CDS		0	0
hsa-miR-891a-3p	NM_001354867	TYMS	((((((((((.((((.......&)))).)))).)))))).	1067	1084	0.846154	-16.2	1	0.000751706	0.632	0.0239199	-0.00819175	-6.9954	14	17	6	3UTR		0	0
hsa-miR-874-3p	NM_001354867	TYMS	(((((((((((((((...((..&))...)))))))).............................))))))).	474	524	1	-29.9	1	0.00556717	0.529	5.85652	4.00174	-4.17062	17	50	8	CDS		0	0
hsa-miR-890	NM_001354867	TYMS	(((((((..((((........&))))....))))))).	712	728	0.923077	-15.9	1	5.05e-06	0.515	6.34195	5.28433	-9.13294	11	16	7	CDS		0	0
hsa-miR-888-3p	NM_001354867	TYMS	((((((((..(((((((((...&.)))))))))....)))))))).	897	967	1	-21.3	1	0.00374282	0.5	3.38525	3.22621	-6.23647	17	23	9	CDS		0	0
hsa-miR-541-5p	NM_001354867	TYMS	.....((((((((.(..((((((((&))))).))).....).)))))))).	502	527	0.846154	-20.2	1	0.0217678	0.559	7.10802	4.68362	-14.7555	17	25	8	CDS		0	0
hsa-miR-541-3p	NM_001354867	TYMS	((((((..((((((..(((((.&))))))))))).)))))).	1440	1459	0.974359	-17.9	1	0.230053	0.574	-0.393052	0.558553	-8.76339	17	19	11	3UTR		0	0
hsa-miR-889-5p	NM_001354867	TYMS	...(((((((((.(((.(((..&)))..)))...))))))))).	431	452	0.846154	-20.6	1	0.00273781	0.456	4.39653	5.12561	-7.80367	15	21	9	CDS		0	0
hsa-miR-875-5p	NM_001354867	TYMS	...((((((((.((.(((((((&.))))))).)).)))))))).	1135	1164	0.846154	-20.2	1	0.0128297	0.618	0.318674	-0.136039	-10.5968	17	21	8	3UTR		0	0
hsa-miR-875-5p	NM_001354867	TYMS	.....(((((((((.((((((.&)))))).))))))))).	1321	1338	0.923077	-18.3	1	0.00162732	0.559	0.0580013	0.072207	-14.401	15	17	9	3UTR		0	0
hsa-miR-876-5p	NM_001354867	TYMS	((((((((((.(((((((((..&.))))))))).)))))))))).	330	377	0.884615	-21.8	1	0.00571688	0.544	5.27238	4.97505	-6.76235	19	22	10	CDS		0	0
hsa-miR-708-3p	NM_001354867	TYMS	((((((((((((((((((((..&.)))))))))...........)))))).....))))).	922	978	0.923077	-21.7	1	8.78e-05	0.544	1.12706	2.10853	-3.93757	20	38	9	CDS		0	0
hsa-miR-744-5p	NM_001354867	TYMS	((((((((.((((((.......&)))))).))))).....))).	121	142	0.846154	-23.9	1	0.00100972	0.162	-0.0767347	0.716519	-5.22701	14	21	6	CDS		0	0
hsa-miR-885-5p	NM_001354867	TYMS	((((..((...(((((.((...&)).)))))))..)))).	331	348	0.846154	-15.9	1	0.00132529	0.515	7.10066	4.96691	-15.0812	13	17	7	CDS		0	0
hsa-miR-885-3p	NM_001354867	TYMS	(((((((((((((((((((...&))).))))))))))))..........................)))).	670	717	0.846154	-28.5	1	6.47e-05	0.456	5.29399	5.40607	-3.93757	19	47	12	CDS		0	0
hsa-miR-885-3p	NM_001354867	TYMS	..((((((((((((..(((((.&)))))..))).)).))))))).	198	220	0.923077	-26.6	1	0.00160543	0.338	2.2217	2.46883	-5.9255	17	22	7	CDS		0	0
hsa-miR-877-5p	NM_001354867	TYMS	(((((((..((((((..(((&))).))))))..))))))).	566	586	0.846154	-22.4	1	0.00297365	0.426	5.27172	4.57178	-7.54065	16	20	7	CDS		0	0
hsa-miR-887-3p	NM_001354867	TYMS	((((((((((.(((((((....&.))))..))))))).)))))).	449	496	0.846154	-23.2	1	6.37e-05	0.456	1.65898	5.63491	-6.76235	17	22	7	CDS		0	0
hsa-miR-665	NM_001354867	TYMS	...((((.((((((((((..&)))))))))).).))).	644	661	0.846154	-25.3	1	1.3e-05	0.397	6.5927	5.0957	-8.82818	14	17	10	CDS		0	0
hsa-miR-873-3p	NM_001354867	TYMS	((((((((((((..(((((((.&.))))..)))..)))))))))))).	922	970	0.923077	-23.4	1	0.00579823	0.515	0.529557	2.56984	-6.08354	19	25	12	CDS		0	0
hsa-miR-543	NM_001354867	TYMS	........((((.(((((((((&))))))))).)))).	1411	1426	1	-18.3	0	0.00817948	0.647	0.608639	0.260683	-20.713	13	15	9	3UTR		0	0
hsa-miR-216b-5p	NM_001354867	TYMS	..((((((.(((((........&))))))))))).	286	298	0.923077	-17.8	1	8.42e-06	0.441	4.23627	4.15374	-6.98189	11	12	11	CDS		0	0
hsa-miR-216b-3p	NM_001354867	TYMS	.((..((.((((.((((((((...&.)))))))).)))).))..)).	942	983	0.980769	-19.3	1	1.17e-05	0.544	0.107793	2.45122	-14.5471	16	22	8	3UTR		0	0
hsa-miR-922	NM_001354867	TYMS	(((((((((....(((...((((&))))...))))))))))).).	294	315	0.923077	-18.1	1	0.00391581	0.485	4.89335	4.33993	-12.6408	16	21	11	CDS		0	0
hsa-miR-934	NM_001354867	TYMS	(((((.(((((((((.((....&))..)))))))))))))).	494	513	0.846154	-18.8	1	6.29e-06	0.485	6.08076	4.3803	-6.07158	16	19	14	CDS		0	0
hsa-miR-935	NM_001354867	TYMS	((((.((((.((((((..(((((&))).))..))))))))))..)))).	322	347	0.948718	-19.5	1	0.00135677	0.515	7.60603	4.93986	-9.29912	19	25	10	CDS		0	1
hsa-miR-936	NM_001354867	TYMS	.((((((((((((.........&)))))))))))).	300	313	1	-21.2	1	0.00351722	0.471	4.59606	4.307	-5.61866	12	13	12	CDS		0	0
hsa-miR-937-5p	NM_001354867	TYMS	(((((.(((((((.((((((&)))))).)))))))))))).	670	690	1	-32.5	1	0.000677026	0.426	3.81926	5.55591	-6.69537	18	20	12	CDS		0	0
hsa-miR-938	NM_001354867	TYMS	.((((((((((((((((((...&))))...........................))).))))))))))).	929	976	0.846154	-20	1	0.000999466	0.544	0.186873	2.39586	-3.79332	18	47	11	CDS		0	0
hsa-miR-939-5p	NM_001354867	TYMS	(((((((((.(((((((.(((((.&))))).)))...........)))).)).))))))).	428	464	0.846154	-28.3	1	4.33e-05	0.456	3.40152	5.72495	-5.18008	21	36	7	CDS		0	0
hsa-miR-939-3p	NM_001354867	TYMS	.(((.(((.((((((((((..&))))...))).))).))).))).	970	993	0.923077	-24.7	1	6.81e-05	0.603	0.0287124	0.946049	-8.96875	16	23	4	3UTR		0	0
hsa-miR-297	NM_001354867	TYMS	..(((((((((((((((((((&)))))))))))).........))))))).	1209	1238	0.923077	-21.3	1	0.0601674	0.647	-0.0164768	-0.116269	-4.957	19	29	12	3UTR		0	0
hsa-miR-297	NM_001354867	TYMS	(((((((((.(((.(.((...&))).))).))))))))).	678	696	1	-18.9	1	0.00121436	0.412	5.39403	5.44621	-6.26997	15	18	9	CDS		0	0
hsa-miR-1178-5p	NM_001354867	TYMS	..((..((((((.(((..&)))))))))..)).	615	629	0.923077	-19.1	1	0.000854875	0.412	4.62703	5.42614	-12.2661	11	14	9	CDS		0	0
hsa-miR-1178-3p	NM_001354867	TYMS	..(((((((((((..((....&)).))))))))))).	596	611	0.923077	-21.6	1	8.11e-07	0.426	4.28488	5.23751	-6.54929	13	15	11	CDS		0	0
hsa-miR-1180-5p	NM_001354867	TYMS	((((((((((..((((((...&.))))))..)))).............................))).))).	299	376	0.846154	-21	1	0.00429042	0.544	5.53436	4.44609	-10.1092	16	50	6	CDS		0	0
hsa-miR-1182	NM_001354867	TYMS	(((((((((((((((((..(((.&)))..)))))))))...........))).))))).	1467	1502	1	-22.2	1	0.0493122	0.667	0	0	-3.93757	20	35	9	3UTR		0	0
hsa-miR-1183	NM_001354867	TYMS	..((((((((.((((((.(.((((((.&))))))).)))))))))))))).	78	101	1	-29.2	1	1.63e-07	0.176	-0.0896534	-0.284199	-7.78178	21	23	14	5UTR		0	0
hsa-miR-1184	NM_001354867	TYMS	.(((((((..((((.((((....&.))))..))))..))))))).	149	187	0.846154	-24.3	1	3.76e-05	0.279	-0.193624	1.35054	-6.82767	15	21	7	CDS		0	0
hsa-miR-1225-5p	NM_001354867	TYMS	((((((.(((((((((((((((&)))))))))).)))...........))))).))).	208	243	0.923077	-28.4	1	5.64e-05	0.324	2.0647	2.60739	-5.48126	21	35	10	CDS		0	0
hsa-miR-1225-5p	NM_001354867	TYMS	(.(((((.((((.(((((.(((&)).).))))).))))))))).).	21	44	0.846154	-27.1	1	0.00111575	0.221	-0.727873	-0.501137	-8.70402	18	23	9	5UTR		0	0
hsa-miR-1226-3p	NM_001354867	TYMS	...(((((((.....(((((((&)))))))..))))))).	967	984	1	-22.7	1	1.46e-05	0.544	-0.039071	1.2202	-15.5675	14	17	7	3UTR		0	0
hsa-miR-1228-5p	NM_001354867	TYMS	((((((((((((((((.....&))))))))))).))))).	5	23	1	-33	1	0.0543789	0.231	0	0	-3.93757	16	18	11	5UTR		0	0
hsa-miR-1228-5p	NM_001354867	TYMS	((((((((((((((((.....&))))))))))).))))).	33	51	0.807692	-33	1	0.0125275	0.206	-0.758172	-0.450752	-3.93757	16	18	11	5UTR		0	0
hsa-miR-1228-3p	NM_001354867	TYMS	...((((.((((.(((((..&))))).)))).)).)).	970	987	0.846154	-20.5	1	1.5e-05	0.559	-0.0661848	0.971091	-10.1173	13	17	5	3UTR		0	0
hsa-miR-1229-5p	NM_001354867	TYMS	(((((((((((((((.((((((((&))).)))).....).))))....))))))))))).	655	690	0.923077	-26.7	1	0.000677026	0.426	5.45599	5.4529	-4.17062	23	35	11	CDS		0	0
hsa-miR-1229-5p	NM_001354867	TYMS	.((((.((((((((((.....((.&)).....)))))))))).)))).	797	820	0.923077	-27.1	1	0.0485426	0.574	3.56098	4.10814	-5.69428	16	23	10	CDS		0	0
hsa-miR-1229-3p	NM_001354867	TYMS	(((.(((((..((((.(((....&)))..))))))).))..))).	971	992	0.846154	-19	1	6.13e-05	0.603	0.0990065	0.177648	-11.2699	15	21	7	3UTR		0	0
hsa-miR-1231	NM_001354867	TYMS	((((...(((((((.((.((&)).))))))))))))).	158	175	0.923077	-22.6	1	1.57e-05	0.265	-0.0976507	1.28196	-12.2367	15	17	13	CDS		0	0
hsa-miR-1236-5p	NM_001354867	TYMS	(((((.....((((((((((..&))))....))))))...))))).	804	827	0.846154	-19.1	1	0.00213741	0.559	4.23882	4.00138	-11.9948	15	23	6	CDS		0	0
hsa-miR-1236-3p	NM_001354867	TYMS	((((((((((((.(((((((((&.))))...........)))))..)))))))..........................))))).	441	511	0.846154	-23.3	1	6.56e-07	0.5	5.10913	4.99447	-5.22671	21	62	7	CDS		0	0
hsa-miR-1237-5p	NM_001354867	TYMS	(((((((((((((((((((((&)))))...))))...))).))).)))))).	50	80	0.846154	-33.8	1	0.0804061	0.176	-0.655288	-0.148437	-3.93757	21	30	6	5UTR		0	0
hsa-miR-1237-5p	NM_001354867	TYMS	(((((((.(((((((.(((((&)))))...)))))))))))))).	22	45	1	-33.5	1	0.00139538	0.221	-0.481543	-0.6341	-6.48426	19	23	14	5UTR		0	0
hsa-miR-1237-3p	NM_001354867	TYMS	((((((.(((((((.(((...&.))).)).......)))))..)))))).	922	956	0.846154	-21.1	1	0.0158745	0.529	1.18856	2.21134	-6.21671	16	28	6	CDS		0	0
hsa-miR-1238-5p	NM_001354867	TYMS	(((..((((.(((((((.(((..&))))))))))...)))).))).	186	208	0.923077	-23.1	1	0.00310868	0.338	2.44563	1.51849	-12.3311	17	22	10	CDS		0	0
hsa-miR-1238-3p	NM_001354867	TYMS	((((((((((.(((((((((&)))))))))...................))))..)))))).	191	232	0.897436	-25.4	1	9.32e-08	0.309	1.99109	2.84532	-6.76235	19	41	9	CDS		0	0
hsa-miR-1200	NM_001354867	TYMS	((((((((.(((((((((((..&))))...))))))))))....))))).	920	947	1	-19	1	0.000239361	0.588	4.33673	2.08876	-4.99396	19	27	10	CDS		0	0
hsa-miR-1202	NM_001354867	TYMS	(((((.((((((((((((((.&)))))))))))))).....................))))).	208	249	0.923077	-32.6	1	1.72e-06	0.294	2.76554	2.64518	-5.83853	19	41	14	CDS		0	0
hsa-miR-1203	NM_001354867	TYMS	..((((((((((.((((((((&))))))))...))))).................))))).	177	216	1	-26.7	1	0.0197858	0.338	2.51258	1.62206	-6.24613	18	39	8	CDS		0	0
hsa-miR-1207-5p	NM_001354867	TYMS	(((((((((((((((.(((((&))))).)))))....................)).)))))))).	578	621	0.846154	-27.8	1	4.99e-06	0.441	5.08188	5.17919	-4.17062	20	43	8	CDS		0	0
hsa-miR-1207-3p	NM_001354867	TYMS	((((((..((((((....&)))))))))))).	1324	1337	0.846154	-18.3	1	0.00134278	0.574	0.0462852	0.0379387	-8.76339	12	13	12	3UTR		0	0
hsa-miR-1285-5p	NM_001354867	TYMS	...(((((((((((.......&))))))))))).	1167	1179	0.923077	-15.5	1	0.144431	0.618	-0.0815212	0.0155322	-7.48304	11	12	11	3UTR		0	0
hsa-miR-1286	NM_001354867	TYMS	.(((((.(((((.........&)))))))))).	1	12	0.923077	-16.7	1	0.00291027	0.268	0	0	-8.45148	10	11	10	5UTR		0	0
hsa-miR-1287-5p	NM_001354867	TYMS	.((((((((((((((((((((.&.)).))))))))))))...)))))).	747	794	0.846154	-28.4	1	0.000959843	0.544	5.3316	4.78972	-3.79332	20	26	12	CDS		0	0
hsa-miR-1291	NM_001354867	TYMS	.(((((...((((((((..(((((&)))))..)))))))).....))))).	956	982	0.923077	-22.6	1	1.15e-05	0.529	-0.0635488	1.60901	-8.70704	18	26	8	3UTR		0	0
hsa-miR-1295a	NM_001354867	TYMS	....(((((((....(((((.&)))))....))))))).	206	223	0.923077	-22.7	1	3.9e-05	0.324	2.79753	2.75015	-15.7748	12	17	7	CDS		0	0
hsa-miR-1299	NM_001354867	TYMS	(((.(((((((((.((..((((&))))...)).)))))))))..))).	814	839	0.884615	-19.7	1	0.000126174	0.588	3.83044	4.19553	-7.82644	18	25	9	CDS		0	0
hsa-miR-1304-3p	NM_001354867	TYMS	(((((((((((((((((((((.&)))).))..........))))))))......))))))).	1141	1180	0.923077	-21	1	0.151878	0.618	0.103631	-0.0964987	-3.93757	21	39	8	3UTR		0	0
hsa-miR-1304-3p	NM_001354867	TYMS	((((.((.((((((..((((((&)))))))))))).).)..)))).	970	993	0.846154	-20.4	1	6.81e-05	0.603	-0.164596	0.985589	-11.3387	18	23	12	3UTR		0	0
hsa-miR-1305	NM_001354867	TYMS	(((((.(((((..(((((((.(&).)))))))..)))))))))).	391	413	1	-18	1	0.00273588	0.544	3.00068	5.4211	-10.4745	18	22	10	CDS		0	0
hsa-miR-1244	NM_001354867	TYMS	..(((((((((.(((.(((((.(((.&.)))))))))))..))))))))).	625	679	0.846154	-22.8	1	0.00402495	0.426	6.76156	5.28166	-8.53685	20	24	11	CDS		0	0
hsa-miR-1247-5p	NM_001354867	TYMS	.((((((((.((((((((.((.&)).)))))..............))).)))))..))).	449	486	0.846154	-25.2	1	9.19e-06	0.456	3.37904	5.65641	-5.03583	18	37	5	CDS		0	0
hsa-miR-1247-3p	NM_001354867	TYMS	((((((((..(((...((((((((&))).)))))...))).)))))))).	496	521	1	-24	1	0.00262335	0.515	6.29576	4.56831	-8.06181	19	25	8	CDS		0	0
hsa-miR-1249-3p	NM_001354867	TYMS	..((((.....((((((((((.&))))))))))....)))).	468	487	0.846154	-27	1	4.26e-06	0.456	5.07858	5.38765	-13.938	14	19	10	CDS		0	0
hsa-miR-1250-5p	NM_001354867	TYMS	.(.((((((((((((((....&.))))))))))..)))).).	143	177	1	-24.8	1	2.44e-06	0.279	0.316232	1.26936	-5.35086	15	20	10	CDS		0	0
hsa-miR-1250-5p	NM_001354867	TYMS	.(((((((.(.(((((.....&)))))).))))))).	236	251	0.923077	-22.5	1	2.32e-08	0.279	3.26141	2.70121	-7.67449	13	15	7	CDS		0	0
hsa-miR-1250-3p	NM_001354867	TYMS	......(((((((((.((.&.)).))))))))).	949	985	0.846154	-19.9	0	2.59e-05	0.559	-0.188028	1.98728	-15.7996	11	14	9	3UTR		0	0
hsa-miR-1251-3p	NM_001354867	TYMS	(((((((..((((((......&))))))..))))))).	919	935	0.846154	-16.3	1	0.00062524	0.588	1.70824	2.21266	-7.54065	13	16	7	CDS		0	0
hsa-miR-1255a	NM_001354867	TYMS	(((((((((((((..........&))))))))))))).	1436	1450	0.846154	-16.8	1	0.0517738	0.544	-0.429551	0.584914	-5.76291	13	14	13	3UTR		0	0
hsa-miR-1263	NM_001354867	TYMS	.((((((.((((((.....(((&)))....))))))..)))))).	608	630	0.923077	-18.7	1	0.000856528	0.412	5.50106	5.32313	-7.07546	15	22	6	CDS		0	0
hsa-miR-548o-3p	NM_001354867	TYMS	...((((((((((.((((((.(&).)))))).)))))))))).	344	364	0.846154	-17.6	1	0.011646	0.544	6.53211	4.9881	-7.37138	17	20	10	CDS		0	0
hsa-miR-1269a	NM_001354867	TYMS	((((.((((((((.(((((.((&.)).)))))))))))))..........)))).	69	124	0.846154	-25.9	1	1.45e-06	0.191	-0.831445	-0.319189	-8.91345	19	32	13	5UTR		0	0
hsa-miR-1275	NM_001354867	TYMS	((((((((.((((((((&))))))))....)))))))).	444	465	0.846154	-23.1	1	3.08e-05	0.456	4.08148	5.14577	-4.99396	16	21	8	CDS		0	0
hsa-miR-1288-5p	NM_001354867	TYMS	((((((((((.(((((.(.(.((&)).).).)))))))))).............))))).	275	311	0.923077	-20.6	1	0.00341871	0.441	4.0563	4.32667	-6.76235	19	36	10	CDS		0	0
hsa-miR-1288-3p	NM_001354867	TYMS	(((((((((((..........&))))))).)))).	191	204	0.923077	-18.9	1	0.000845662	0.324	2.19637	1.77742	-10.3988	11	13	7	CDS		0	0
hsa-miR-1292-5p	NM_001354867	TYMS	(((((((((((((..((.((.((((&)))).)).))..)))))).)....)))))).	789	820	0.846154	-26.5	1	0.0485426	0.574	4.53338	3.96244	-5.52986	21	31	6	CDS		0	0
hsa-miR-1255b-5p	NM_001354867	TYMS	.((((((((((((...((((..&)))).)))))))))))).	1431	1449	1	-20.7	1	0.0643062	0.559	-0.357905	0.579642	-5.61866	16	18	12	3UTR		0	0
hsa-miR-1255b-5p	NM_001354867	TYMS	.((((((((..((((((((((.&))))))).))))))))..))).	1454	1476	1	-20.2	1	0.0314407	0.647	0.3019	0.294951	-7.86061	18	22	8	3UTR		0	0
hsa-miR-664a-5p	NM_001354867	TYMS	((((((.((((.....(..((((.&))))..)....))))..)))))).	566	590	0.846154	-21.1	1	0.0156783	0.412	6.98155	4.74884	-11.9425	15	24	6	CDS		0	0
hsa-miR-664a-3p	NM_001354867	TYMS	....((((((..((((((((...&)))))))).)))))).	971	987	0.846154	-16.8	1	1.5e-05	0.559	-0.0767287	0.85247	-15.7181	14	16	8	3UTR		0	0
hsa-miR-1306-3p	NM_001354867	TYMS	(((.((((((.((((...&))))))))))))).	152	166	0.923077	-18.5	1	5.15e-07	0.206	0.246251	1.34634	-10.0274	13	14	13	CDS		0	0
hsa-miR-1197	NM_001354867	TYMS	(((((((((((..........&.))))))))))).	290	333	0.865385	-15.1	1	0.00302774	0.515	4.04848	4.41293	-10.3988	11	13	11	CDS		0	0
hsa-miR-1469	NM_001354867	TYMS	(((((((..(((((((((((((&)))))...........))))))))..))).)))).	143	178	0.846154	-33.9	1	2.89e-06	0.279	0.166941	1.44291	-7.3076	20	35	8	CDS		0	0
hsa-miR-1470	NM_001354867	TYMS	(((....((((((((......&))))))))...))).	238	253	0.846154	-23.4	0	2.35e-08	0.279	3.9832	2.60879	-14.7663	11	15	8	CDS		0	0
hsa-miR-1538	NM_001354867	TYMS	.(.((((((.((((((.((((((&)))))).)))))))))))).).	175	197	0.846154	-32.6	1	0.000108088	0.294	3.28806	1.06362	-6.59337	19	22	12	CDS		0	0
hsa-miR-1539	NM_001354867	TYMS	(((((.(((((((((((....&)))))))))))))..))).	411	430	0.923077	-23.1	1	8.13e-05	0.5	6.70189	4.35552	-5.83853	16	19	13	CDS		0	0
hsa-miR-320d	NM_001354867	TYMS	...(((((((((((((((.&.)))))))))....)))))).	647	677	0.846154	-22	1	0.0187708	0.426	5.56865	4.92982	-6.51454	15	21	9	CDS		0	0
hsa-miR-1825	NM_001354867	TYMS	((((((.((..(((((..&)))))..)))))))).	969	985	1	-17.8	1	2.59e-05	0.559	0.0638595	0.316039	-9.54854	13	16	8	3UTR		0	0
hsa-miR-1908-5p	NM_001354867	TYMS	.((((((((((((((.((((.&))))..))))).......)))))).))).	53	82	0.923077	-28.2	1	0.065484	0.191	-0.629138	-0.238012	-4.02637	18	29	6	5UTR		0	0
hsa-miR-1908-3p	NM_001354867	TYMS	.((((..(((((((.(((((.&))))).)))))))..)))).	970	990	0.923077	-32.6	1	1.65e-05	0.588	0.111559	0.424116	-7.97342	16	20	7	3UTR		0	0
hsa-miR-1909-5p	NM_001354867	TYMS	...(((((((((((((.((((&.)))).............))))))))))))).	195	255	0.846154	-29.8	1	6.47e-08	0.309	1.51666	2.69136	-6.51454	17	32	13	CDS		0	0
hsa-miR-1909-3p	NM_001354867	TYMS	((((((((((.(((((((....&)))))))))).))))).)).	242	262	0.871795	-31.1	1	2.95e-07	0.324	3.16676	2.92949	-6.76235	17	20	10	CDS		0	0
hsa-miR-1910-3p	NM_001354867	TYMS	..(((((..(((((((((((&))).)))))))).))))).	1439	1458	0.923077	-20.4	1	0.200405	0.574	-0.147023	0.64686	-8.32703	16	19	8	3UTR		0	0
hsa-miR-1911-3p	NM_001354867	TYMS	..((((((..(((((((((.&))))))......))))))))).	433	455	0.961538	-19.3	1	0.00175598	0.456	4.42997	5.03558	-7.2559	15	22	9	CDS		0	0
hsa-miR-1912-5p	NM_001354867	TYMS	.(((((((((((((((.(((..&))))))).))))))))))).	582	602	0.948718	-18.8	1	9.16e-05	0.426	4.9258	4.99728	-3.79332	18	20	11	CDS		0	0
hsa-miR-1912-3p	NM_001354867	TYMS	...(((((((((((.((.((..&)).))))))))))))).	317	334	1	-18.2	1	0.00983411	0.529	5.46088	4.70658	-7.24999	15	17	13	CDS		0	0
hsa-miR-1913	NM_001354867	TYMS	((((((((((((((((..((((&.))))...))))))))).......))))))).	481	525	1	-33.7	1	0.00650306	0.544	6.08024	4.46702	-3.93757	20	32	9	CDS		0	0
hsa-miR-1913	NM_001354867	TYMS	((((((((((((.((((.((..&)).))).).))))...........)))))))).	167	200	0.980769	-28.4	1	0.000406658	0.309	3.15987	1.37154	-5.22671	18	33	8	CDS		0	0
hsa-miR-1914-5p	NM_001354867	TYMS	.(((..((((((((((((((((&))))))).)))))))..))..))).	968	993	0.884615	-26.4	1	6.81e-05	0.603	-0.00180998	1.11344	-9.81332	19	25	7	3UTR		0	0
hsa-miR-1915-5p	NM_001354867	TYMS	((((((.(.(.(.((((((.((&)).)))))).).).).)))))).	971	994	0.846154	-22.7	1	0.00105114	0.588	-0.164596	0.503197	-10.6516	17	23	6	3UTR		0	0
hsa-miR-1915-5p	NM_001354867	TYMS	.(((((((((((((((((((((&)).))))))).........)))........))))))....))).	476	520	0.846154	-22.4	1	0.00262297	0.529	6.04937	4.01736	-3.79332	21	44	7	CDS		0	0
hsa-miR-1915-3p	NM_001354867	TYMS	(((((((((((((((((.((&.))..)))))))).)))...................)))))).	131	196	0.923077	-32	1	2.14e-05	0.294	0.0964561	1.4821	-3.93757	19	43	8	CDS		0	0
hsa-miR-1972	NM_001354867	TYMS	.(((((((((....(((((...&)))))....))))))))).	20	39	0.846154	-25.9	1	2.28e-05	0.235	-0.493984	-0.55145	-12.1109	14	19	9	5UTR		0	0
hsa-miR-1976	NM_001354867	TYMS	....(((((((...((((((&))))))...))))))).	182	199	0.923077	-20	1	0.000262459	0.294	2.82953	1.60667	-15.0393	13	17	7	CDS		0	0
hsa-miR-2110	NM_001354867	TYMS	.((..((((.((((((((((..&))))))).)))))))..)).	648	668	0.923077	-21.1	1	0.00036316	0.412	5.39403	5.10239	-12.1869	16	20	7	CDS		0	0
hsa-miR-2115-5p	NM_001354867	TYMS	((((((((((.((((((((((.&.)))....))))))).)))))).........................)))).	612	677	0.846154	-21.7	1	0.0187708	0.426	5.53928	5.48366	-6.76235	20	52	7	CDS		0	0
hsa-miR-2115-5p	NM_001354867	TYMS	.((((((((.((((((..((((&)))).)))))).).....))))).)).	396	423	0.846154	-19.3	1	0.000647559	0.515	6.14901	4.54854	-5.03583	18	27	6	CDS		0	0
hsa-miR-548q	NM_001354867	TYMS	((((((((....((....((((&))))))..)))))))).	236	253	0.923077	-21.3	1	2.35e-08	0.279	5.08889	2.71667	-13.3765	14	17	8	CDS		0	0
hsa-miR-2277-5p	NM_001354867	TYMS	..(.((((((((((((.(((.((.&)).)))))))).))))))).).	272	294	0.846154	-28.1	1	2.91e-06	0.441	3.11006	4.28612	-7.98902	18	22	8	CDS		0	0
hsa-miR-2277-3p	NM_001354867	TYMS	(((.(((((((((...((((.&))))...))))))))).))).	920	941	1	-21.7	1	0.00731264	0.632	1.56932	2.19948	-8.79494	16	21	9	CDS		0	0
hsa-miR-2278	NM_001354867	TYMS	......((((((((((((((((&))))))))).....))))))).	720	742	0.846154	-20.9	0	0.048591	0.544	5.74058	4.86828	-15.5666	16	22	9	CDS		0	0
hsa-miR-2278	NM_001354867	TYMS	..((((((.(.((((.(.((((&))))).))))))))))).	670	688	0.846154	-20.5	1	0.00212472	0.412	4.50217	5.46092	-9.07121	16	18	11	CDS		0	0
hsa-miR-2681-5p	NM_001354867	TYMS	.......(((((((((((.((.&)).)))))))..)))).	324	341	0.846154	-18	0	0.00145352	0.5	6.11963	4.89255	-17.1102	13	17	7	CDS		0	0
hsa-miR-2682-5p	NM_001354867	TYMS	.((((((((.(((.(((((....&)))))))))))))))).	551	568	0.820513	-20.9	1	3.76e-06	0.471	5.09972	5.10788	-5.89267	16	17	16	CDS		0	0
hsa-miR-2682-5p	NM_001354867	TYMS	..(((((.(((.(((((......&))))).)))))))).	605	620	0.846154	-19.9	1	3.29e-06	0.426	5.6937	5.52915	-10.6174	13	15	8	CDS		0	0
hsa-miR-2682-3p	NM_001354867	TYMS	..(((((..((((((..(((((&)))))))))))..))))).	331	350	0.846154	-18.8	1	0.00233196	0.529	5.15347	4.98788	-8.56007	16	19	11	CDS		0	0
hsa-miR-2909	NM_001354867	TYMS	(((((((.(((((((.(((((&)))))))))))))).))))).	1066	1087	0.923077	-20.4	1	5.87e-05	0.647	0.0211812	-0.000283594	-6.48426	19	21	14	3UTR		0	0
hsa-miR-3120-5p	NM_001354867	TYMS	.((((.((((((((((((...&.))).)))))))))..)))).	256	288	0.923077	-22.4	1	5.77e-06	0.412	3.54932	3.34095	-5.69428	16	21	9	CDS		0	0
hsa-miR-3120-5p	NM_001354867	TYMS	..((((.(((((((.(((...&)))))))))).)))).	238	254	0.923077	-19.4	1	4.06e-08	0.294	4.01319	2.76248	-7.23614	14	16	10	CDS		0	0
hsa-miR-3125	NM_001354867	TYMS	....(((((((((((((((.&)))))))).)..............................)))))).	456	503	0.846154	-16.6	1	0.000130551	0.471	4.52143	5.3116	-9.54656	15	47	8	CDS		0	0
hsa-miR-3126-5p	NM_001354867	TYMS	.(((((.(((.(((((..((..&.))..)))))))).............))))).	546	583	0.846154	-17.5	1	0.0536907	0.441	1.6054	5.36056	-8.16179	15	32	8	CDS		0	0
hsa-miR-3126-3p	NM_001354867	TYMS	.((((((((((((((.((....&.))))).))))))).)))).	964	994	0.942308	-19.5	1	0.00105114	0.588	-0.0767286	1.19252	-4.02637	16	20	7	3UTR		0	0
hsa-miR-3127-5p	NM_001354867	TYMS	...(((((..((((.(((((...&))))).))))))))).	566	582	0.846154	-18.7	1	0.0465712	0.441	4.02413	4.86795	-9.54889	14	16	9	CDS		0	0
hsa-miR-3127-5p	NM_001354867	TYMS	..((((((..((((..(((((..&)).))).)))))))))).	667	685	0.846154	-18.8	1	0.000894042	0.397	2.95033	5.6442	-8.2244	15	18	10	CDS		0	0
hsa-miR-3127-3p	NM_001354867	TYMS	(((((((((.((((.(((((((&)))).))))))).)................)))))))).	441	480	0.923077	-21.8	1	0.00691363	0.441	4.182	5.72092	-5.91553	20	39	8	CDS		0	0
hsa-miR-3130-5p	NM_001354867	TYMS	(((((.((.((((((.(((((&))))).)))))).)).).)))).	972	995	0.846154	-24.2	1	0.00267376	0.588	0.0638595	0.316039	-7.12797	18	23	6	3UTR		0	0
hsa-miR-3130-3p	NM_001354867	TYMS	((((((.(((((..((.((..&.)).))..))))).)))))).	198	223	0.846154	-21.7	1	3.9e-05	0.324	1.66452	2.62838	-7.62723	15	21	6	CDS		0	0
hsa-miR-3131	NM_001354867	TYMS	...(((((((((((.(((((...&)))))))))))))))).	576	593	0.846154	-26.9	1	0.0524926	0.397	6.07509	4.76791	-7.24999	16	17	16	CDS		0	0
hsa-miR-3131	NM_001354867	TYMS	(((((..((..((((((.(((((&))))).))))))..))..))))).	928	952	1	-24.2	1	0.0262104	0.529	0.766799	2.56588	-11.4495	18	24	6	CDS		0	0
hsa-miR-3131	NM_001354867	TYMS	.((.((((.((.((..(((((..&))))).)).)))))))).	4	22	0.923077	-22.9	1	0.0426041	0.235	0	0	-12.197	15	18	8	5UTR		0	0
hsa-miR-3132	NM_001354867	TYMS	..(((((((.((((((((((((((&))))))))....))).)))............))))))).	548	587	0.923077	-25.9	1	0.00664262	0.426	4.53784	5.33443	-6.19951	21	39	8	CDS		0	0
hsa-miR-378b	NM_001354867	TYMS	..(((.(.(((((((((..&))))))))).)))).	561	576	0.846154	-22.3	1	0.00327495	0.456	4.44271	5.07264	-9.17159	13	15	9	CDS		0	0
hsa-miR-378b	NM_001354867	TYMS	...((((..((((((((..&)))))))))))).	7	20	0.923077	-21.6	1	0.00264368	0.245	0	0	-9.88456	12	13	12	5UTR		0	0
hsa-miR-378b	NM_001354867	TYMS	...((((..((((((((..&)))))))))))).	63	76	0.846154	-21.6	1	0.10975	0.176	-0.0056765	-0.323388	-9.88456	12	13	12	5UTR		0	0
hsa-miR-3135a	NM_001354867	TYMS	.((((((.((((((((((((((&))))).)))))))...)).)))))).	955	981	0.923077	-23.2	1	8.24e-06	0.515	-0.193886	2.10326	-6.10696	20	26	7	3UTR		0	0
hsa-miR-3136-5p	NM_001354867	TYMS	.((((((.(((((((.((.((..&)).)).)).))))))))))).	1039	1060	0.846154	-18.5	1	0.0125652	0.618	0.397756	0.0629808	-6.34001	17	21	11	3UTR		0	0
hsa-miR-3136-3p	NM_001354867	TYMS	.((((((((((...........&.)))))))))).	944	982	0.923077	-19.5	1	1.15e-05	0.529	0.123609	2.41563	-10.2546	10	12	10	3UTR		0	0
hsa-miR-3136-3p	NM_001354867	TYMS	.((((((((((.(((.......&))).)))..))))))).	471	488	0.923077	-18.2	1	5.47e-06	0.456	5.68956	4.99258	-7.37318	13	17	7	CDS		0	0
hsa-miR-544b	NM_001354867	TYMS	...(.(((((((((((((((..&))))))))))).....)))).).	744	767	0.846154	-19.3	1	0.116685	0.603	5.36728	4.82378	-10.6336	16	23	11	CDS		0	0
hsa-miR-3138	NM_001354867	TYMS	.((((((((((...(((((((((.&)))))))))....)))))..))))).	546	572	0.846154	-24.8	1	9.22e-06	0.471	4.43974	5.25905	-9.2861	19	26	9	CDS		0	0
hsa-miR-548t-5p	NM_001354867	TYMS	..(((((.(((.(((((((..&)))))))))).))))).	716	733	0.876923	-14.7	1	0.00127876	0.529	6.12791	5.21075	-10.6174	15	17	10	CDS		0	0
hsa-miR-548t-3p	NM_001354867	TYMS	..((((((((...(((((((((((.&.))))).....))))))...)))))))).	324	364	1	-20.5	1	0.011646	0.544	6.36349	4.91269	-12.4177	19	29	8	CDS		0	0
hsa-miR-3141	NM_001354867	TYMS	...(((((((((((((((.&))).)))))).)))))).	34	52	0.923077	-29.5	1	0.00245372	0.191	-0.843795	-0.442821	-6.51454	15	18	6	5UTR		0	0
hsa-miR-3141	NM_001354867	TYMS	(((((((((((((((((((&))))))))).................))).))))))).	545	583	0.846154	-27.5	1	0.0536907	0.441	4.67958	5.44706	-3.93757	19	38	9	CDS		0	0
hsa-miR-3145-5p	NM_001354867	TYMS	..((((((((((((........&.)))))))).)))).	323	349	0.846154	-17	1	0.00408384	0.529	5.9567	4.87276	-5.9255	12	15	8	CDS		0	0
hsa-miR-3145-3p	NM_001354867	TYMS	(((((((((.((((..(((((...&.))))).......................)))).))))))))).	1100	1150	0.846154	-16.1	1	0.000238378	0.618	0.268883	-0.104407	-6.14858	18	44	9	3UTR		0	0
hsa-miR-3147	NM_001354867	TYMS	(((.((((((((((((((((.(((&))).))))))))).......)))))))....))).	540	575	0.846154	-29.1	1	0.00120718	0.456	4.73793	5.493	-6.9696	22	35	9	CDS		0	0
hsa-miR-3147	NM_001354867	TYMS	((((((((.(((((.((((((((.&)))))))).))))).......................))))..)))).	675	723	0.846154	-28.8	1	3.28e-05	0.485	3.6549	5.7044	-5.72941	21	48	8	CDS		0	0
hsa-miR-548v	NM_001354867	TYMS	(((((((((.((((((.((...&)).)))))).))))))))).	343	363	0.923077	-18.9	1	0.0116071	0.544	6.40452	5.09426	-5.18008	17	20	9	CDS		0	0
hsa-miR-548v	NM_001354867	TYMS	.((.((((((((.(((((....&))))).)))))))))).	1084	1101	0.846154	-19.8	1	0.00102111	0.632	-0.643473	0.0985671	-8.11448	15	17	10	3UTR		0	0
hsa-miR-3148	NM_001354867	TYMS	((((((.(((((((........&))))))).)))))).	1098	1113	1	-17	1	0.00459085	0.588	-0.671717	0.111747	-6.44976	13	15	7	3UTR		0	0
hsa-miR-3150a-5p	NM_001354867	TYMS	.(((((((.((((.(((((((.&))))))).))).......).))))))).	1137	1165	0.923077	-18.2	1	0.0146037	0.603	0.382692	-0.143947	-5.70655	18	28	7	3UTR		0	0
hsa-miR-3150a-3p	NM_001354867	TYMS	(((((((((((((..((((((.&.))))))))))).)))).)))).	421	468	0.884615	-27.7	1	3.66e-05	0.456	3.79928	4.75338	-5.52986	19	23	11	CDS		0	0
hsa-miR-3151-5p	NM_001354867	TYMS	((.(((((((.(((.((.(((&.))))))))))))))))).	92	136	1	-26	1	7.98e-06	0.176	0.878074	-0.291197	-9.05534	17	19	17	CDS		0	0
hsa-miR-3155a	NM_001354867	TYMS	((.(((.((((((((((....&)))))))))).))).)).	211	229	1	-23.5	1	4.58e-07	0.309	2.00416	2.77114	-7.0388	15	18	10	CDS		0	0
hsa-miR-3155a	NM_001354867	TYMS	(((((..(((((((.......&.)))))))..))))).	174	194	0.923077	-22.1	1	2.58e-05	0.279	3.11744	1.06502	-8.35072	12	16	7	CDS		0	0
hsa-miR-3157-5p	NM_001354867	TYMS	.((((((((((((((((.((((&)))))))))..)))))).................))))).	274	314	0.923077	-23.4	1	0.0035185	0.471	3.83168	4.40318	-3.79332	20	40	9	CDS		0	0
hsa-miR-3157-3p	NM_001354867	TYMS	((((((((((((.(((((((((&)))))).)))..))))....)))))))).	495	524	1	-27	1	0.00556717	0.529	6.08374	4.54867	-5.22671	21	29	8	CDS		0	0
hsa-miR-3157-3p	NM_001354867	TYMS	(((((((((....((((.((((&)))).))))..))))))))).	178	199	1	-25.1	1	0.000262459	0.294	2.79043	1.51709	-12.6408	17	21	9	CDS		0	0
hsa-miR-3158-3p	NM_001354867	TYMS	..((((((((((((((((((((&)))))))..........)))))...)))......))))).	611	651	0.846154	-22.7	1	0.000228072	0.397	5.44892	5.283	-4.957	20	40	7	CDS		0	0
hsa-miR-3160-5p	NM_001354867	TYMS	(((..(((((((.(((((((..&.)))))))))))))).))).	942	989	0.923077	-24.3	1	1.59e-05	0.588	0.141685	2.45254	-12.3778	17	20	14	3UTR		0	0
hsa-miR-3160-5p	NM_001354867	TYMS	((((((((((.(((((((((((&))))))))).))...)))))).))..)).	174	203	0.846154	-22.3	1	0.000756548	0.324	2.86818	1.05522	-6.76235	21	29	9	CDS		0	0
hsa-miR-3162-5p	NM_001354867	TYMS	((((((((((((.((((((.(..&).)))))).)))))))........))))).	1453	1483	0.923077	-21.6	1	0.0536312	0.657	0.497924	0.115077	-5.22671	19	30	7	3UTR		0	0
hsa-miR-3162-3p	NM_001354867	TYMS	(((((((.((((((..((((.&))).)...)))))).))...............))))).	335	373	0.846154	-20.6	1	0.000779627	0.544	6.25985	5.28164	-7.21971	17	38	6	CDS		0	0
hsa-miR-3164	NM_001354867	TYMS	(((((((((((((...(((((.&)))))...))))))))))))).	1366	1388	0.846154	-18	1	0.0141296	0.735	0.267982	0.289679	-5.76291	18	22	13	3UTR		0	0
hsa-miR-3164	NM_001354867	TYMS	.((..(((((((((.((((((.&))))))))))......)))))..)).	1308	1334	0.846154	-17.9	1	0.000526426	0.588	0.193904	0.0563909	-11.6798	17	26	10	3UTR		0	0
hsa-miR-3169	NM_001354867	TYMS	..((((((.(((((((......&))))))))).)))).	153	168	0.923077	-21	1	1.53e-05	0.206	0.0782982	1.34214	-6.01339	13	15	9	CDS		0	0
hsa-miR-3170	NM_001354867	TYMS	..((((..(((((.((((((((&)))).......)))))))))..)))).	1451	1478	0.807692	-18	1	0.0297612	0.632	0.341521	0.313027	-9.67116	17	27	9	3UTR		0	0
hsa-miR-3173-3p	NM_001354867	TYMS	...((.(((...((((((((..&))))))))...))).)).	61	79	0.846154	-23.9	1	0.0820857	0.191	-0.0196726	-0.31639	-15.8296	13	18	8	5UTR		0	0
hsa-miR-3173-3p	NM_001354867	TYMS	...(((((..((((((((((((&)))).)))))).......))..))))).	556	584	0.923077	-21.3	1	0.0561218	0.441	5.78467	5.31641	-8.81344	17	28	6	CDS		0	0
hsa-miR-1193	NM_001354867	TYMS	(((((((.((.(.(((((.(((.&))).))))).).))))))))).	55	77	0.846154	-24.6	1	0.08233	0.191	-1.3613	-0.200223	-10.3651	18	22	9	5UTR		0	0
hsa-miR-323b-5p	NM_001354867	TYMS	.((((((((....(((..(((((&)))))..)))....)))))))).	216	239	1	-24.5	1	6.92e-05	0.324	3.21342	2.87611	-12.4965	16	23	8	CDS		0	0
hsa-miR-323b-5p	NM_001354867	TYMS	.((((((((((((((....((((&))))..))))))))))....)))).	698	723	0.923077	-22.9	1	3.28e-05	0.485	4.95999	5.29905	-4.02637	18	25	10	CDS		0	0
hsa-miR-323b-5p	NM_001354867	TYMS	.(((((((.((((.(((((((..&)))))))...)))).))))))).	296	319	1	-21.1	1	0.00625158	0.5	4.55891	4.33482	-5.70655	18	23	7	CDS		0	0
hsa-miR-3174	NM_001354867	TYMS	(((((((((((.....(((((((&)))))))..))))))))))).	1120	1141	1	-22.9	1	0.00045296	0.618	-0.0144232	-0.00819199	-10.3988	18	21	11	3UTR		0	0
hsa-miR-3175	NM_001354867	TYMS	...((((((((((((((.((((&)))).)))))....))))))))).	1088	1112	0.923077	-19.9	1	0.00367659	0.603	-0.211458	0.0458465	-6.51454	18	24	9	3UTR		0	0
hsa-miR-3178	NM_001354867	TYMS	.((((((((((((....&))).))))))))).	154	168	0.884615	-26	1	1.53e-05	0.206	-0.0336696	1.44012	-5.61866	12	14	9	CDS		0	0
hsa-miR-3178	NM_001354867	TYMS	..((((((((.((((..&)))).)))))))).	15	29	0.846154	-25.1	1	0.0168903	0.224	0.036311	-0.515133	-8.01482	12	14	8	5UTR		0	0
hsa-miR-548w	NM_001354867	TYMS	.(((((.(((..((((((.((((&))))..)))))).))).))))).	710	733	0.871795	-17.7	1	0.00127876	0.529	5.89347	5.29771	-11.5086	18	23	6	CDS		0	0
hsa-miR-3183	NM_001354867	TYMS	((.(((((((((((((((.((.&.)).))))))))...........))))))).)).	706	753	0.923077	-23	1	0.00640715	0.559	5.0071	5.20942	-5.49511	19	34	8	CDS		0	0
hsa-miR-3184-5p	NM_001354867	TYMS	.((((((((((((((.((((((((&))))))).).))..)))))))............))))).	175	214	0.846154	-21.3	1	0.0159465	0.338	2.95749	1.44431	-4.02637	22	39	7	CDS		0	0
hsa-miR-3186-3p	NM_001354867	TYMS	...((((((.(((((((((..&))))))....))).)))))).	1027	1048	0.846154	-18	1	0.00120913	0.691	0.349091	0.221142	-7.75705	15	21	6	3UTR		0	0
hsa-miR-3187-5p	NM_001354867	TYMS	..(((((((.(((((((((((((&))))..........))))))))).))))))).	657	689	0.942308	-26.6	1	0.000818	0.412	5.78025	5.51978	-6.19951	20	32	9	CDS		0	0
hsa-miR-3187-3p	NM_001354867	TYMS	.(((.((((((((.((((.(&).)))).))).)))))))).	556	576	0.846154	-25.7	1	0.00327495	0.456	4.82324	5.06519	-8.7692	16	20	8	CDS		0	0
hsa-miR-3189-5p	NM_001354867	TYMS	(((((((...(((((((((((....&))))))..................)))))..))))))).	484	523	0.846154	-28.5	1	0.00456619	0.529	6.32007	4.18631	-8.55011	18	39	7	CDS		0	0
hsa-miR-3189-3p	NM_001354867	TYMS	(((((((((.(((.(((((((&))))))).))).))))))))).	1309	1331	0.923077	-23.2	1	3.66e-07	0.603	0.0814328	0.0194865	-6.03692	19	22	9	3UTR		0	0
hsa-miR-3189-3p	NM_001354867	TYMS	(((((.(((((((((((((..&)))))).............))))))).))))).	856	889	0.923077	-20.1	1	0.000322109	0.632	4.55456	4.56794	-5.83853	18	33	7	CDS		0	0
hsa-miR-320e	NM_001354867	TYMS	.((((((((((.((....&.)).)))))))))).	449	494	0.923077	-16	1	3.8e-05	0.456	3.40152	5.72495	-8.10863	12	15	10	CDS		0	0
hsa-miR-3190-5p	NM_001354867	TYMS	(((((((((((....((((.&))))...)))))...))).))).	970	993	0.846154	-20.7	1	6.81e-05	0.603	0.257168	0.350307	-10.1658	15	23	5	3UTR		0	0
hsa-miR-3190-3p	NM_001354867	TYMS	.((((.((((((.((.((((((.&)))))..).)))))))))))).	550	572	1	-23.9	1	9.22e-06	0.471	3.58801	5.36654	-7.21646	18	22	12	CDS		0	0
hsa-miR-3191-5p	NM_001354867	TYMS	...((((((.(((..((((((.&))))))..))).)).)))).	226	246	0.846154	-20.4	1	5.64e-05	0.324	1.70184	2.99508	-9.34934	15	20	6	CDS		0	0
hsa-miR-3191-3p	NM_001354867	TYMS	.((((.((((((((((.......&)))))))))))))).	669	684	1	-27.6	1	0.0007256	0.397	5.75791	5.58534	-5.69428	14	15	14	CDS		0	0
hsa-miR-3192-5p	NM_001354867	TYMS	(((...((((((((((.(((...&)))))))))))))...))).	277	297	0.846154	-22.5	1	6.6e-06	0.456	3.2918	4.49007	-12.9896	16	20	13	CDS		0	0
hsa-miR-3192-5p	NM_001354867	TYMS	((((((((((((...((((((..&))))))......)))))).........)))))).	777	811	0.846154	-21.8	1	0.00585034	0.529	4.62621	4.33361	-6.81899	18	34	6	CDS		0	0
hsa-miR-3192-3p	NM_001354867	TYMS	((((((.((((((.((((...&.)))).))))))..)))))).	308	349	0.846154	-19.5	1	0.00408384	0.529	5.58081	4.6618	-6.3381	16	21	6	CDS		0	0
hsa-miR-3194-5p	NM_001354867	TYMS	(.((((((.((..((((((((&)))))))).)))))))).).	961	981	0.846154	-24.3	1	8.24e-06	0.515	-0.103089	1.696	-10.7936	17	20	8	3UTR		0	0
hsa-miR-3194-3p	NM_001354867	TYMS	.(((((((((((.((((((((.&))))))))....)))).))))).)).	255	281	0.846154	-23.3	1	0.000103811	0.368	3.14451	3.70343	-5.08246	19	26	8	CDS		0	0
hsa-miR-3195	NM_001354867	TYMS	(((((((((((((.(((&))).)))))).))))))).	639	658	0.846154	-25.8	1	4.73e-05	0.397	6.40311	5.14654	-4.79441	16	19	7	CDS		0	0
hsa-miR-3196	NM_001354867	TYMS	(((((.((((((((((..&.))))))))))))))).	108	137	0.923077	-34.3	1	1.41e-05	0.162	0.335826	-0.17363	-5.83853	15	17	15	CDS		0	0
hsa-miR-3198	NM_001354867	TYMS	(.(((((((((((...(((.((&)))))...))))))))))).).	814	836	0.923077	-22	1	8.23e-05	0.574	3.71435	4.14521	-6.92659	17	22	11	CDS		0	0
hsa-miR-3199	NM_001354867	TYMS	..(((((((((((((........&)))))))))).))).	188	203	0.923077	-22.4	1	0.000756548	0.324	2.60559	1.51569	-5.19005	13	15	10	CDS		0	0
hsa-miR-3200-5p	NM_001354867	TYMS	..((((((..(((.(((.((((&))))))))))..)))))).	92	111	0.846154	-23.3	1	3.47e-11	0.147	0.8994	-0.133042	-8.11274	16	19	10	CDS		0	0
hsa-miR-3202	NM_001354867	TYMS	.((((((((...((((......&.))))..)))))))).	1459	1480	1	-18.4	1	0.0255596	0.647	0.0946119	0.0659587	-11.2074	12	16	8	3UTR		0	0
hsa-miR-378c	NM_001354867	TYMS	...(((((..(((.((((.((((((&)))))).)))))))))))).	1455	1475	1	-20.3	1	0.032252	0.632	-0.0240085	0.301541	-9.67028	18	20	12	3UTR		0	0
hsa-miR-4294	NM_001354867	TYMS	((((((((.((((....&)))).)))))))).	864	878	1	-17.8	1	0.000222249	0.618	5.81478	4.42165	-6.8193	12	14	8	CDS		0	0
hsa-miR-4294	NM_001354867	TYMS	((..(((..(((.((((&)))))))..)))..)).	302	319	0.846154	-17	1	0.00625158	0.5	6.09176	4.1252	-13.1863	12	17	7	CDS		0	0
hsa-miR-4305	NM_001354867	TYMS	((((((((((((((....&))))...)).)))))))).	913	932	1	-16.2	1	0.000745801	0.588	6.08571	2.1863	-4.90607	14	19	8	CDS		0	0
hsa-miR-4306	NM_001354867	TYMS	(((((((((.((((...&))))..))))))))).	1097	1113	0.923077	-17.2	1	0.00459085	0.588	0.327462	0.0326663	-6.14858	13	16	9	3UTR		0	0
hsa-miR-4315	NM_001354867	TYMS	(((.((((((((((((..&))))))....)))))).))).	617	638	0.846154	-20.2	1	0.00152909	0.426	5.56795	5.29905	-6.9696	15	21	6	CDS		0	0
hsa-miR-4316	NM_001354867	TYMS	.((((((((((((((((&))))))))).)))....)))).	668	690	0.807692	-23.3	1	0.000677026	0.426	5.24114	5.3432	-3.79332	16	22	9	CDS		0	0
hsa-miR-4319	NM_001354867	TYMS	.((((((((..(((((.&))))))))))))).	919	933	1	-18.3	1	0.00144014	0.574	3.12604	2.15994	-7.86061	13	14	13	CDS		0	0
hsa-miR-4320	NM_001354867	TYMS	.(((((((((((((((((&))))))))))))...........))))).	174	203	1	-22.9	1	0.000756548	0.324	2.87351	1.38973	-3.79332	17	29	12	CDS		0	0
hsa-miR-4321	NM_001354867	TYMS	...((((((((((((((((((&.))))..)).))))..............)))))))).	115	173	0.846154	-27.1	1	2.6e-05	0.235	0.00791877	0.834087	-6.51454	18	37	8	CDS		0	0
hsa-miR-4323	NM_001354867	TYMS	..((((((..(((((...&)))))....)))))).	506	522	0.884615	-21.8	1	0.00359559	0.515	6.36146	4.97076	-7.48895	11	16	6	CDS		0	0
hsa-miR-4323	NM_001354867	TYMS	.((((((((((((.....&))))))...))).))).	920	937	0.846154	-18.2	1	0.000933943	0.603	3.93003	2.07558	-5.61866	12	17	6	CDS		0	0
hsa-miR-4323	NM_001354867	TYMS	((((((...(((((((((&)))...)))))))))))).	964	983	1	-18	1	1.17e-05	0.544	-0.15581	1.51411	-8.85129	15	19	12	3UTR		0	0
hsa-miR-4257	NM_001354867	TYMS	....(((.((((((((((&)))))))))).))).	1466	1481	0.923077	-20.3	1	0.029454	0.647	0.197417	0.061663	-11.8602	13	15	10	3UTR		0	0
hsa-miR-4259	NM_001354867	TYMS	..(((((((((.(...(((((.&)))))..)))))))))).	188	206	1	-19.8	1	0.0010303	0.324	2.00665	1.90758	-10.1291	15	18	10	CDS		0	0
hsa-miR-4260	NM_001354867	TYMS	....((((.(.(((((((.&))))))).))))).	475	489	0.846154	-22.6	1	5.8e-06	0.456	5.81114	4.96973	-13.4277	12	14	7	CDS		0	0
hsa-miR-4253	NM_001354867	TYMS	((((((((.(..((((((&))))))..).)))))))).	563	582	0.871795	-23.3	1	0.0465712	0.441	4.52446	4.85693	-11.1655	15	19	8	CDS		0	0
hsa-miR-4253	NM_001354867	TYMS	.((((.((((((((((((&)))))))))))))))).	436	453	0.884615	-21	1	0.00286487	0.471	4.39951	5.08261	-5.69428	16	17	16	CDS		0	0
hsa-miR-4254	NM_001354867	TYMS	((((.(((...((((((......&))))))....))).)))).	503	522	0.846154	-19.5	1	0.00359559	0.515	7.544	4.53137	-13.1803	13	19	6	CDS		0	0
hsa-miR-4326	NM_001354867	TYMS	....(((.((((((((.((.&)))))))))).))).	633	648	0.846154	-18.7	1	0.00153983	0.412	4.71176	5.28433	-11.8602	13	15	10	CDS		0	0
hsa-miR-4327	NM_001354867	TYMS	(((..(((((((((.....&)))))))))...))).	564	580	0.846154	-21.1	1	0.027257	0.441	5.04918	5.01169	-12.0571	12	16	9	CDS		0	0
hsa-miR-4265	NM_001354867	TYMS	..(((.(((((((((((((&)))...........))))))))))..))).	1314	1344	1	-21.4	1	0.00126395	0.559	0.09022	0.0919772	-6.85796	16	30	10	3UTR		0	0
hsa-miR-4269	NM_001354867	TYMS	...(((((((((((((.((((&))))..)))...)))..))))))).	1077	1102	0.846154	-22.4	1	0.000822858	0.632	-0.182169	0.0669348	-6.51454	17	25	7	3UTR		0	0
hsa-miR-4274	NM_001354867	TYMS	((((((.((((((((((.&))))......))))).))))))).	334	358	0.923077	-20.6	1	0.00566517	0.559	5.47042	4.88124	-5.48126	16	24	7	CDS		0	0
hsa-miR-4274	NM_001354867	TYMS	...(((.(((..((((((&.))))))..)))))).	961	983	0.846154	-20.1	1	1.17e-05	0.544	-0.129449	1.61164	-14.2298	12	16	6	3UTR		0	0
hsa-miR-4277	NM_001354867	TYMS	((((((((((((....((((.&))))....)))))))))))).	95	116	0.923077	-25.3	1	3.09e-10	0.162	0.834085	-0.21142	-7.05204	16	21	12	CDS		0	0
hsa-miR-4278	NM_001354867	TYMS	.....(((((((((((..&))))))))))).	191	203	0.846154	-19.2	1	0.000756548	0.324	2.3991	1.69624	-13.6656	11	12	11	CDS		0	0
hsa-miR-4284	NM_001354867	TYMS	(((((((..((.(((...&)))))..))))))).	474	489	0.923077	-20.3	1	5.8e-06	0.456	5.39649	4.75069	-10.8875	12	15	7	CDS		0	0
hsa-miR-4287	NM_001354867	TYMS	.((((((((((((((((((&.)))).))))))).))))))).	366	407	1	-22.4	1	0.002945	0.5	5.62914	5.33838	-3.79332	18	22	7	CDS		0	0
hsa-miR-4287	NM_001354867	TYMS	.((((.(((((((((((((&))))))))))))).)))).	928	947	1	-22	1	0.000239361	0.588	1.29806	2.30755	-5.69428	17	19	13	CDS		0	0
hsa-miR-4287	NM_001354867	TYMS	.((((((((((((......&))))))......)))))).	1314	1333	0.923077	-17.8	1	0.000249949	0.588	0.0755756	0.073525	-5.61866	12	19	6	3UTR		0	0
hsa-miR-4288	NM_001354867	TYMS	.(((.((((.(((((((&))))))).))))))).	1327	1343	0.846154	-15.1	1	0.00504477	0.559	0.277251	0.0524368	-9.15487	14	16	7	3UTR		0	0
hsa-miR-3605-3p	NM_001354867	TYMS	..((((((((.((((..((((..&))))..)))).)))))))).	628	648	0.923077	-21.1	1	0.00153983	0.412	6.384	5.25624	-8.01482	16	20	8	CDS		0	0
hsa-miR-3612	NM_001354867	TYMS	..((((.((((((((...(((.&)))...)))))))).)))).	816	836	0.846154	-18.8	1	8.23e-05	0.574	3.7455	4.08985	-6.73374	15	20	8	CDS		0	0
hsa-miR-3614-5p	NM_001354867	TYMS	((((.((((.(((.(((((((((&))))..))))).)))..)))))))).	482	508	0.871795	-20.8	1	0.000104683	0.5	5.12842	4.51991	-10.156	20	26	8	CDS		0	0
hsa-miR-3614-5p	NM_001354867	TYMS	((.(((.((((((((((((....&)).)))))))))).))))).	869	889	0.923077	-19.9	1	0.000322109	0.632	5.18315	4.31093	-7.0388	17	20	10	CDS		0	0
hsa-miR-3615	NM_001354867	TYMS	...((((((((((((((((((&))))))))...........)))))))).)).	156	187	0.923077	-28	1	3.76e-05	0.279	1.2465	1.06222	-6.51454	18	31	8	CDS		0	0
hsa-miR-3615	NM_001354867	TYMS	..((((.((((((.(((((..&)))))..)))))))))).	135	153	0.846154	-24.7	1	3.66e-08	0.162	0.843418	0.992242	-7.35753	15	18	10	CDS		0	0
hsa-miR-3616-3p	NM_001354867	TYMS	.(((((.(.(((((....(((((&)))))....))))).)))))).	286	308	0.923077	-22	1	0.00352618	0.456	3.48214	4.3687	-7.3619	16	22	6	CDS		0	0
hsa-miR-3617-3p	NM_001354867	TYMS	(((((((((((((((((((((..&)))))))))............)))))...)))).))).	949	987	0.846154	-19.9	1	1.5e-05	0.559	-0.029708	2.30755	-3.93757	21	38	9	3UTR		0	0
hsa-miR-3617-3p	NM_001354867	TYMS	....(((((((((.(((.(((((&.))))).)))....))))))))).	882	937	0.923077	-20.1	1	0.000933943	0.603	3.47897	3.34088	-10.4034	17	24	9	CDS		0	0
hsa-miR-3619-5p	NM_001354867	TYMS	...(.((((((((((((((.((&)).))))))....)))))))).).	20	44	0.846154	-27.3	1	0.00111575	0.221	-0.388236	-0.345027	-10.6336	17	24	8	5UTR		0	0
hsa-miR-3619-5p	NM_001354867	TYMS	(((((((((((((((((((.((&))))))..)))))))..............)))))))).	276	314	1	-27.4	1	0.0035185	0.471	3.83168	4.40318	-3.93757	21	38	8	CDS		0	0
hsa-miR-3620-3p	NM_001354867	TYMS	..((((.((((((.((((((..&))))...)).)))))).).))).	971	994	0.923077	-22.7	1	0.00105114	0.588	-0.0943022	0.843244	-7.35753	16	23	6	3UTR		0	0
hsa-miR-3622a-3p	NM_001354867	TYMS	(((((((..((..((.((((((&)))))).)).)).))))))).	708	729	0.846154	-19.7	1	1.54e-05	0.529	6.35724	5.27497	-12.1766	17	21	7	CDS		0	0
hsa-miR-3622b-5p	NM_001354867	TYMS	.(((((.(((((.(((((.(&).)).))))))))))))).	556	575	0.846154	-22.7	1	0.00120718	0.456	5.8578	5.12016	-6.62614	16	19	13	CDS		0	0
hsa-miR-3648	NM_001354867	TYMS	(((.((((((..((((((((.&))))))))..)))........)))..))).	647	677	0.923077	-24.9	1	0.0187708	0.426	5.00607	5.11711	-13.1412	17	30	8	CDS		0	0
hsa-miR-3649	NM_001354867	TYMS	.(((.(((((((.(((...&))).)))))))))).	474	489	0.846154	-18.8	1	5.8e-06	0.456	5.65757	4.89717	-9.20149	13	15	10	CDS		0	0
hsa-miR-3650	NM_001354867	TYMS	.((((((((((((..(((.&.))).)))))))))))).	242	284	1	-21.2	1	0.000260619	0.397	3.15743	2.94641	-5.38561	15	18	12	CDS		0	0
hsa-miR-3651	NM_001354867	TYMS	(((..(((((((.((((((((...&.)))))))).)))))))....))).	602	646	0.846154	-27.3	1	0.00148821	0.397	4.45758	5.46895	-12.3778	18	25	8	CDS		0	0
hsa-miR-3652	NM_001354867	TYMS	.(((((((((((((((((&))))).......)).))))))).))).	548	575	0.807692	-22.8	1	0.00120718	0.456	4.53373	5.49496	-3.79332	17	27	7	CDS		0	0
hsa-miR-3654	NM_001354867	TYMS	..((((((.(((((((((.&))))..))))))).)))).	612	631	0.846154	-18.1	1	0.000827389	0.412	4.90756	5.43417	-6.01339	15	19	7	CDS		0	0
hsa-miR-3655	NM_001354867	TYMS	((((.(((.(((((((.(((.&)))..)))))))))).)))).	161	182	1	-25.8	1	1.55e-06	0.279	0.11029	1.36874	-9.113	17	21	10	CDS		0	0
hsa-miR-3655	NM_001354867	TYMS	.((((.((((((((((.....&)))))))))).)))).	213	229	1	-23.3	1	4.58e-07	0.309	1.97057	2.66897	-5.69428	14	16	10	CDS		0	0
hsa-miR-3660	NM_001354867	TYMS	(((((((((((((((((((((&)))))))))))))..................)))))))).	926	966	1	-19.9	1	0.00462603	0.5	0.673524	2.27329	-3.93757	21	40	13	CDS		0	0
hsa-miR-3660	NM_001354867	TYMS	.(((.(((((.(((.......&))).))))).))).	608	622	0.846154	-18.5	1	4.15e-06	0.426	4.83751	5.43149	-11.7056	11	14	5	CDS		0	0
hsa-miR-3661	NM_001354867	TYMS	...(((((..((((((((((((&))))))).)).))).))))).	618	639	0.846154	-22.4	1	0.00396655	0.441	4.96594	5.5452	-8.81344	17	21	7	CDS		0	0
hsa-miR-3663-5p	NM_001354867	TYMS	((..((((((((((((((((.&)))))))).....................))))))))..)).	241	283	1	-27.2	1	0.000125041	0.382	3.35565	3.34492	-8.52714	18	42	8	CDS		0	0
hsa-miR-3670	NM_001354867	TYMS	.((((.((((((....((((((((&.))))))))..)))))))))).	330	364	0.923077	-21.8	1	0.011646	0.544	7.8197	4.96658	-8.80875	18	22	10	CDS		0	0
hsa-miR-3677-5p	NM_001354867	TYMS	((((((((((.(..(((((((.&)))))))..)))))...................)))))).	179	219	0.923077	-22.6	1	0.00337073	0.338	2.2752	1.8432	-8.90832	18	40	7	CDS		0	0
hsa-miR-3677-5p	NM_001354867	TYMS	(((((..(((((((((.(((((&)))))))))).))))....))))).	1135	1160	0.846154	-22.2	1	0.00305032	0.603	0.0498007	-0.172943	-7.38222	19	25	10	3UTR		0	0
hsa-miR-3679-5p	NM_001354867	TYMS	.((((.(((((((.(((((((((&))))))............))).))))))).)))).	548	583	0.923077	-26	1	0.0536907	0.441	4.4512	5.48694	-6.55112	20	35	7	CDS		0	0
hsa-miR-3680-3p	NM_001354867	TYMS	((((((((.(((((((((((((.&)))))))).........))))......................).)))))))).	1309	1363	0.846154	-18.7	1	0.00156872	0.618	-0.0982956	0.24882	-4.99396	21	54	8	3UTR		0	0
hsa-miR-3685	NM_001354867	TYMS	..(((..(((..((((((((((&))))))))))....)))..))).	962	985	0.923077	-23.5	1	2.59e-05	0.559	-0.0767288	1.60901	-14.5732	16	23	10	3UTR		0	0
hsa-miR-3688-5p	NM_001354867	TYMS	.((((....((((((((....&))))))))..)))).	226	241	0.923077	-18	1	0.000172614	0.324	2.27568	2.95309	-10.608	12	15	8	CDS		0	0
hsa-miR-3688-5p	NM_001354867	TYMS	((((((((.((((((......&)))))).)))))))).	1068	1084	0.846154	-17.3	1	0.000751706	0.632	0.0550728	-0.0292799	-5.22701	14	16	8	3UTR		0	0
hsa-miR-3689a-3p	NM_001354867	TYMS	.((((((((...((((((.(((&))).)))))))))))))).	646	665	0.846154	-18.6	1	1.71e-05	0.397	5.80875	5.27898	-11.2074	17	19	14	CDS		0	0
hsa-miR-3691-5p	NM_001354867	TYMS	.(((((((.(((...((((((..&)))))))))))))))).	153	170	0.846154	-22.4	1	7.53e-06	0.221	-0.193624	1.35054	-7.73113	16	17	16	CDS		0	0
hsa-miR-3691-3p	NM_001354867	TYMS	.((((((((.(.((.(.((((.&))))).)).).)))))))).	465	485	0.846154	-18.8	1	0.000462457	0.441	4.92808	4.86895	-9.11808	16	20	8	CDS		0	0
hsa-miR-3714	NM_001354867	TYMS	...((((.((((.(.((((((.&))))))..).))))..)))).	968	989	0.923077	-24	1	1.59e-05	0.588	0.0638595	1.12398	-10.8528	15	21	6	3UTR		0	0
hsa-miR-3180	NM_001354867	TYMS	(((.(((((((((((((..&))))....))))).)))).))).	100	123	0.846154	-25.7	1	7.5e-07	0.191	0.383102	-0.275801	-6.9696	16	23	5	CDS		0	0
hsa-miR-3908	NM_001354867	TYMS	(((((..((..((((.(((...&)))))))))..))))).	671	688	0.846154	-14.9	1	0.00212472	0.412	5.50106	5.55055	-11.6825	14	17	9	CDS		0	0
hsa-miR-3909	NM_001354867	TYMS	((((((..(((..(((((((((&))).))))))..))))))))).	176	198	1	-23.7	1	0.000174004	0.294	3.05666	1.04823	-12.4308	18	22	9	CDS		0	0
hsa-miR-3913-5p	NM_001354867	TYMS	...(((((((((...(((((((&)))))))))))))))).	952	969	0.846154	-15.7	1	0.00405105	0.5	-0.23489	1.8133	-9.39596	16	17	16	3UTR		0	0
hsa-miR-3916	NM_001354867	TYMS	.(((((((((..((((((..((((..&))))..)))..)))..))))))))).	529	555	0.807692	-22.2	1	0.00011066	0.456	3.45572	5.53669	-9.9649	19	26	9	CDS		0	0
hsa-miR-3916	NM_001354867	TYMS	..((((((((((.(((((((((((..&))))))).)).)))))).............)))))).	799	836	0.846154	-20.8	1	8.23e-05	0.574	4.0963	4.16878	-6.24613	21	37	7	CDS		0	0
hsa-miR-3917	NM_001354867	TYMS	....((((((((((((((((&)))))))))))))))).	1458	1475	1	-24.8	1	0.032252	0.632	0.325265	0.258389	-9.54656	16	17	16	3UTR		0	0
hsa-miR-3918	NM_001354867	TYMS	...(.(((((((.(((((...&)))))))))))).).	210	225	0.923077	-23.2	1	2.42e-05	0.324	2.79753	2.75015	-11.9227	13	15	12	CDS		0	0
hsa-miR-3150b-5p	NM_001354867	TYMS	..((((((.(.((((.((((((&))))))..)))).))))))).	973	994	1	-24.1	1	0.00105114	0.588	0.0111387	0.611273	-9.07121	17	21	7	3UTR		0	0
hsa-miR-3922-5p	NM_001354867	TYMS	....((((..(((((((......&))))))).)))).	475	488	0.923077	-20.6	1	5.47e-06	0.456	5.81114	4.96973	-11.8455	11	13	7	CDS		0	0
hsa-miR-676-3p	NM_001354867	TYMS	..(((((.((((((((.((..&)).))))))))))))).	441	458	0.923077	-17.8	1	0.00185994	0.441	4.08148	5.14577	-7.27064	15	17	13	CDS		0	0
hsa-miR-3928-5p	NM_001354867	TYMS	....((((((((((...((((.(&).)))))))))))))).	505	522	0.923077	-17.4	1	0.00359559	0.515	6.36863	4.71007	-10.5151	15	17	14	CDS		0	0
hsa-miR-3928-3p	NM_001354867	TYMS	((((((...((((((((((((.&.)))))))...)))))....)))))).	153	215	0.846154	-23.7	1	0.0127926	0.338	-0.0784569	1.39113	-8.85129	18	27	7	CDS		0	0
hsa-miR-3934-5p	NM_001354867	TYMS	...(((((((.....(((((((&)))))))....))))))).	561	580	0.846154	-22.4	1	0.027257	0.441	3.52876	5.1101	-15.5675	14	19	7	CDS		0	0
hsa-miR-3934-3p	NM_001354867	TYMS	..(((((((((..(((((((((&)))).)).....)))..))))))))).	429	456	0.846154	-21.4	1	0.00156897	0.456	3.79928	4.83804	-9.59293	18	27	9	CDS		0	0
hsa-miR-3934-3p	NM_001354867	TYMS	..(((.(((...((((((((.(&).))))))))))).))).	615	633	0.846154	-20.3	1	0.00162883	0.412	4.71176	5.40875	-14.272	15	18	11	CDS		0	0
hsa-miR-3936	NM_001354867	TYMS	..(((((.((((((((......&))))))))))))).	570	584	0.923077	-20.8	1	0.0561218	0.441	4.84554	5.01683	-7.27064	13	14	13	CDS		0	0
hsa-miR-3937	NM_001354867	TYMS	(((((((((.((.((..((((((&))))))...)).)))))..)))))).	73	99	0.846154	-27.7	1	6.41e-05	0.176	0.434563	-0.324788	-6.70226	19	26	6	5UTR		0	0
hsa-miR-3938	NM_001354867	TYMS	.(((((((((.(((((......&)))))..))))))))).	391	408	0.923077	-17.6	1	0.00202118	0.515	5.18489	5.23238	-6.6181	14	17	9	CDS		0	0
hsa-miR-3940-5p	NM_001354867	TYMS	..(((((((.((((((((((&))))))..)))).))))))).	106	127	0.846154	-31.3	1	4.45e-06	0.191	0.302235	-0.110648	-6.19951	17	21	7	CDS		0	0
hsa-miR-3940-5p	NM_001354867	TYMS	(((((.(((((((((((...&)))))))).))).))))).	4	23	0.846154	-28.5	1	0.0543789	0.231	0	0	-5.83853	16	19	8	5UTR		0	0
hsa-miR-3940-3p	NM_001354867	TYMS	..((((((...(((((((((((&.)))).)))))))...))).))).	943	994	1	-26.7	1	0.00105114	0.588	0.186874	2.3985	-10.0807	17	24	7	3UTR		0	0
hsa-miR-3943	NM_001354867	TYMS	..(((((..(.(((((((.(((.&)))...))))))).).....))))).	496	522	0.923077	-23.9	1	0.00359559	0.515	7.56192	4.55959	-11.1518	16	26	7	CDS		0	0
hsa-miR-3944-5p	NM_001354867	TYMS	((.(((.(((.((((((....&)))))).)))..))))).	972	990	0.923077	-20.7	1	1.65e-05	0.588	-0.0591553	0.740439	-9.86357	14	18	6	3UTR		0	0
hsa-miR-3944-3p	NM_001354867	TYMS	...(((((((((.((.(((((((&))))))).)).).)))))))).	105	127	0.846154	-34.1	1	4.45e-06	0.191	-0.0336689	-0.0896535	-8.03672	18	22	8	CDS		0	0
hsa-miR-3944-3p	NM_001354867	TYMS	(((((((((((((((((((((((&.))))................)))).))))))......))))))))).	241	294	0.815385	-33	1	2.91e-06	0.441	3.27427	3.60494	-3.93757	23	48	9	CDS		0	0
hsa-miR-550b-3p	NM_001354867	TYMS	.((((((((((((((.....&.)))))))))).)))).	1308	1338	1	-20.8	1	0.00162732	0.559	-0.0240068	-0.00423769	-4.02637	14	17	10	3UTR		0	0
hsa-miR-548aa	NM_001354867	TYMS	..((((((((...(((((((((((.&.))))).....))))))...)))))))).	324	364	1	-20.5	1	0.011646	0.544	6.36349	4.91269	-12.4177	19	29	8	CDS		0	0
hsa-miR-1268b	NM_001354867	TYMS	..(((((((((((((((((.&)))))))..)))))))))).	9	29	0.876923	-31.8	1	0.0168903	0.224	0	0	-4.957	17	20	10	5UTR		0	0
hsa-miR-4422	NM_001354867	TYMS	...(((.((.((((((((((.&))))))))))...)).))).	929	949	1	-20	1	0.000252911	0.559	0.935505	2.26538	-9.30073	15	20	10	CDS		0	0
hsa-miR-378g	NM_001354867	TYMS	((((((((..(((((.....&.))))).)))))))).	450	492	0.923077	-20.8	1	1.2e-05	0.441	1.75671	5.64835	-6.46952	13	16	8	CDS		0	0
hsa-miR-4424	NM_001354867	TYMS	.(((((((((((((........&))))))))))))).	1123	1137	0.923077	-18.1	1	0.00158027	0.603	-0.307888	-0.0108279	-4.76182	13	14	13	3UTR		0	0
hsa-miR-4425	NM_001354867	TYMS	(.((((.(((((((..((((..&))))..))))))).)))).).	972	993	1	-23.1	1	6.81e-05	0.603	0.036244	0.317357	-7.61344	16	21	7	3UTR		0	0
hsa-miR-4425	NM_001354867	TYMS	(.(((((((((((((...(((.&)))..)))...)))))))))).).	414	438	0.807692	-20.6	1	2.52e-05	0.485	5.47231	4.56391	-5.3343	17	24	10	CDS		0	0
hsa-miR-4429	NM_001354867	TYMS	....((..(((((.((((((&)))))))).)))..)).	562	579	1	-19.5	0	0.0184219	0.456	4.30596	5.08701	-14.2607	13	17	8	CDS		0	0
hsa-miR-4430	NM_001354867	TYMS	(((((((.(((.((((..&))))))).))).)))).	80	97	0.923077	-22.3	1	0.00277809	0.176	0.946056	-0.35278	-9.59801	14	17	7	5UTR		0	0
hsa-miR-4430	NM_001354867	TYMS	.((((((((..((((...&))))..))))).))).	559	575	0.923077	-21.2	1	0.00120718	0.456	5.21566	4.94846	-8.09365	12	16	5	CDS		0	0
hsa-miR-4430	NM_001354867	TYMS	(((..((((((((((((.&)))))))).))))..))).	1462	1481	1	-21.3	1	0.029454	0.647	0.357201	0.111342	-11.0886	15	19	8	3UTR		0	0
hsa-miR-4432	NM_001354867	TYMS	.....((((.((((((((((&)))))))))).)).)).	507	524	1	-17.6	1	0.00556717	0.529	6.11062	4.62366	-14.9081	14	17	10	CDS		0	0
hsa-miR-4435	NM_001354867	TYMS	....(((((((.(((.((((((&)))))).............))).))))))).	303	334	0.846154	-20.7	1	0.00983411	0.529	6.02407	4.72627	-13.1264	16	31	7	CDS		0	0
hsa-miR-4436a	NM_001354867	TYMS	(.(((.(((((.(((((((..&))))))))))))))).).	54	72	0.846154	-25	1	0.0543777	0.191	-0.513535	-0.338783	-10.349	16	18	15	5UTR		0	0
hsa-miR-4439	NM_001354867	TYMS	..((((((((((((.(((....&))).))))....)))))))).	946	967	0.861538	-20.1	1	0.00374282	0.5	-0.0108289	2.21925	-5.69245	15	21	8	3UTR		0	0
hsa-miR-4440	NM_001354867	TYMS	(.(((((.(((.(((.((((((&)))))))))...))).))))).).	155	179	0.923077	-25.9	1	4.6e-06	0.294	0.0782987	1.31835	-10.9947	18	24	9	CDS		0	0
hsa-miR-4440	NM_001354867	TYMS	(((((((((((..((((((...&))))))...))))....)))).))).	669	695	0.846154	-25.2	1	0.00120822	0.412	4.16326	5.43684	-8.57351	17	26	6	CDS		0	0
hsa-miR-4442	NM_001354867	TYMS	((((....(((((((((&)))))))))..)))).	545	561	0.923077	-18.9	1	3.46e-05	0.485	3.45572	5.53669	-13.8149	13	16	9	CDS		0	0
hsa-miR-4443	NM_001354867	TYMS	.((((((((.(.(((..&))).))))))))).	557	571	0.923077	-17.3	1	1e-05	0.471	5.13985	5.04955	-8.61568	12	14	9	CDS		0	0
hsa-miR-4446-5p	NM_001354867	TYMS	...((((...(((((((((((.&.))))))))))).......)))).	381	420	0.923077	-22.9	1	0.00227882	0.515	5.36298	5.69242	-11.1271	15	24	11	CDS		0	0
hsa-miR-4447	NM_001354867	TYMS	(((((((((((.(((..&))).))))))))))).	116	132	0.923077	-20.6	1	2.94e-05	0.176	-0.0642059	0.173472	-7.51743	14	16	11	CDS		0	0
hsa-miR-4450	NM_001354867	TYMS	..(((((..((((((((((((.&)))))))).......))))))))).	24	49	0.846154	-22.9	1	0.00225136	0.206	-0.363681	-0.355378	-8.32703	17	25	9	5UTR		0	0
hsa-miR-548ah-3p	NM_001354867	TYMS	...((((((((((.((((((.(&).)))))).)))))))))).	344	364	0.846154	-17.6	1	0.011646	0.544	6.53211	4.9881	-7.37138	17	20	10	CDS		0	0
hsa-miR-4451	NM_001354867	TYMS	(((((.(((((((((((&))))))..))))).))))).	610	630	0.846154	-23.8	1	0.000856528	0.412	4.84245	5.45691	-5.83853	16	20	6	CDS		0	0
hsa-miR-4453	NM_001354867	TYMS	((((..(((..((((((((.&))).))))))))..)))).	669	688	0.846154	-20.5	1	0.00212472	0.412	6.44049	5.47029	-14.0249	15	19	8	CDS		0	0
hsa-miR-4455	NM_001354867	TYMS	(((((((..((((((..&))))))..))))))).	242	258	0.923077	-18.2	1	1.11e-06	0.309	3.22941	3.10546	-7.54065	13	16	7	CDS		0	0
hsa-miR-4458	NM_001354867	TYMS	.(((((((((((((.....&))))...))))))))).	26	43	0.923077	-21.1	1	0.000943341	0.206	-0.565519	-0.443754	-4.76182	13	17	9	5UTR		0	0
hsa-miR-4458	NM_001354867	TYMS	.(((((((((((((.....&))))...))))))))).	54	71	0.923077	-21.1	1	0.0383346	0.191	-0.264604	-0.196024	-4.76182	13	17	9	5UTR		0	0
hsa-miR-378h	NM_001354867	TYMS	..(((.(((((((((......&.)))))))))))).	136	163	0.846154	-18.4	1	1.04e-08	0.221	0.0285342	0.96145	-7.09101	12	14	12	CDS		0	0
hsa-miR-3135b	NM_001354867	TYMS	.((((((((((((.(((((((.&)))))))...)))).)))))))).	776	800	0.961538	-27.9	1	0.00128179	0.5	3.98685	4.57648	-4.65016	19	24	8	CDS		0	0
hsa-miR-4462	NM_001354867	TYMS	....((((((((((((.(((((.&)))))....)))))........))))))).	44	74	0.846154	-24.2	1	0.104219	0.191	-0.593512	-0.162433	-9.54656	17	30	7	5UTR		0	0
hsa-miR-4464	NM_001354867	TYMS	.((((((((((((((......&.))))))))).))))).	1004	1052	0.923077	-17.7	1	0.000644568	0.662	0.439932	0.0972489	-4.02637	14	17	9	3UTR		0	0
hsa-miR-548ai	NM_001354867	TYMS	..((((.((((((((..(((((&.))))))))))))))))).	148	192	0.846154	-21.7	1	1.91e-05	0.279	0.022314	1.37433	-6.73374	17	19	17	CDS		0	0
hsa-miR-4466	NM_001354867	TYMS	.(((((.(((.(((((((&))))))).)))))))).	74	91	0.846154	-31.7	1	0.00455498	0.191	-0.289597	-0.217018	-8.16179	15	17	8	5UTR		0	0
hsa-miR-4467	NM_001354867	TYMS	((((.(((((((((.((((((.&.)))))).))))))))))))).	78	123	0.846154	-29.4	1	7.5e-07	0.191	0.986488	-0.312192	-8.79206	19	22	13	5UTR		0	0
hsa-miR-4468	NM_001354867	TYMS	((((((((((((......&)))))))))))).	999	1012	0.858974	-16.2	1	0.000139316	0.603	0.0462863	0.0814328	-7.05204	12	13	12	3UTR		0	0
hsa-miR-4471	NM_001354867	TYMS	.(((((((.(((((((((....&))).....)))))).))))))).	1454	1477	0.923077	-18	1	0.030214	0.647	0.525791	0.246225	-4.84971	16	23	7	3UTR		0	0
hsa-miR-4472	NM_001354867	TYMS	((((((((((........&)))))))))).	128	139	1	-24	1	3.32e-05	0.162	0.14548	0.561163	-13.2236	10	11	10	CDS		0	0
hsa-miR-4474-3p	NM_001354867	TYMS	.(((((((((((((((((((..&))))))).))..............)))))))))).	645	680	0.846154	-25	1	0.00227271	0.426	6.09598	5.20674	-3.79332	19	35	10	CDS		0	0
hsa-miR-3689f	NM_001354867	TYMS	.(((...(((.(((((((.(((&))).))))))))))....))).	1322	1344	0.923077	-19.1	1	0.00126395	0.559	-0.00894571	0.0590269	-14.1818	16	22	10	3UTR		0	0
hsa-miR-4479	NM_001354867	TYMS	.(((((((...((((.((((..&)))).)))).))))))).	103	121	0.846154	-31.9	1	2.92e-05	0.176	-0.0336694	-0.17503	-9.15004	15	18	7	CDS		0	0
hsa-miR-4479	NM_001354867	TYMS	.((((((.((.(..((((((((&)))).))))..))))))))).	35	56	0.846154	-27.2	1	0.00358697	0.176	-0.817449	-0.445433	-11.0777	17	21	9	5UTR		0	0
hsa-miR-3155b	NM_001354867	TYMS	((.(((.((((((((((.&)))))))))).))).)).	211	229	1	-23.5	1	4.58e-07	0.309	2.00416	2.77114	-7.0388	15	18	10	CDS		0	0
hsa-miR-4481	NM_001354867	TYMS	(((((((((.((((((.&))))))..)))))).))).	53	72	0.846154	-22.2	1	0.0543777	0.191	-0.0336688	-0.310791	-5.18008	15	19	6	5UTR		0	0
hsa-miR-4481	NM_001354867	TYMS	((.(((((((((((((.&)))))))))).))))).	666	683	0.846154	-20.9	1	0.00117235	0.397	5.4399	5.57062	-5.49511	15	17	10	CDS		0	0
hsa-miR-4484	NM_001354867	TYMS	.(((((((.(.((.((((..&)))).))..).))))))).	644	663	0.897436	-18.9	1	9.02e-06	0.412	6.35724	5.36995	-8.53133	14	19	7	CDS		0	0
hsa-miR-4486	NM_001354867	TYMS	((.(((((.(((((((.&))))))).))))).)).	669	686	0.871795	-29	1	0.00167147	0.397	5.88328	5.54387	-6.5515	14	17	7	CDS		0	0
hsa-miR-4486	NM_001354867	TYMS	(((((.((((((((((.&)))).)))).)).))))).	87	106	0.923077	-26.1	1	3.66e-10	0.162	0.292906	-0.326187	-5.83853	15	19	5	5UTR		0	0
hsa-miR-4487	NM_001354867	TYMS	(((((((((.(.((((((.&))))))).))))))))).	575	593	0.846154	-27.3	1	0.0524926	0.397	6.66642	4.87593	-8.52688	16	18	9	CDS		0	0
hsa-miR-4487	NM_001354867	TYMS	..((((((((((((((((.&))))))))).....))))))).	655	677	0.807692	-25.6	1	0.0187708	0.426	6.35724	5.36326	-4.957	16	22	9	CDS		0	0
hsa-miR-548al	NM_001354867	TYMS	.((((((((..((((..((((.&))))....))))..)))))))).	336	359	0.923077	-19.3	1	0.00516486	0.544	4.34988	5.30237	-8.09365	16	23	8	CDS		0	0
hsa-miR-4492	NM_001354867	TYMS	.((((((((((((((((&)))......))))))).)))))).	267	291	1	-26.3	1	1.2e-06	0.441	3.20855	4.16256	-3.79332	16	24	7	CDS		0	0
hsa-miR-4493	NM_001354867	TYMS	((((.(((((((((.......&))))))))).)))).	330	345	1	-16.9	1	0.000853609	0.515	7.30875	4.88002	-9.02511	13	15	9	CDS		0	0
hsa-miR-4494	NM_001354867	TYMS	(((((((((((((..((.....&))..)))))))))..)))).	174	194	0.846154	-22.7	1	2.58e-05	0.279	3.81058	1.25257	-5.52986	15	20	9	CDS		0	0
hsa-miR-4494	NM_001354867	TYMS	((((.(((((((...(((((..&)))))...)))......................)))).)))).	412	455	0.846154	-20.8	1	0.00175598	0.456	4.63337	4.89045	-10.938	16	43	5	CDS		0	0
hsa-miR-4496	NM_001354867	TYMS	((((((.(((.((((((((((.&))))))....)))))))..)))))).	810	836	0.846154	-21.4	1	8.23e-05	0.574	4.44217	4.1919	-8.30604	19	26	7	CDS		0	0
hsa-miR-4498	NM_001354867	TYMS	.(((((((((((((.((((((.&))))))))))...))))).)))).	557	581	0.807692	-30.9	1	0.0366766	0.441	4.90928	4.94077	-4.52877	19	24	10	CDS		0	0
hsa-miR-4498	NM_001354867	TYMS	..((((((((((((.(((((((&))))..))))))))))))))).	602	624	0.846154	-29.9	1	1.22e-06	0.426	5.14431	5.38065	-5.69245	19	22	15	CDS		0	0
hsa-miR-4507	NM_001354867	TYMS	.((((..((((.(((((((.&)))))))..)))))))).	119	137	0.846154	-27.9	1	1.41e-05	0.162	0.0463089	-0.0770572	-10.5848	15	18	8	CDS		0	0
hsa-miR-4510	NM_001354867	TYMS	(((((((((((..(((......&.)))..))))))))))).	1298	1321	1	-21.3	1	0.0771036	0.647	-0.254061	-0.0780465	-8.57351	14	18	11	3UTR		0	0
hsa-miR-4511	NM_001354867	TYMS	((((((((((((((((((((..&.))))))))))))......)))))))).	1070	1110	0.948718	-23.7	1	0.00183991	0.603	-0.0402295	0.124927	-3.93757	20	28	12	3UTR		0	0
hsa-miR-4512	NM_001354867	TYMS	((((((((((((((.(((((((&.)).)))))))))))))..)))))).	575	618	0.923077	-28.3	1	2.24e-06	0.441	5.54788	4.8822	-4.67302	21	26	13	CDS		0	0
hsa-miR-4513	NM_001354867	TYMS	..((((((((((((..((((..&)))).)))))....))))))).	242	264	0.846154	-24.9	1	1.96e-07	0.324	3.15743	3.07364	-5.9255	16	22	7	CDS		0	1
hsa-miR-4513	NM_001354867	TYMS	.(((((.(((((((((((((((&))))....))))))).))).........).))))).	555	591	0.923077	-22.5	1	0.018723	0.412	5.11356	5.31543	-5.33701	20	36	7	CDS		0	1
hsa-miR-4519	NM_001354867	TYMS	..(((((..(((((((..&)))))))..))))).	611	626	0.846154	-20.2	1	6.29e-06	0.426	5.95973	5.28032	-8.32703	12	15	7	CDS		0	0
hsa-miR-4519	NM_001354867	TYMS	..((((.(((.(((((..&))).)).))))))).	53	68	0.846154	-18.1	1	0.0035976	0.206	-0.29493	-0.340183	-9.32546	12	15	7	5UTR		0	0
hsa-miR-1269b	NM_001354867	TYMS	(((..(((((((...(((((((&))))))).)))...))))..))).	500	524	0.846154	-18.7	1	0.00556717	0.529	6.67118	4.36552	-13.9701	17	24	7	CDS		0	0
hsa-miR-4525	NM_001354867	TYMS	(((((.(((.(((((..(((.&)))..)))))))).))))).	563	583	0.846154	-25.2	1	0.0536907	0.441	6.07898	4.89815	-7.31409	16	20	8	CDS		0	0
hsa-miR-4526	NM_001354867	TYMS	((((.(((.(((((((((((((&))))..........)))).)))))))).)))).	557	590	1	-26.2	1	0.0156783	0.412	5.1889	5.26778	-9.113	20	33	8	CDS		0	0
hsa-miR-4527	NM_001354867	TYMS	..(((((((....((..((((.&))))..))....))))))).	259	279	0.846154	-17.2	1	0.000536674	0.382	3.46935	3.7802	-13.8933	13	20	7	CDS		0	0
hsa-miR-4529-5p	NM_001354867	TYMS	.((.((((..(((((((((...&))))))))))))))).	973	989	1	-19.1	1	1.59e-05	0.588	0.0345701	0.619182	-9.12424	15	16	15	3UTR		0	0
hsa-miR-4529-3p	NM_001354867	TYMS	...((((.(((((.(((((((&)))))))))))))).)).	642	660	0.846154	-21.1	1	1.6e-05	0.397	6.02088	5.27229	-9.68502	16	18	14	CDS		0	0
hsa-miR-4534	NM_001354867	TYMS	(((((((((..(((((.&))))).))))))))).	4	20	0.923077	-25	1	0.00264368	0.245	0	0	-8.00486	14	16	9	5UTR		0	0
hsa-miR-4534	NM_001354867	TYMS	((((((((((((.(...&).))).))))))))).	60	76	0.923077	-23.1	1	0.10975	0.176	-0.593512	-0.242211	-6.1952	13	16	9	5UTR		0	0
hsa-miR-3960	NM_001354867	TYMS	(((((.((((((((((((..&))))))))))))))))).	6	24	0.923077	-38.5	1	0.00846186	0.226	0	0	-5.83853	17	18	17	5UTR		0	0
hsa-miR-3960	NM_001354867	TYMS	(((((.((((((((((((..&))))))))))))))))).	34	52	0.923077	-38.5	1	0.00245372	0.191	-0.658827	-0.375639	-5.83853	17	18	17	5UTR		0	0
hsa-miR-3972	NM_001354867	TYMS	(((((..((((((.(..((((.&))))...).))))))...............))))).	163	199	1	-24.2	1	0.000262459	0.294	1.92578	1.1532	-8.47211	16	36	6	CDS		0	0
hsa-miR-3972	NM_001354867	TYMS	((.((((((((.((((((((((&))))))))))))).))..))).)).	325	350	0.923077	-23.5	1	0.00233196	0.529	7.05606	4.93894	-8.84192	20	25	13	CDS		0	0
hsa-miR-3976	NM_001354867	TYMS	.....((((((((((((.......&)))))))))))).	999	1012	0.846154	-16.5	1	0.000139316	0.603	0.0462863	0.0814328	-13.6656	12	13	12	3UTR		0	0
hsa-miR-3976	NM_001354867	TYMS	..(((((.(((((((((((.....&.)))))))))........................)).))))).	509	585	0.923077	-16.5	1	0.0643981	0.426	5.33825	5.05074	-7.27064	16	43	9	CDS		0	0
hsa-miR-4632-3p	NM_001354867	TYMS	((((((.......(((((((((&)))))))))...................)))))).	189	224	0.923077	-20.6	1	3.16e-05	0.324	2.79043	1.51709	-17.5545	15	35	9	CDS		0	0
hsa-miR-4633-3p	NM_001354867	TYMS	.((((....((((((.......&))))))....)))).	448	463	0.846154	-19.8	1	0.000363013	0.456	2.15089	5.24521	-10.841	10	15	6	CDS		0	0
hsa-miR-4633-3p	NM_001354867	TYMS	(((((((.(((((((((.(((.&))).))))..))).)).))))))).	1084	1109	0.846154	-19.4	1	0.00136844	0.588	-0.401837	0.0353025	-6.25121	19	25	7	3UTR		0	0
hsa-miR-4634	NM_001354867	TYMS	(((((.(((((((.(((.(&).))).)))).)))))))).	152	172	0.846154	-28.1	1	1.68e-05	0.235	0.176272	1.43732	-6.69537	16	20	8	CDS		0	0
hsa-miR-4636	NM_001354867	TYMS	..((((((((((((((((((..&.))))))))))))......))).))).	1094	1143	1	-20.1	1	0.000255848	0.632	-0.0366608	0.177648	-4.957	18	27	12	3UTR		0	0
hsa-miR-4638-5p	NM_001354867	TYMS	(((((((((((((((((....&))))))))))......)))).))).	163	188	0.807692	-25.7	1	0.00018984	0.294	1.69718	1.10421	-3.93757	17	25	10	CDS		0	0
hsa-miR-4640-5p	NM_001354867	TYMS	.(((((..((.((((((((((((&)))))))))))).)).................))))).	613	651	0.846154	-30.3	1	0.000228072	0.397	5.06404	5.52246	-10.4754	19	38	12	CDS		0	0
hsa-miR-4646-5p	NM_001354867	TYMS	..(((((..(((((((((((((&.))).))))))))))))))).	1455	1482	1	-23	1	0.0473781	0.647	0.126621	0.212512	-8.32703	18	21	15	3UTR		0	0
hsa-miR-4646-3p	NM_001354867	TYMS	......((((((((((.((((&)))))))))......))))).	329	350	0.846154	-18.1	0	0.00233196	0.529	5.36714	5.0428	-15.5666	14	21	9	CDS		0	0
hsa-miR-4654	NM_001354867	TYMS	..(((((((((..(((((((.(&).)))))))..))))))))).	414	435	0.846154	-25	1	1.7e-05	0.485	4.8146	4.50881	-9.59293	17	21	9	CDS		0	0
hsa-miR-4654	NM_001354867	TYMS	.(((((((..(((((((.....&)))))))))))))).	8	23	0.923077	-24.4	1	0.0543789	0.231	0	0	-6.09222	14	15	14	5UTR		0	0
hsa-miR-4655-5p	NM_001354867	TYMS	((((((((((((((((((((..&.))))))))))).))))...))))).	559	601	0.961538	-30.6	1	0.000206378	0.426	4.65824	5.03117	-3.93757	20	26	11	CDS		0	0
hsa-miR-4655-5p	NM_001354867	TYMS	...(((((..((((.(((((((&)))))))))))))))).	120	137	1	-27.1	1	1.41e-05	0.162	-0.161633	0.00132072	-9.54889	16	17	16	CDS		0	0
hsa-miR-4655-3p	NM_001354867	TYMS	..(((((((((((((((((((&)).))).))).)))))))......)))).	1134	1163	0.846154	-20.7	1	0.0124204	0.618	0.17181	-0.113633	-4.957	19	29	7	3UTR		0	0
hsa-miR-4656	NM_001354867	TYMS	..(((.(((((((((((((..((&.)).))))))......))))))).))).	541	587	0.807692	-30.6	1	0.00664262	0.426	4.40829	5.42833	-6.85796	18	28	7	CDS		0	0
hsa-miR-4656	NM_001354867	TYMS	.((((.(.((((.((((((..((&))..)))))))))).).)))).	61	83	0.923077	-27.6	1	0.0384519	0.191	-0.0336685	-0.335984	-9.29705	17	22	10	5UTR		0	0
hsa-miR-4657	NM_001354867	TYMS	.((((((((.((((..(((((((&))))).)).)))).)))))))).	574	597	0.884615	-21.9	1	0.00577144	0.412	5.96928	4.94177	-6.00433	19	23	8	CDS		0	0
hsa-miR-4660	NM_001354867	TYMS	(((((((((((((((........&))))))......))))))))).	164	186	0.846154	-24.2	1	4.58e-05	0.279	1.39526	1.06502	-4.17062	15	22	9	CDS		0	0
hsa-miR-4661-5p	NM_001354867	TYMS	...((((((((((((((((...&.)))))))))).........)))))).	339	394	0.923077	-22.9	1	0.0143722	0.544	5.45075	4.84848	-6.51454	16	27	10	CDS		0	0
hsa-miR-4661-3p	NM_001354867	TYMS	.(((((((.(((.(((.(((((&)))))))))))))))))).	442	461	1	-24.2	1	0.000399591	0.441	4.58253	5.60669	-6.13885	18	19	18	CDS		0	0
hsa-miR-4659b-3p	NM_001354867	TYMS	.((((((((.(((.(.(((((.&))))).).))))))))))).	214	234	1	-23	1	1.53e-07	0.324	1.81381	3.01327	-6.12572	17	20	11	CDS		0	0
hsa-miR-4663	NM_001354867	TYMS	.((((((((((.((((((((....&.))))))))........)))))).)))).	153	188	0.846154	-25.2	1	0.00018984	0.294	2.03266	1.07622	-7.14013	18	29	8	CDS		0	0
hsa-miR-4664-3p	NM_001354867	TYMS	..((((((((...((((((...&)))))))))))))).	970	985	1	-22	1	2.59e-05	0.559	0.173694	0.424116	-12.4177	14	15	14	3UTR		0	0
hsa-miR-4664-3p	NM_001354867	TYMS	((((.(((((((((....(((.&)))....))))))))).)))).	699	721	0.923077	-21.2	1	6.03e-05	0.5	4.54974	5.42346	-9.02511	16	22	9	CDS		0	0
hsa-miR-4664-3p	NM_001354867	TYMS	((((((((((.(((((......&)))....)).)))))))))).	620	641	0.923077	-20	1	0.013301	0.412	4.25958	5.3539	-6.76235	15	21	10	CDS		0	0
hsa-miR-4667-5p	NM_001354867	TYMS	.(((((((((((((((((....&)))))))))))))..............)))).	998	1030	0.846154	-17.8	1	8.68e-05	0.662	0.163065	0.0537545	-3.79332	17	32	13	3UTR		0	0
hsa-miR-4667-5p	NM_001354867	TYMS	.((((.((...(((((...(((&)))...))))).....)).)))).	651	675	0.807692	-17.4	1	0.0122709	0.412	5.39403	5.485	-10.818	14	24	5	CDS		0	0
hsa-miR-219b-5p	NM_001354867	TYMS	....((((((((.(((((((..&.))))))))))))))).	958	986	0.846154	-22.4	1	1.81e-05	0.574	-0.0899086	1.28214	-10.8357	15	17	15	3UTR		0	0
hsa-miR-4669	NM_001354867	TYMS	.((((.(((((..(((((((((&))).)))))))))))..)))).	34	56	0.846154	-24.2	1	0.00358697	0.176	-0.761465	-0.47921	-10.3302	18	22	11	5UTR		0	0
hsa-miR-4670-3p	NM_001354867	TYMS	(((((((((((((((((((...&.)))))))))))))..............)))))).	1329	1380	0.846154	-20	1	0.0320376	0.706	-0.0272031	0.263319	-3.93757	19	35	13	3UTR		0	0
hsa-miR-4672	NM_001354867	TYMS	....((((((((.(((.((((&))))))))))))))).	610	626	0.884615	-22.4	1	6.29e-06	0.426	4.71176	5.40875	-10.8357	15	16	15	CDS		0	0
hsa-miR-4672	NM_001354867	TYMS	...(((((((((.((((((((&)))).)))))))))....)))).	575	598	0.807692	-22.1	1	0.000605165	0.412	6.46427	4.87417	-7.80367	17	23	9	CDS		0	0
hsa-miR-4673	NM_001354867	TYMS	....(((((((((((((((((.&))))))).....))).............))))))).	584	620	0.923077	-23.2	1	3.29e-06	0.426	5.05767	5.17785	-9.54656	17	36	7	CDS		0	0
hsa-miR-4676-5p	NM_001354867	TYMS	..(((((((((..((((....&.))))))))))))).	1038	1087	0.846154	-20.5	1	5.87e-05	0.647	0.233737	0.091977	-9.59293	13	15	13	3UTR		0	0
hsa-miR-4677-5p	NM_001354867	TYMS	.....(((((((..(((((((.&))))))).))))))).	977	993	1	-20.2	1	6.81e-05	0.603	0.081433	0.321311	-15.8116	14	16	7	3UTR		0	0
hsa-miR-4680-5p	NM_001354867	TYMS	...((((..((..((((((((..&))))))))..)).)))).	1321	1339	0.846154	-15.7	1	0.00196836	0.559	0.160514	0.00103441	-14.5205	14	18	8	3UTR		0	0
hsa-miR-4681	NM_001354867	TYMS	..(((((..(((((((......&))))))).....))))).	4	22	1	-21.2	1	0.0426041	0.235	0	0	-8.32703	12	18	7	5UTR		0	0
hsa-miR-4681	NM_001354867	TYMS	..(((((..(((((((......&))))))).....))))).	32	50	0.923077	-21.2	1	0.00447649	0.206	-0.625503	-0.568446	-8.32703	12	18	7	5UTR		0	0
hsa-miR-4681	NM_001354867	TYMS	...((((((.((((((((....&))))))))..)))))).	445	462	0.846154	-20.6	1	0.000373139	0.456	3.77241	5.1619	-7.75705	14	17	8	CDS		0	0
hsa-miR-4682	NM_001354867	TYMS	....((((((..(((((.((((.&))))))))))))))).	98	114	0.846154	-23	1	2.76e-12	0.162	0.675462	-0.187626	-15.7181	15	16	15	CDS		0	0
hsa-miR-4683	NM_001354867	TYMS	(((..(((((((.(..((((...&)))).).))))))).))).	971	990	1	-22.5	1	1.65e-05	0.588	0.036244	0.317357	-13.3463	15	19	7	3UTR		0	0
hsa-miR-4684-3p	NM_001354867	TYMS	.((((((.((((((((.(((((&))))).))))))))...)))))).	1072	1096	1	-22.7	1	3.86e-05	0.662	0.384575	-0.0174179	-6.10696	19	24	8	3UTR		0	0
hsa-miR-4687-5p	NM_001354867	TYMS	((((.(((((((.((((((...&))))))...)))))))..)))).	335	358	0.953846	-29.5	1	0.00566517	0.559	6.54962	5.23891	-9.34574	17	23	7	CDS		0	0
hsa-miR-4688	NM_001354867	TYMS	((.((((((.....(((((((.&)))))))......)))))).)).	1025	1048	0.846154	-22.1	1	0.00120913	0.691	0.0362437	0.193464	-15.0552	15	23	7	3UTR		0	0
hsa-miR-4690-5p	NM_001354867	TYMS	(((((((((.((((.(((.((.&))))))))).)))).))))).	667	688	0.903846	-27.3	1	0.00212472	0.412	4.38801	5.45022	-5.91553	18	21	9	CDS		0	0
hsa-miR-4690-3p	NM_001354867	TYMS	(((..((((((..((((((((&)))))))).)))))).))).	968	988	0.846154	-23.2	1	1.08e-05	0.574	-0.16899	1.13584	-15.7246	17	20	8	3UTR		0	0
hsa-miR-4691-5p	NM_001354867	TYMS	(.((((((((((((((((((.((&)))))))))))))).....))))))).	485	512	0.846154	-29.8	1	5.23e-07	0.5	6.35601	4.3253	-5.10125	21	27	14	CDS		0	0
hsa-miR-4693-3p	NM_001354867	TYMS	..((((.((((((((........&)))))))))))).	296	309	0.942308	-15.8	1	0.00331788	0.456	4.18266	4.31531	-6.73374	12	13	12	CDS		0	0
hsa-miR-4695-5p	NM_001354867	TYMS	..((((((((((((((.(((((&)))))...)).)))))..............))))))).	34	72	0.923077	-29.2	1	0.0543777	0.191	-0.608956	-0.176429	-4.957	19	38	7	5UTR		0	0
hsa-miR-4695-3p	NM_001354867	TYMS	.(((((((((((.(((((((((&)))))))..)).))))).......)))))).	344	375	0.923077	-23.4	1	0.0029	0.529	6.62644	5.30648	-5.08246	20	31	7	CDS		0	0
hsa-miR-4696	NM_001354867	TYMS	.(((.(((((.((((((((((.&))))).)))))..))))).))).	596	619	0.846154	-20.5	1	2.97e-06	0.441	3.35085	5.09035	-10.7371	18	23	5	CDS		0	0
hsa-miR-4697-3p	NM_001354867	TYMS	...((((((((((((((((((...&.))))).)).....))))))))))).	302	358	0.923077	-23.7	1	0.00566517	0.559	4.95838	4.17493	-6.51454	18	26	11	CDS		0	0
hsa-miR-4699-3p	NM_001354867	TYMS	.((..((((.((((.(((((((&))))))))))).).)))..)).	344	366	0.846154	-15.2	1	0.00754133	0.544	6.54962	5.23891	-12.9223	17	22	11	CDS		0	0
hsa-miR-4701-3p	NM_001354867	TYMS	...(((.(((((((((((((&))))))))))))).))).	85	103	0.846154	-25.4	1	4.13e-08	0.176	0.164429	-0.321989	-8.05823	16	18	13	5UTR		0	0
hsa-miR-4701-3p	NM_001354867	TYMS	..(((((.(.(((((.((((&))))..))))).)))))).	238	257	0.846154	-22.6	1	1.37e-06	0.309	4.98252	2.72766	-8.74619	15	19	6	CDS		0	0
hsa-miR-4704-5p	NM_001354867	TYMS	..(((.(((((((.(.(((...&))).))))))))))).	84	100	0.846154	-18.8	1	2.34e-06	0.176	1.16599	-0.337384	-7.94785	14	16	11	5UTR		0	0
hsa-miR-4706	NM_001354867	TYMS	.((((((.((..((.(((((.((((&))))....))))).)).....)))))))).	108	138	0.846154	-31.2	1	2.11e-05	0.162	-0.238946	0.53597	-13.014	19	30	8	CDS		0	0
hsa-miR-4710	NM_001354867	TYMS	((((((((((..(((((.&.)))))....)))))))))).	92	133	0.846154	-27.2	1	5.99e-06	0.176	0.772503	-0.24501	-10.1092	15	21	10	CDS		0	0
hsa-miR-4710	NM_001354867	TYMS	(((((.((((((((((..&)))))))))).)).))).	59	77	0.876923	-24	1	0.08233	0.191	-0.436756	-0.284199	-5.83853	15	18	10	5UTR		0	0
hsa-miR-4711-3p	NM_001354867	TYMS	(((((((((((((((...&.))).)))))))))))).	611	646	0.923077	-18.7	1	0.00148821	0.397	5.03952	5.55591	-4.17062	15	18	12	CDS		0	0
hsa-miR-4714-5p	NM_001354867	TYMS	...((((((((((.((((((((&))))).))).)))))))))).	959	980	0.923077	-20.6	1	2.06e-05	0.529	-0.0240082	1.08049	-7.37138	18	21	10	3UTR		0	0
hsa-miR-4714-5p	NM_001354867	TYMS	.((((.(..((((((((((((.&.)))).))))))))..).)))).	1302	1339	0.923077	-20.8	1	0.00196836	0.559	-0.275444	-0.0925446	-9.06431	17	23	8	3UTR		0	0
hsa-miR-4715-3p	NM_001354867	TYMS	..(.((((((((..(((((((..&)))))))))))))))).	919	936	0.923077	-21.2	1	0.00062468	0.603	2.46703	2.17048	-10.135	16	17	16	CDS		0	0
hsa-miR-4716-5p	NM_001354867	TYMS	.(((((((((((((((((((((&))))))).)....)))))))..)).)))).	331	361	0.846154	-20.4	1	0.00593667	0.544	5.62758	4.82891	-3.79332	21	30	7	CDS		0	0
hsa-miR-4717-5p	NM_001354867	TYMS	(((((((((((.((((......&)).)).))))))))))).	347	365	0.923077	-21.6	1	0.0105604	0.544	6.06896	5.09426	-7.28438	15	18	11	CDS		0	0
hsa-miR-4717-3p	NM_001354867	TYMS	(((((((((((((((((((..&)))))))))..........................)))...))))))).	280	329	0.846154	-23.2	1	0.0126073	0.515	4.32193	4.54884	-3.93757	19	49	9	CDS		0	0
hsa-miR-4721	NM_001354867	TYMS	.(((((((...((((.((((((&))))))))))))))))).	111	129	1	-24.8	1	3.01e-06	0.206	-0.369575	0.0671021	-9.15004	17	18	17	CDS		0	0
hsa-miR-4722-5p	NM_001354867	TYMS	(((.((((((((((.((((((..&)))))).))))..........))))))))).	187	218	1	-28.1	1	0.00806082	0.338	2.30087	1.81801	-7.70505	19	31	9	CDS		0	0
hsa-miR-4722-3p	NM_001354867	TYMS	((((((((((.((((((((.((&)).))))))..)))))))....).)))).	965	994	0.846154	-20.2	1	0.00105114	0.588	0.22905	0.331855	-6.76235	20	29	7	3UTR		0	0
hsa-miR-4723-5p	NM_001354867	TYMS	((((((.(((((.(((........&))).)))))....)))))).	551	571	0.923077	-19.7	1	1e-05	0.471	5.05513	4.94213	-6.77039	14	20	6	CDS		0	0
hsa-miR-4723-5p	NM_001354867	TYMS	...((((((((((((....(.((.&)))...)))))))))))).	484	503	0.846154	-20.3	1	0.000130551	0.471	5.75227	4.67061	-6.74759	15	19	12	CDS		0	0
hsa-miR-4723-3p	NM_001354867	TYMS	.((((((((((((..(((((((&))).))))..))))))))....)))).	966	993	1	-23.2	1	6.81e-05	0.603	0.292315	0.453112	-5.38561	19	27	8	3UTR		0	0
hsa-miR-4724-3p	NM_001354867	TYMS	.(((((((((((((((((...&)))))))))))).....))))).	972	995	1	-18.4	1	0.00267376	0.588	0.134153	0.749665	-3.79332	17	23	12	3UTR		0	0
hsa-miR-4725-5p	NM_001354867	TYMS	..(((((((((((((.(((..&))).)).))))))..))))).	913	934	0.846154	-20.5	1	0.000779408	0.588	4.90536	2.10063	-5.19005	16	21	6	CDS		0	0
hsa-miR-4726-5p	NM_001354867	TYMS	.((((..((((.(((.((.((((&)))).))))))))))))).	114	133	0.923077	-25.7	1	5.99e-06	0.176	-0.201622	-0.166632	-10.8178	17	19	13	CDS		0	0
hsa-miR-4726-3p	NM_001354867	TYMS	.((((((((((((((((.....&.)))))......))))))))))).	451	486	0.923077	-26.1	1	9.19e-06	0.456	3.37904	5.65641	-3.79332	16	24	11	CDS		0	0
hsa-miR-4727-5p	NM_001354867	TYMS	.((((((.((((((((..(((&.))))))))))).......)))))).	494	525	0.884615	-22.5	1	0.00650306	0.544	5.62685	4.45145	-6.10696	17	26	11	CDS		0	0
hsa-miR-4727-3p	NM_001354867	TYMS	....(((..(((((((((....&.)))))))))...))).	611	630	0.846154	-22.7	1	0.000856528	0.412	5.50106	5.2937	-12.9166	12	17	9	CDS		0	0
hsa-miR-4728-5p	NM_001354867	TYMS	(((.(((((.((((((((..((.&))))))))))..........))))).))).	558	588	0.923077	-27.5	1	0.0160049	0.412	3.82881	5.07799	-8.2121	18	30	10	CDS		0	0
hsa-miR-4728-3p	NM_001354867	TYMS	(((((((((((((.(((((((((((&)))))))).............................))).)))...........................))...)))))))).	189	274	0.815385	-27.3	1	2.11e-06	0.368	3.24987	3.42054	-4.79441	24	85	8	CDS		0	0
hsa-miR-4731-5p	NM_001354867	TYMS	.((((((((((((.((((.((.&))))))))).))))..........))))).	646	676	0.846154	-21.6	1	0.0153811	0.412	6.5108	5.24286	-4.65016	18	30	9	CDS		0	0
hsa-miR-4732-3p	NM_001354867	TYMS	((((((((((((((((((((.&))))))))))).......).))).........................))))).	143	197	0.923077	-22.9	1	0.000108088	0.294	1.35854	1.33934	-3.93757	20	54	11	CDS		0	0
hsa-miR-4732-3p	NM_001354867	TYMS	(((((((..((.(((.(.(((&))).).)))))..))))))).	501	522	0.846154	-19.6	1	0.00359559	0.515	6.56367	4.92373	-10.8875	16	21	7	CDS		0	0
hsa-miR-4737	NM_001354867	TYMS	((((..((((((((((((..&.)))))))))))).)))).	239	273	1	-22.3	1	3.15e-05	0.368	3.9972	2.72646	-9.95757	16	19	12	CDS		0	0
hsa-miR-3064-5p	NM_001354867	TYMS	((.((((((.(((((.((((.&)))).)).))).)))))).)).	271	293	0.923077	-24.6	1	2.17e-06	0.441	3.92255	4.29032	-6.97067	17	22	6	CDS		0	0
hsa-miR-3064-3p	NM_001354867	TYMS	((((((....(((((((((((..&.))))).))))))...)))))).	1055	1089	0.923077	-21.5	1	3.96e-05	0.676	0.257168	0.0959311	-10.0938	17	23	6	3UTR		0	0
hsa-miR-3064-3p	NM_001354867	TYMS	..((((((..(((((.((((...&.)))).))))))))))).	330	362	0.923077	-19.8	1	0.010996	0.544	4.3731	5.22052	-7.48895	15	18	11	CDS		0	0
hsa-miR-4738-3p	NM_001354867	TYMS	...((((((((((((.((((((&))))))...)))))).....................)))))).	548	591	0.846154	-23.9	1	0.018723	0.412	5.48484	5.24504	-6.74759	18	43	6	CDS		0	0
hsa-miR-4740-5p	NM_001354867	TYMS	(((.(((.((((((((((....&)))))))......))))))))).	430	453	1	-20.8	1	0.00286487	0.471	4.39056	4.92539	-9.28323	16	23	9	CDS		0	0
hsa-miR-4740-3p	NM_001354867	TYMS	(((((.(.((...((((((((.&))))...)))).)).).))))).	224	247	0.846154	-21.9	1	5.54e-06	0.309	1.57461	3.02867	-15.6129	16	23	5	CDS		0	0
hsa-miR-4742-3p	NM_001354867	TYMS	(((((((((((((((((((.((.&)).)))))....)))).)))))))))).	504	532	1	-27.4	1	0.0151035	0.515	6.07478	4.55513	-3.93757	21	28	10	CDS		0	0
hsa-miR-4743-5p	NM_001354867	TYMS	(((((((.((((((.(((((((.&)))))))))))))))).)))).	36	58	0.846154	-36.5	1	0.00352859	0.176	-0.38557	-0.433203	-6.98666	20	22	16	5UTR		0	0
hsa-miR-4743-3p	NM_001354867	TYMS	(((((.(((((((((((....&))))))))))).))))).	462	480	0.884615	-18.4	1	0.00691363	0.441	2.78288	5.64029	-5.83853	16	18	11	CDS		0	0
hsa-miR-4744	NM_001354867	TYMS	((((((((((.(((.........&.))))))))))))).	944	973	0.846154	-15.8	1	0.00330905	0.529	0.323946	2.28647	-7.73085	13	15	13	3UTR		0	0
hsa-miR-4745-5p	NM_001354867	TYMS	..(.((.(((((((.(..(((((&)))))..).))))))).)).).	166	188	0.923077	-31	1	0.00018984	0.294	3.11744	1.06502	-10.2682	16	22	7	CDS		0	0
hsa-miR-4745-5p	NM_001354867	TYMS	.((((((.((...((((((((..&.))))))))..)).)))))).	11	33	0.846154	-30	1	2.16e-05	0.242	-0.929417	-0.428358	-13.5677	16	21	8	5UTR		0	0
hsa-miR-4745-3p	NM_001354867	TYMS	.((((((((((((.(((((.((.&)).))))).))))..))).........................))))).	601	650	0.846154	-23.3	1	0.00102162	0.397	5.38031	5.35791	-4.65016	19	49	5	CDS		0	0
hsa-miR-4746-5p	NM_001354867	TYMS	...((((((((.....((((((.&))))))..)))))))).	180	197	0.846154	-24.4	1	0.000108088	0.294	2.73755	1.42752	-12.9758	14	17	8	CDS		0	0
hsa-miR-4747-3p	NM_001354867	TYMS	....((((((((.(((((((((&))))))........................))).)))))))).	413	456	0.846154	-26.8	1	0.00156897	0.456	5.32063	4.74764	-10.8357	17	43	8	CDS		0	0
hsa-miR-4748	NM_001354867	TYMS	(((.((((((((((.((((..&.)))).)))))))))).))).	796	826	0.846154	-23	1	0.00416844	0.574	4.11982	4.11125	-7.70505	17	21	10	CDS		0	0
hsa-miR-4749-5p	NM_001354867	TYMS	.((((((.(((((((((((...&))).)).)))))).)))))).	25	46	0.923077	-29.7	1	0.00153022	0.221	-0.455704	-0.442821	-6.10696	17	21	6	5UTR		0	0
hsa-miR-4749-5p	NM_001354867	TYMS	.((((((.(((((((((.....&))))))))).)))))).	1	18	0.846154	-27.5	1	0.00292299	0.255	0	0	-6.10696	15	17	9	5UTR		0	0
hsa-miR-4751	NM_001354867	TYMS	.(((((((((..((((((((((((&)))))))).)))).)))).))))).	437	462	0.923077	-23.4	1	0.000373139	0.456	4.32853	4.94554	-9.9649	21	25	8	CDS		0	0
hsa-miR-4752	NM_001354867	TYMS	(((((((((((...((((.(((&))).))))..))))))))))).	358	380	0.846154	-21.2	1	0.00966272	0.544	5.7882	5.42389	-9.43035	18	22	11	CDS		0	0
hsa-miR-4753-3p	NM_001354867	TYMS	.(((((((((((...((.(((.&))).)).))))))))))).	461	480	0.820513	-15.2	1	0.00691363	0.441	5.4998	5.40378	-6.67474	16	19	11	CDS		0	0
hsa-miR-371b-5p	NM_001354867	TYMS	.(((.(((((((((((((((((&)))))))).......................)))).))))).))).	928	974	0.923077	-15.8	1	0.00380318	0.544	0.413186	2.44331	-7.91236	20	46	8	CDS		0	0
hsa-miR-4755-5p	NM_001354867	TYMS	((((((...((.((((((((((&.))))))))))..)).............)))))).	709	750	0.923077	-22.4	1	0.00710872	0.529	4.12045	5.23483	-12.1981	18	35	10	CDS		0	0
hsa-miR-4755-5p	NM_001354867	TYMS	.(((((((((((((((((((..&)))).))).))))...........)))))))).	447	480	1	-20.6	1	0.00691363	0.441	3.68842	5.78273	-3.79332	19	33	8	CDS		0	0
hsa-miR-4755-3p	NM_001354867	TYMS	..(((((((((((((((.....&.)))))))))..)))))).	429	455	0.846154	-18.9	1	0.00175598	0.456	4.65932	4.82057	-4.957	15	19	9	CDS		0	0
hsa-miR-4757-5p	NM_001354867	TYMS	...(((.(.(((((((.(((((.&))))).))))))).).))).	213	233	0.846154	-22.9	1	8.78e-08	0.309	2.28568	2.9195	-9.11462	16	20	7	CDS		0	0
hsa-miR-4757-3p	NM_001354867	TYMS	..(((((((.(((.((......&)).))).))))))).	212	227	0.846154	-17.7	1	9.92e-06	0.294	2.28568	2.9195	-7.05635	12	15	7	CDS		0	0
hsa-miR-4758-3p	NM_001354867	TYMS	(((((((..(((((....((((.&)))).....)))))..))))))).	174	198	0.846154	-25.1	1	0.000174004	0.294	2.9095	1.60667	-8.2761	16	24	7	CDS		0	0
hsa-miR-4761-5p	NM_001354867	TYMS	.(..(((((.((.((((((((&)))))))))).)))))..).	972	992	0.923077	-21.3	1	6.13e-05	0.603	-0.0767287	0.723305	-10.9145	16	20	10	3UTR		0	0
hsa-miR-4761-5p	NM_001354867	TYMS	...((((((((.((((((...&)))))).)).))).))).	273	291	0.846154	-19.2	1	1.2e-06	0.441	3.2918	4.49007	-9.86134	14	18	6	CDS		0	0
hsa-miR-4761-3p	NM_001354867	TYMS	(((((((((.(((........&.)))))))))))).	517	583	0.846154	-22	1	0.0536907	0.441	5.86575	5.34649	-7.00542	12	14	12	CDS		0	0
hsa-miR-4762-3p	NM_001354867	TYMS	(((((((((......(.(((((&))))).)))))))))).	624	641	0.923077	-15.2	1	0.013301	0.412	4.09786	5.39269	-14.2331	15	17	10	CDS		0	0
hsa-miR-4763-5p	NM_001354867	TYMS	..((.((((((((((((((((&)))....))))................))))))))).)).	944	984	0.846154	-24.7	1	1.46e-05	0.544	-0.041582	2.4868	-9.07604	18	40	9	3UTR		0	0
hsa-miR-4763-3p	NM_001354867	TYMS	.(((((((((((((((..(((((.&.)))))))))))))))))))).	100	132	0.974359	-41.3	1	2.94e-05	0.176	0.3097	-0.0980513	-3.79332	20	22	20	CDS		0	0
hsa-miR-4763-3p	NM_001354867	TYMS	.((((((((((((((((.(((((.&)))).).))))))))).))))))).	236	261	0.846154	-42.9	1	1.29e-05	0.324	3.22659	2.85529	-3.79332	21	25	9	CDS		0	0
hsa-miR-4764-5p	NM_001354867	TYMS	((((((((((..(...(((((&))))))..)))))))))).	885	904	0.923077	-17.9	1	0.0224929	0.603	4.58376	3.50299	-11.9345	16	19	10	CDS		0	0
hsa-miR-4764-3p	NM_001354867	TYMS	.((((((((((.((((((....&.))))))...)))))))))).	303	355	0.846154	-22.8	1	0.021363	0.529	5.48419	4.83413	-7.14013	16	21	10	CDS		0	0
hsa-miR-4766-3p	NM_001354867	TYMS	(((((((((.((((.......&)))).))))))))).	344	359	0.846154	-16.6	1	0.00516486	0.544	4.73232	5.39295	-6.14858	13	15	9	CDS		0	0
hsa-miR-4768-5p	NM_001354867	TYMS	.((((((((((((((((.((..&.))))))))......))))))).))).	428	475	0.846154	-22.4	1	0.000845714	0.471	3.69178	5.12158	-3.79332	18	27	8	CDS		0	0
hsa-miR-4769-5p	NM_001354867	TYMS	((((((((((((.(.((((..(((&.))).)))).))))))))))))).	11	52	1	-31.9	1	0.00245372	0.191	-0.266937	-0.472679	-5.96215	20	24	13	5UTR		0	0
hsa-miR-4769-5p	NM_001354867	TYMS	((((((((((((.(.((((..(((&))).)))).))))))))))))).	29	52	1	-31.4	1	0.00245372	0.191	-0.892095	-0.405337	-5.96215	20	23	13	5UTR		0	0
hsa-miR-4769-5p	NM_001354867	TYMS	((.(((((((((.(.((((.....&)))).)))))))))))).	61	79	1	-26.4	1	0.0820857	0.191	-1.27776	-0.240811	-7.51969	16	18	12	5UTR		0	0
hsa-miR-4774-5p	NM_001354867	TYMS	((((((((((.(((((......&)))))..)).)))))))).	613	632	0.846154	-17.6	1	0.000839792	0.412	5.68592	5.5131	-6.76235	15	19	8	CDS		0	0
hsa-miR-4776-3p	NM_001354867	TYMS	((((.(((((.((((((((.(..&.).))).)))))))))).)))).	958	992	0.923077	-22.9	1	6.13e-05	0.603	-0.117734	1.696	-10.8814	18	23	10	3UTR		0	0
hsa-miR-4779	NM_001354867	TYMS	(((((((((((......(((((&.)))))..))))))))))).	1452	1482	0.923077	-19.7	1	0.0473781	0.647	0.311485	0.147334	-10.3988	16	20	11	3UTR		0	0
hsa-miR-4779	NM_001354867	TYMS	...(((((((((((........&))))))))))).	1308	1320	1	-18.9	1	0.0877361	0.647	-0.417014	-0.0503682	-7.48304	11	12	11	3UTR		0	0
hsa-miR-4780	NM_001354867	TYMS	..(((((((((((((((((((.&.))))))))))))))......))))).	945	993	0.846154	-25.7	1	6.81e-05	0.603	-0.0493145	2.43804	-4.957	19	27	14	3UTR		0	0
hsa-miR-4436b-3p	NM_001354867	TYMS	..(((((((..(((((((....&))))))).))))))).	54	70	0.846154	-24.8	1	0.0211865	0.206	-0.513535	-0.338783	-9.02428	14	16	7	5UTR		0	0
hsa-miR-4783-5p	NM_001354867	TYMS	((((((..(((((.(((((((&)))))))))))).)))))).	102	122	0.807692	-32.8	1	1.21e-06	0.176	0.670132	-0.250608	-8.65174	18	20	12	CDS		0	0
hsa-miR-4783-5p	NM_001354867	TYMS	(((((((((((((((((((((&))))))....................))))))))))..).)))).	944	989	0.846154	-29	1	1.59e-05	0.588	-0.00483732	2.51185	-3.93757	21	45	10	3UTR		0	0
hsa-miR-4783-3p	NM_001354867	TYMS	...(((.((((.(((((((((((&))))))))))).))))))).	272	292	0.923077	-29.7	1	1.49e-06	0.441	3.13199	3.84319	-11.405	18	20	11	CDS		0	0
hsa-miR-4784	NM_001354867	TYMS	((((((((....((((((((&))))))))......................)))))))).	1467	1506	0.846154	-18.6	1	0.0869285	0.705	-0.0899092	0.0559854	-12.408	16	39	8	3UTR		0	0
hsa-miR-4786-3p	NM_001354867	TYMS	.(((((((.(((((((((((((&))))))........))))))).........................))))))).	448	502	0.846154	-23.3	1	0.000164607	0.471	2.80615	5.74242	-4.84971	20	54	7	CDS		0	0
hsa-miR-4787-5p	NM_001354867	TYMS	((((((((((.((((((.....&))).))).))).))))))).	61	81	0.846154	-32.8	1	0.0720262	0.191	-0.847986	-0.212819	-6.76235	16	20	7	5UTR		0	0
hsa-miR-4793-5p	NM_001354867	TYMS	(((((((..((((...((((((((&))))))))...................))))))))))).	303	342	0.923077	-22.8	1	0.000791901	0.5	4.01544	4.14608	-9.13294	19	39	11	CDS		0	0
hsa-miR-4796-3p	NM_001354867	TYMS	..(((((((..((((((((...&.))))))))))))))).	1416	1462	0.923077	-19.8	1	0.200647	0.588	0.305495	0.263318	-9.02428	15	17	15	3UTR		0	0
hsa-miR-4797-5p	NM_001354867	TYMS	..(((((((((..((((((..&)))))).))))))))).	501	518	0.846154	-18.3	1	0.000845602	0.515	5.71046	4.68413	-9.59293	15	17	9	CDS		0	0
hsa-miR-4797-3p	NM_001354867	TYMS	...((((((((((((......&))))))))).))).	1453	1467	0.923077	-16.4	1	0.150184	0.603	0.365312	0.281395	-6.74759	12	14	9	3UTR		0	0
hsa-miR-4804-5p	NM_001354867	TYMS	..((((((..((((((((...&))))))))....)))))).	1	20	0.846154	-20.8	1	0.00264368	0.245	0	0	-7.2559	14	19	8	5UTR		0	0
hsa-miR-4999-5p	NM_001354867	TYMS	....(((((((((((((((((&)))))......)))))))))))).	1134	1158	0.923077	-19.3	1	0.00175503	0.588	0.21438	-0.117587	-9.54656	17	24	12	3UTR		0	0
hsa-miR-5000-3p	NM_001354867	TYMS	.((((((((((((.........&)))))))))))).	1412	1425	0.923077	-17.6	1	0.000958259	0.662	0.582278	0.267273	-5.61866	12	13	12	3UTR		0	0
hsa-miR-5001-5p	NM_001354867	TYMS	((((((((.(.(.(((((.(((((&)))))...))))).).))))))))).	102	128	0.846154	-31	1	9.37e-06	0.191	-0.0476647	-0.0196733	-9.10787	20	26	9	CDS		0	0
hsa-miR-5001-5p	NM_001354867	TYMS	(((((((.((((.((((((((((.&)).)))))))).....))).).)))).))).	161	192	0.923077	-29.3	1	1.91e-05	0.279	-0.1151	1.30295	-7.54034	21	31	8	CDS		0	0
hsa-miR-5001-3p	NM_001354867	TYMS	.((((((((.((((((.(((((&))))).)))..).))..)))))))).	174	200	0.923077	-23	1	0.000406658	0.309	2.80753	1.68505	-5.03583	19	26	8	CDS		0	0
hsa-miR-5002-5p	NM_001354867	TYMS	.((((((((((..((((.((....&)))))))))))))))).	710	727	0.846154	-17.5	1	4.06e-06	0.5	6.28233	5.10507	-8.42926	16	17	16	CDS		0	0
hsa-miR-5002-5p	NM_001354867	TYMS	..(((((((((((((((((((...&.)))))))))...)))))).)))).	921	953	0.846154	-17.9	1	0.0239257	0.515	2.17191	2.14017	-4.957	19	25	9	CDS		0	0
hsa-miR-5002-3p	NM_001354867	TYMS	...((((((((((..(((((.&))))).)).....)))))))).	502	524	0.865385	-19.3	1	0.00556717	0.529	5.84186	4.60914	-8.10683	15	22	8	CDS		0	0
hsa-miR-5003-3p	NM_001354867	TYMS	.....((((((((((((.(((&))).)))))))))))).	440	457	0.846154	-17.4	1	0.00153908	0.456	4.52494	5.40647	-13.6656	15	17	12	CDS		0	0
hsa-miR-5004-5p	NM_001354867	TYMS	.((((.((((.(((........&.))).)))))))).	22	43	0.846154	-17.4	1	0.000943341	0.206	-0.957408	-0.496198	-9.48756	11	14	8	5UTR		0	0
hsa-miR-5004-5p	NM_001354867	TYMS	.((((.((((.(((........&))).)))))))).	2	15	0.923077	-17.2	1	0.00291027	0.25	0	0	-9.48756	11	13	8	5UTR		0	0
hsa-miR-5004-3p	NM_001354867	TYMS	.(((((((((((((((((((..&))))..........))))))).)))))))).	174	205	0.923077	-21	1	0.000930114	0.324	2.73942	1.39393	-3.79332	19	31	8	CDS		0	0
hsa-miR-5006-3p	NM_001354867	TYMS	..((((((((..((((((...&)))).)).)))))))).	463	480	0.846154	-17.9	1	0.00691363	0.441	6.245	5.27343	-11.1286	14	17	8	CDS		0	0
hsa-miR-5009-5p	NM_001354867	TYMS	((((.((((((((((((((((((.&)))).)))))))))))))))))).	1313	1337	0.923077	-26.5	1	0.00134278	0.574	0.098082	0.0682529	-8.05661	22	24	18	3UTR		0	0
hsa-miR-5010-5p	NM_001354867	TYMS	(((((((((((((((((.....&))).))..)))))).)))))).	562	584	0.846154	-22.2	1	0.0561218	0.441	4.72641	5.01477	-3.93757	17	22	6	CDS		0	0
hsa-miR-5010-3p	NM_001354867	TYMS	(((.((((((((((..((((..&)))).))))..)))))).))).	970	992	1	-19.8	1	6.13e-05	0.603	0.0550728	0.529557	-7.9381	17	22	6	3UTR		0	0
hsa-miR-5087	NM_001354867	TYMS	((((((((((((((.(((((...&))))...).)))))))))).)))).	167	192	0.846154	-24.3	1	1.91e-05	0.279	3.34778	1.21758	-4.67302	19	25	10	CDS		0	0
hsa-miR-5088-5p	NM_001354867	TYMS	..((((...(((...(((((((((&)))))))))))))))).	66	83	0.846154	-27.1	1	0.0384519	0.191	-0.979181	-0.252008	-12.7521	16	17	16	5UTR		0	0
hsa-miR-5088-3p	NM_001354867	TYMS	((((((((((((((.......&)))).)))))))))).	463	479	1	-23.4	1	0.00352348	0.456	4.05729	5.52607	-4.90607	14	16	10	CDS		0	0
hsa-miR-5090	NM_001354867	TYMS	.(((((((((((((((.(((((.&))))).)))))))....................)))))))).	576	618	0.846154	-24.5	1	2.24e-06	0.441	4.95676	5.22532	-3.79332	20	42	8	CDS		0	0
hsa-miR-5093	NM_001354867	TYMS	.(((...(((((.(((((((...&))))))).)))))..))).	1	20	1	-23.7	1	0.00264368	0.245	0	0	-12.6461	15	19	7	5UTR		0	0
hsa-miR-5187-5p	NM_001354867	TYMS	(((((((.((((((((((((.(&).)))))))))))).))).)))).	1217	1241	1	-21.5	1	0.0958673	0.647	0.327462	-0.0675023	-6.25121	20	24	12	3UTR		0	0
hsa-miR-5188	NM_001354867	TYMS	....((((((...(((((((.((&)).)))))))....))).))).	354	376	0.846154	-18.1	1	0.00429042	0.544	6.32666	5.14163	-17.0073	15	22	7	CDS		0	0
hsa-miR-5190	NM_001354867	TYMS	(((..(((((.(((.(((((.&)).))).))).)))))..))).	476	498	0.846154	-21.8	1	1.98e-05	0.471	5.161	4.85417	-14.6489	16	22	5	CDS		0	0
hsa-miR-5192	NM_001354867	TYMS	.((((.((((...(((((((((&))))))))).)))))))).	25	44	0.846154	-24.3	1	0.00111575	0.221	-0.419338	-0.451218	-13.155	17	19	9	5UTR		0	0
hsa-miR-5192	NM_001354867	TYMS	.(((((....(((((((((.((&)).)))))))))))))).	445	463	0.923077	-20.7	1	0.000363013	0.456	3.52455	5.51397	-9.94954	16	18	14	CDS		0	0
hsa-miR-5192	NM_001354867	TYMS	((((((((((((...(((((((&)))))))))))))))...)))).	1454	1477	1	-20	1	0.030214	0.647	0.369638	0.126246	-6.81899	19	23	15	3UTR		0	0
hsa-miR-5193	NM_001354867	TYMS	..((((((((...(((((....&)))))...)))))))).	335	352	1	-19.3	1	0.00366845	0.544	5.82699	5.19578	-12.4177	13	17	8	CDS		0	0
hsa-miR-5195-5p	NM_001354867	TYMS	(((((((((((..(((((....&.)))))))))))))))).	922	977	1	-21	1	0.00110739	0.544	1.55761	2.31678	-8.57351	16	18	16	CDS		0	1
hsa-miR-5195-3p	NM_001354867	TYMS	...((((((((((..(.(((.&.))).).)))))))))).	163	184	0.846154	-22.6	1	1.93e-05	0.294	1.95937	1.04823	-8.10683	14	18	10	CDS		0	0
hsa-miR-5195-3p	NM_001354867	TYMS	...((((((((((((((((((&))))...)))))).......)))))))).	1307	1336	1	-22.2	1	0.00113997	0.574	0.0211815	0.0748429	-6.51454	18	29	8	3UTR		0	0
hsa-miR-5196-3p	NM_001354867	TYMS	.....((((.(((((((....&))))))).)))).	1325	1338	0.846154	-18	1	0.00162732	0.559	-0.00894571	0.0471648	-14.9081	11	13	7	3UTR		0	0
hsa-miR-5197-3p	NM_001354867	TYMS	..((((.((((((((........&)))))))).)))).	1465	1479	0.846154	-15.4	1	0.026263	0.632	0.279134	0.0535665	-6.73374	12	14	8	3UTR		0	0
hsa-miR-4524b-5p	NM_001354867	TYMS	(((((((((((((((...(((&)))...))))...........................))))))))))).	1359	1408	0.846154	-16.8	1	0.0256969	0.691	0.638764	-0.0899085	-4.17062	18	49	11	3UTR		0	0
hsa-miR-5571-5p	NM_001354867	TYMS	....((((((((..((((((.&)))))).)))))))).	505	521	0.923077	-19.1	1	0.00262335	0.515	5.78811	4.71848	-11.6925	14	16	8	CDS		0	0
hsa-miR-5571-3p	NM_001354867	TYMS	((((((((((.((((.(((&.))).)))).).))))))))).	473	522	0.884615	-23.4	1	0.00359559	0.515	5.12842	4.64559	-6.9954	17	22	9	CDS		0	0
hsa-miR-5572	NM_001354867	TYMS	((.((((.(((((((((.((.&.)).))))))))))))).)).	102	138	1	-30.5	1	2.11e-05	0.162	0.463967	-0.114847	-7.80875	17	21	13	CDS		0	0
hsa-miR-664b-5p	NM_001354867	TYMS	((((((..((((((.(.((((((.&)))))).).))))))..)))))).	803	827	0.846154	-24.9	1	0.00213741	0.559	3.36768	4.09979	-8.53035	19	24	6	CDS		0	0
hsa-miR-664b-3p	NM_001354867	TYMS	....((((((((((((((((..&.)))))))).....)))))))).	958	997	1	-22.8	1	0.00421211	0.574	-0.129449	1.79485	-9.54656	16	23	8	3UTR		0	0
hsa-miR-5581-5p	NM_001354867	TYMS	(.((((((((((.(.(((....&.))).).)))))))))).).	305	340	0.846154	-19.7	1	0.00139136	0.515	5.36156	4.7333	-7.12583	15	20	10	CDS		0	0
hsa-miR-5581-3p	NM_001354867	TYMS	((((((((((((..((((((..&.))))))....)))))))...))))).	475	521	0.846154	-21.5	1	0.00262335	0.515	5.45484	4.47187	-6.08354	18	27	7	CDS		0	0
hsa-miR-548at-5p	NM_001354867	TYMS	.(((((((((..((((((((((&)))).)))))).))))))))).	711	733	0.871795	-19.3	1	0.00127876	0.529	4.60595	5.46895	-9.9649	19	22	9	CDS		0	0
hsa-miR-548at-3p	NM_001354867	TYMS	..(((((((((((((((((.(&.).))))))))))))))))).	320	364	0.923077	-23.3	1	0.011646	0.544	6.01471	4.77669	-4.957	18	21	17	CDS		0	0
hsa-miR-5584-3p	NM_001354867	TYMS	..((((((((...((((((...&)).))))...)))))))).	216	235	0.846154	-18.9	1	3.05e-06	0.338	2.27568	2.95309	-12.4177	14	19	8	CDS		0	0
hsa-miR-5586-3p	NM_001354867	TYMS	(((.(((...(((((((.....&))))))).))).))).	669	685	0.846154	-16.2	1	0.000894042	0.397	5.88328	5.54387	-11.5821	13	16	7	CDS		0	0
hsa-miR-5587-3p	NM_001354867	TYMS	((((((((.(.(((.......&.))).).)))))))).	169	197	0.923077	-22.1	1	0.000108088	0.294	2.69556	1.01883	-8.78724	12	16	8	CDS		0	0
hsa-miR-1295b-5p	NM_001354867	TYMS	..((((((..((((((((((.&)))))))......................))).)))))).	480	520	0.846154	-18.9	1	0.00262297	0.529	5.79819	4.22917	-7.2559	16	40	7	CDS		0	0
hsa-miR-1295b-3p	NM_001354867	TYMS	..((((((.(((((.((.((((&)))).)).))).)))))))).	697	718	0.846154	-22	1	0.000184994	0.471	3.84219	5.34855	-6.74884	17	21	8	CDS		0	0
hsa-miR-5589-5p	NM_001354867	TYMS	((((.(((((((((((((.((&.)).)))))))))).....))).)))).	128	162	0.846154	-31.3	1	1.37e-08	0.221	0.016094	1.03703	-8.05661	19	28	10	CDS		0	0
hsa-miR-5589-3p	NM_001354867	TYMS	(((.(.(((((.(((((((((..&))))))))).....))))).)))).	970	995	0.923077	-20.9	1	0.00267376	0.588	-0.000576878	0.964501	-12.2174	18	25	9	3UTR		0	0
hsa-miR-5591-5p	NM_001354867	TYMS	(((((((((.....(((((..&))))).....))))))))).	484	504	0.846154	-21.5	1	0.00016257	0.485	6.06881	4.58839	-13.4976	14	20	9	CDS		0	0
hsa-miR-5591-3p	NM_001354867	TYMS	(((.((((((((((((((((.&)))))))))))........................))))).))).	1327	1372	0.923077	-23.5	1	0.00151851	0.691	0.0840691	0.350308	-6.9696	19	45	11	3UTR		0	0
hsa-miR-5591-3p	NM_001354867	TYMS	.((((..((((((((((((..&))))))))))))........)))).	970	995	0.846154	-18.7	1	0.00267376	0.588	0.0199256	0.972409	-7.23797	16	25	12	3UTR		0	0
hsa-miR-5591-3p	NM_001354867	TYMS	....(((((((..((((((..&))))))))))))).	347	361	0.923077	-18.6	1	0.00593667	0.544	5.75334	5.18832	-14.1825	13	14	13	CDS		0	0
hsa-miR-5681a	NM_001354867	TYMS	..(((((.(((((((((((...&.))).)))))))).))))).	943	970	0.923077	-18.1	1	0.00579823	0.515	0.186874	2.3985	-7.27064	16	20	8	3UTR		0	0
hsa-miR-5683	NM_001354867	TYMS	..(((.(((((.(((((((.....&.))))))))))))....))).	163	193	0.846154	-16.8	1	1.31e-05	0.279	-0.209619	1.23577	-10.2048	15	21	12	CDS		0	0
hsa-miR-5685	NM_001354867	TYMS	.(((((((((..(((.......&)))..))))))))).	968	983	1	-17.6	1	1.17e-05	0.544	0.0345701	0.619182	-10.198	12	15	9	3UTR		0	0
hsa-miR-5681b	NM_001354867	TYMS	.(((((((((((((((......&))))))..)))..)))))).	969	989	0.846154	-17.7	1	1.59e-05	0.588	0.0425862	1.0963	-3.79332	15	20	6	3UTR		0	0
hsa-miR-5691	NM_001354867	TYMS	.(.((.((((((((..((((((&))))))...)))))))).)).).	933	956	0.846154	-23.1	1	0.0158745	0.529	0.186874	2.49735	-8.22032	17	23	8	3UTR		0	0
hsa-miR-4666b	NM_001354867	TYMS	..((((.(((((((...((((((&))))))...))))))).)))).	401	423	0.923077	-23.7	1	0.000647559	0.515	5.45792	4.40359	-7.46919	17	22	7	CDS		0	0
hsa-miR-5693	NM_001354867	TYMS	.(((((((((.((..(((....&)))..))))))))))).	767	784	0.923077	-20.2	1	0.0510336	0.544	4.40704	4.80858	-8.21039	14	17	11	CDS		0	0
hsa-miR-5698	NM_001354867	TYMS	.((((((..(((((((..((((&)))).)))).))).....)))))).	54	79	0.846154	-24.9	1	0.0820857	0.191	-0.299595	-0.277201	-7.16335	17	25	6	5UTR		0	0
hsa-miR-5698	NM_001354867	TYMS	((((.((((((((..(((((((&)))))))...........)))))))).)))).	1403	1435	0.846154	-20.7	1	0.0160402	0.618	0.84588	0.458384	-9.6489	19	32	8	3UTR		0	0
hsa-miR-5699-3p	NM_001354867	TYMS	...(((((((((((((((.(((&.))).)))))..)))))))))).	199	236	0.923077	-23	1	1.49e-05	0.338	2.40988	2.5626	-6.51454	18	23	10	CDS		0	0
hsa-miR-5705	NM_001354867	TYMS	.(((.(..((((((.((((((((&))))))))))).)))..).))).	707	730	0.815385	-25.5	1	0.000686502	0.529	4.95256	5.44888	-12.5051	18	23	11	CDS		0	0
hsa-miR-5705	NM_001354867	TYMS	((((..(((((.(((((((((((&))))))))...))).)))))..)))).	641	668	0.923077	-22.9	1	0.00036316	0.412	5.81448	5.25223	-13.3044	20	27	8	CDS		0	0
hsa-miR-6069	NM_001354867	TYMS	((((((((((((((((((...&)))).)))))).).))..))))).	267	291	0.846154	-26.5	1	1.2e-06	0.441	3.20855	4.16256	-3.93757	18	24	6	CDS		0	0
hsa-miR-6070	NM_001354867	TYMS	.((((((((((((......&)))))))).)))).	976	990	1	-20.4	1	1.65e-05	0.588	0.14632	0.453112	-5.61866	12	14	8	3UTR		0	0
hsa-miR-6070	NM_001354867	TYMS	((((...((.(((((((((&))))).)))).)).....)))).	395	418	0.846154	-19.1	1	0.000111317	0.529	4.84207	5.1444	-12.7438	15	23	5	CDS		0	0
hsa-miR-6072	NM_001354867	TYMS	(((((....((..(((((((..&)))))))..))))))).	334	351	0.923077	-15.3	1	0.0021917	0.544	5.75334	5.09469	-15.3882	14	17	7	CDS		0	0
hsa-miR-6073	NM_001354867	TYMS	((((((..((((((((....&)))))))))))))).	552	567	0.923077	-17.3	1	5.24e-06	0.485	4.81878	5.43209	-7.7949	14	15	14	CDS		0	0
hsa-miR-6077	NM_001354867	TYMS	((((((((((((((((.....&.)))))).)))))))))).	1068	1112	1	-22.9	1	0.00367659	0.603	0.298517	-0.0121458	-3.93757	16	19	10	3UTR		0	0
hsa-miR-6081	NM_001354867	TYMS	.(..((((((((((((((((((..&))))).)))))))).....)))))..).	91	119	0.846154	-31.8	1	5.45e-07	0.176	0.381547	-0.320589	-8.38289	19	28	8	CDS		0	0
hsa-miR-6085	NM_001354867	TYMS	.(((((((((.(..(((..&)))..).))))))))).	112	129	0.923077	-24.1	1	3.01e-06	0.206	-0.158079	0.025114	-8.76407	13	17	9	CDS		0	0
hsa-miR-6086	NM_001354867	TYMS	((((((.(((((((((....&))).)))).)).)))))).	53	72	0.846154	-26.2	1	0.0543777	0.191	-0.491723	-0.226815	-5.48126	15	19	6	5UTR		0	0
hsa-miR-6086	NM_001354867	TYMS	(((((((((((((((((((.&)))))......)))))))))...............))))).	1462	1503	0.846154	-21.9	1	0.0803755	0.681	0	0	-3.93757	19	41	9	3UTR		0	0
hsa-miR-6130	NM_001354867	TYMS	(((((((((((.((((...&.)))).))))))))))).	1289	1321	0.923077	-21.2	1	0.0771036	0.647	0.206045	-0.0648663	-7.28438	15	18	11	3UTR		0	0
hsa-miR-6130	NM_001354867	TYMS	...(((.(((((((((((.&))))))))))).))).	887	903	0.923077	-20.4	1	0.0241914	0.588	3.76228	3.94848	-8.05823	14	16	11	CDS		0	0
hsa-miR-6131	NM_001354867	TYMS	.(((((.((((.(((.(((&))).)))))))))))).	573	590	0.846154	-19.7	1	0.0156783	0.412	6.82815	4.65745	-8.91686	15	17	12	CDS		0	0
hsa-miR-6132	NM_001354867	TYMS	.((.((((.((((((....&)))))).)))))).	71	85	0.846154	-21.7	1	0.0177595	0.191	-1.58257	-0.197423	-8.11479	12	14	6	5UTR		0	0
hsa-miR-6132	NM_001354867	TYMS	(((((((((((.(((....&))).))).....)))))))).	666	687	1	-21.4	1	0.00169461	0.412	5.40072	5.53985	-7.51743	14	21	8	CDS		0	0
hsa-miR-6133	NM_001354867	TYMS	..((((((((((((((((.&))))))).).)))))).)).	198	218	0.846154	-21.1	1	0.00806082	0.338	2.17034	2.11893	-4.957	16	20	7	CDS		0	0
hsa-miR-6134	NM_001354867	TYMS	.(((((((..(((((((((&)))))))))..)))).))).	1420	1440	0.846154	-19	1	0.0262737	0.588	0.807804	0.44784	-6.09222	16	20	9	3UTR		0	0
hsa-miR-6499-5p	NM_001354867	TYMS	((((((...(((((((((((((&)))))....)))))))).......)))))).	921	952	0.846154	-21.3	1	0.0262104	0.529	3.30669	2.15598	-8.85129	19	31	8	CDS		0	0
hsa-miR-6499-3p	NM_001354867	TYMS	(((.((((((((..((((....&)))).))))))))))).	267	284	0.846154	-18.9	1	0.000260619	0.397	3.40936	3.69503	-9.11557	15	17	11	CDS		0	0
hsa-miR-6500-5p	NM_001354867	TYMS	.((((((((..(((((((((.(((&.))).))))))....)))..)))))))).	443	502	1	-23.1	1	0.000164607	0.471	3.47677	5.7357	-7.86061	20	29	8	CDS		0	0
hsa-miR-6501-5p	NM_001354867	TYMS	..((((((((((..((((....&)))).....))).))))))).	1068	1089	0.846154	-19.7	1	3.96e-05	0.676	0.292314	0.0300305	-7.10297	14	21	7	3UTR		0	0
hsa-miR-6501-3p	NM_001354867	TYMS	..((((((((((.(((((.((((&))))..)))))))))............)))))).	978	1012	1	-22.2	1	0.000139316	0.603	0.19646	0.0827508	-6.24613	19	34	9	3UTR		0	0
hsa-miR-6501-3p	NM_001354867	TYMS	((((((((.(((.(((.((((..&)))))))..))).)))))))).	325	347	0.846154	-22	1	0.00135677	0.515	3.87609	5.04059	-6.28309	18	22	8	CDS		0	0
hsa-miR-6503-3p	NM_001354867	TYMS	(((((..(((.((((......&)))).)))))))).	63	77	0.846154	-18.3	1	0.08233	0.191	-1.86995	-0.218418	-10.44	12	14	8	5UTR		0	0
hsa-miR-6504-5p	NM_001354867	TYMS	((.(((((((((((..((((.&)))).))).)).)))))).)).	271	293	0.846154	-20.5	1	2.17e-06	0.441	3.18758	4.21474	-6.46361	17	22	6	CDS		0	0
hsa-miR-6506-5p	NM_001354867	TYMS	.(((((.(.((.(((((..(((.&)))..))))).)).).))))).	788	810	0.820513	-19.4	1	0.00414986	0.529	4.40451	4.55555	-9.7402	16	22	5	CDS		0	0
hsa-miR-6506-5p	NM_001354867	TYMS	(((((((.((((.(((((..(((&)))..)))))))))))))))).	484	506	0.846154	-18.5	1	0.000153176	0.5	5.3197	4.54144	-7.54034	19	22	16	CDS		0	0
hsa-miR-6507-3p	NM_001354867	TYMS	....(((((((((.........&.))))))))).	219	235	0.846154	-16.3	1	3.05e-06	0.338	1.82003	3.01467	-11.3719	9	11	9	CDS		0	0
hsa-miR-6508-3p	NM_001354867	TYMS	.((((((((((((((.......&)))))))))).)))).	1184	1200	0.923077	-18.9	1	0.00181491	0.662	-0.333302	0.0313483	-4.02637	14	16	10	3UTR		0	0
hsa-miR-6509-5p	NM_001354867	TYMS	..(((((((((((.((((...&))))))))))..))))).	21	39	0.923077	-21.2	1	2.28e-05	0.235	-0.455704	-0.442821	-5.81384	15	18	10	5UTR		0	0
hsa-miR-6509-5p	NM_001354867	TYMS	..(((((((((((.((((...&))))))))))..))))).	49	67	0.923077	-21.2	1	0.00184835	0.221	-0.404027	-0.203021	-5.81384	15	18	10	5UTR		0	0
hsa-miR-6509-5p	NM_001354867	TYMS	..(((((((((((((((.(..&.).)))))))))).))))).	1440	1467	0.884615	-21.3	1	0.150184	0.603	-0.109679	0.532193	-4.957	16	20	10	3UTR		0	0
hsa-miR-6511a-5p	NM_001354867	TYMS	(((((.(.((((.((((((((((&)))))))))..............).)))).).))))).	254	292	0.969231	-26.3	1	1.49e-06	0.441	3.03147	3.50588	-9.4413	20	38	9	CDS		0	0
hsa-miR-6511a-5p	NM_001354867	TYMS	(((((.(((((((.((.......&)).)))))))))))).	51	67	1	-25.6	1	0.00184835	0.221	-0.513535	-0.338783	-6.69537	14	16	12	5UTR		0	0
hsa-miR-6512-3p	NM_001354867	TYMS	.((((((((..((.........&.))..)))))))).	964	985	0.923077	-19.4	1	2.59e-05	0.559	-0.0503685	1.09894	-9.68594	10	14	8	3UTR		0	0
hsa-miR-6512-3p	NM_001354867	TYMS	((((((((((((((.((((...&.))))...........)))))))))....))))).	305	349	0.846154	-18.6	1	0.00408384	0.529	5.8719	4.56969	-4.67302	18	35	9	CDS		0	0
hsa-miR-6513-5p	NM_001354867	TYMS	..((((((((((((.((((((..&.))))))..)))....))))))))).	1190	1233	0.846154	-20.4	1	0.014336	0.647	0.00235203	-0.0477323	-5.69245	18	26	9	3UTR		0	0
hsa-miR-6513-3p	NM_001354867	TYMS	....((((.(((((.((((((&.)))))))))))...)))).	180	208	0.846154	-19.6	1	0.00310868	0.338	3.17609	1.11681	-11.3384	15	20	11	CDS		0	0
hsa-miR-6514-5p	NM_001354867	TYMS	..(((((((((.((((((.((((&)))))))))).)))).))))).	776	798	0.846154	-20.2	1	0.00772111	0.515	3.96722	4.6321	-8.3038	19	22	10	CDS		0	0
hsa-miR-6514-5p	NM_001354867	TYMS	..((((((((((((((((((((.&)))).)))))))......))))).)))).	875	904	0.846154	-20.1	1	0.0224929	0.603	4.1861	3.25257	-4.957	20	29	7	CDS		0	0
hsa-miR-6514-3p	NM_001354867	TYMS	((((((((.(((((((((((.&.))).....)))))))).))....)))))).	480	524	0.846154	-21.6	1	0.00556717	0.529	5.41856	4.62804	-4.99396	19	31	8	CDS		0	0
hsa-miR-6515-5p	NM_001354867	TYMS	.((((((((((((((.((.((&)).)).)))))))))).)))).	1413	1435	1	-19.4	1	0.0160402	0.618	0.341521	0.46102	-4.02637	18	22	10	3UTR		0	0
hsa-miR-6515-3p	NM_001354867	TYMS	((((..((((((((((((..&)))..))).))))))..)))).	971	993	0.846154	-20	1	6.81e-05	0.603	-0.0169787	0.836654	-9.95757	16	22	6	3UTR		0	0
hsa-miR-6715b-5p	NM_001354867	TYMS	...(((..((((((((((((.&))))))))).))).))).	153	171	0.846154	-23.5	1	1.42e-05	0.235	0.000782262	1.4821	-10.3719	15	18	9	CDS		0	0
hsa-miR-6715b-3p	NM_001354867	TYMS	((((((((((((..((((((((&))))))))....)))).)))...............))))).	706	747	0.846154	-22.7	1	0.00893483	0.544	5.33288	4.89703	-6.08354	20	41	8	CDS		0	0
hsa-miR-6716-5p	NM_001354867	TYMS	.((....(((((((((((((&)))))))))))))..)).	121	139	0.923077	-31.5	0	3.32e-05	0.162	-0.137025	0.275643	-14.389	15	18	13	CDS		0	0
hsa-miR-6716-5p	NM_001354867	TYMS	.(((.((((((((..(((((&)))))))))))))))).	4	21	1	-26.4	1	0.0207471	0.24	0	0	-9.50465	16	17	16	5UTR		0	0
hsa-miR-6716-5p	NM_001354867	TYMS	.(((.((((((((..(((((&)))))))))))))))).	32	49	0.846154	-26.4	1	0.00225136	0.206	-0.733473	-0.331941	-9.50465	16	17	16	5UTR		0	0
hsa-miR-6717-5p	NM_001354867	TYMS	.(((((..(((.(((((.((((&)))).))))).)))..).)))).	659	682	0.846154	-21.8	1	0.00189683	0.412	7.21344	5.20273	-10.9974	17	23	5	CDS		0	0
hsa-miR-6718-5p	NM_001354867	TYMS	.(.(((.((((((((......&))))))))))).).	576	590	0.923077	-21.5	1	0.0156783	0.412	4.05624	4.79998	-7.1276	12	14	11	CDS		0	0
hsa-miR-6718-5p	NM_001354867	TYMS	..((.(((((((((....(((&))).....))))))))).)).	540	561	0.846154	-18.4	1	3.46e-05	0.485	3.09897	5.46018	-10.0445	14	21	9	CDS		0	0
hsa-miR-6720-3p	NM_001354867	TYMS	(((((((((((((((((((((.&.)))))))).)))....)))))))))).	246	282	0.923077	-27.2	1	0.00010723	0.382	3.11868	3.31137	-3.93757	21	28	10	CDS		0	0
hsa-miR-6720-3p	NM_001354867	TYMS	..((((.(((((((((((((((&)))))))))))).))))))).	580	601	0.871795	-26	1	0.000206378	0.426	6.04955	4.92852	-6.50069	19	21	12	CDS		0	0
hsa-miR-6722-5p	NM_001354867	TYMS	.(((((((((((((......&))))))).))..)))).	972	989	0.923077	-19.1	1	1.59e-05	0.588	0.0418925	0.748347	-4.76182	13	17	7	3UTR		0	0
hsa-miR-6722-3p	NM_001354867	TYMS	.(((((((((((((((..(((.&))))))).))))))))))).	111	131	0.846154	-30.6	1	1.01e-05	0.176	-0.159634	0.0461083	-3.79332	18	20	11	CDS		0	0
hsa-miR-892c-3p	NM_001354867	TYMS	....((((((((((((((((((&))))).......)))))))))).))).	211	238	0.846154	-19.1	1	0.000215618	0.338	2.17125	2.64098	-9.54656	18	27	10	CDS		0	0
hsa-miR-6726-3p	NM_001354867	TYMS	...(((((((((((((....&.))))))))).)))).	607	649	0.846154	-26	1	0.00100321	0.412	5.1647	5.57062	-6.51454	13	16	9	CDS		0	0
hsa-miR-6727-5p	NM_001354867	TYMS	...((((((((.((((((..(((&.))).)))))))))))))).	103	134	0.923077	-33	1	8.43e-06	0.176	0.106291	-0.17363	-9.86134	17	20	14	CDS		0	0
hsa-miR-6727-3p	NM_001354867	TYMS	..(((((.((.(((((((..&)))))))......))))))).	503	524	0.846154	-22.7	1	0.00556717	0.529	7.85372	4.53224	-10.0954	14	21	7	CDS		0	0
hsa-miR-6728-3p	NM_001354867	TYMS	((((((.(((((((((((((.&))).))......))))))))...)))))).	504	534	0.923077	-23.4	1	0.0129491	0.5	6.29875	4.58717	-5.48126	19	30	8	CDS		0	0
hsa-miR-6729-3p	NM_001354867	TYMS	.((((((((..(((((.....&))))).)))..))))).	970	987	0.846154	-17.7	1	1.5e-05	0.559	0.134154	0.426752	-7.86061	13	17	5	3UTR		0	0
hsa-miR-6730-3p	NM_001354867	TYMS	((((((.((.((((((((((..&.)))))))).................)).)).)))))).	161	229	0.846154	-26.6	1	4.58e-07	0.309	1.8615	1.10281	-6.72377	18	39	8	CDS		0	0
hsa-miR-6731-5p	NM_001354867	TYMS	(((((((.((((((((((((((&))))))).))))......)))))))))).	372	401	0.923077	-22	1	0.00443603	0.559	4.91016	5.46991	-6.25121	21	29	10	CDS		0	0
hsa-miR-6732-5p	NM_001354867	TYMS	...((((.(((((((((((.&)))))))..)))))))).	118	136	0.846154	-30.1	1	7.98e-06	0.176	-0.00783021	0.165075	-8.82818	15	18	8	CDS		0	0
hsa-miR-6732-3p	NM_001354867	TYMS	...((((.((((((((((.((((&)))).))))......)))))).................)))).	329	372	0.846154	-20.6	1	0.000487996	0.559	5.24869	4.99918	-8.82818	18	43	6	CDS		0	0
hsa-miR-6733-3p	NM_001354867	TYMS	((((((.((.((((((((((&)))))))).......................)).)).)))))).	741	785	0.846154	-16.5	1	0.0461864	0.559	4.93675	4.91124	-6.72377	18	44	8	CDS		0	0
hsa-miR-6734-5p	NM_001354867	TYMS	....(((((((((..((((.((.&)).)))).))))))))).	1094	1112	1	-18.3	1	0.00367659	0.603	0.175159	0.0537545	-11.1389	15	18	9	3UTR		0	0
hsa-miR-6734-3p	NM_001354867	TYMS	(((((((..(((((.((((((((&)))))))).)).........................)))....))))))).	288	339	0.846154	-24.3	1	0.00339779	0.529	3.70071	4.31719	-8.04305	20	51	8	CDS		0	0
hsa-miR-6735-3p	NM_001354867	TYMS	.((..(((.(((((((((((((&)))))))))..)))).))))).	1323	1345	1	-23.8	1	0.00180609	0.574	0.0181681	0.0300307	-12.0008	18	22	9	3UTR		0	0
hsa-miR-6736-3p	NM_001354867	TYMS	.((((((((((.(((((....&)))))....)))))))))).	335	355	0.846154	-22.3	1	0.021363	0.529	5.64026	5.11935	-7.14013	15	20	10	CDS		0	1
hsa-miR-6736-3p	NM_001354867	TYMS	((((((((.(((.........&))))))))))).	1325	1337	1	-19.2	1	0.00134278	0.574	0.134153	0.0840691	-8.10843	11	12	11	3UTR		0	1
hsa-miR-6738-3p	NM_001354867	TYMS	.((((((((((.(((((((.(((.&))).....))))))))))......))))))).	494	526	0.923077	-20.3	1	0.00877921	0.544	6.16437	4.47697	-7.14013	20	32	10	CDS		0	0
hsa-miR-6739-3p	NM_001354867	TYMS	..((((((((((((((((...&)))))......))))))))))).	505	528	0.846154	-17.3	1	0.0120404	0.559	6.38915	4.57295	-4.957	16	23	11	CDS		0	0
hsa-miR-6741-5p	NM_001354867	TYMS	..(((((((((((....(((((&))))).))))))))))).	239	257	0.923077	-28.7	1	1.37e-06	0.309	3.70201	2.90126	-6.78234	16	18	11	CDS		0	0
hsa-miR-6741-3p	NM_001354867	TYMS	((((((((..(((...((((((&))))))...)))..))).))))).	967	991	1	-24.9	1	2.36e-05	0.588	0.0345704	0.20928	-8.06181	17	24	6	3UTR		0	0
hsa-miR-6741-3p	NM_001354867	TYMS	.((((((.((((..((((((..&))))))....)))))))))).	334	355	0.846154	-23.2	1	0.021363	0.529	5.89667	5.0801	-8.25293	16	21	10	CDS		0	0
hsa-miR-6741-3p	NM_001354867	TYMS	((((((((......((((((((&))))))))........))))).))).	926	952	0.846154	-20.1	1	0.0262104	0.529	2.46703	2.17048	-14.554	16	26	8	CDS		0	0
hsa-miR-6742-3p	NM_001354867	TYMS	.((((((((((((.......&)))))))))))).	443	456	1	-21.4	1	0.00156897	0.456	4.36368	5.30971	-5.61866	12	13	12	CDS		0	0
hsa-miR-6743-5p	NM_001354867	TYMS	..(.(((.(((((((((((((.&)))).)))..))))))))).).	32	54	0.846154	-29.8	1	0.000730683	0.191	-0.733473	-0.44808	-10.3027	17	22	9	5UTR		0	0
hsa-miR-6743-3p	NM_001354867	TYMS	(((.((((((((((((..(((..&))).))))......)))))))).))).	330	357	0.846154	-21.9	1	0.0052921	0.559	5.32069	4.87215	-6.9696	18	27	8	CDS		0	0
hsa-miR-6745	NM_001354867	TYMS	(((((((..((((((((((..&)))))))))).))...))))).	805	827	0.807692	-21.3	1	0.00213741	0.559	4.15145	4.0769	-7.3076	17	22	10	CDS		0	0
hsa-miR-6746-3p	NM_001354867	TYMS	..(((.(((..(((((((((..&)))))))))...)))))).	503	522	0.846154	-24.2	1	0.00359559	0.515	7.10802	4.60812	-10.9252	15	19	9	CDS		0	0
hsa-miR-6747-5p	NM_001354867	TYMS	.(.((((.(((..(((((((..((&))..)))))))..))))))).).	3	26	0.846154	-28.3	1	0.00286437	0.218	0	0	-12.3004	17	23	7	5UTR		0	0
hsa-miR-6747-5p	NM_001354867	TYMS	.((((((((((..(((((((((((&)))))))).))).)))))))))).	1417	1441	1	-27	1	0.0276809	0.588	0.503196	0.418844	-8.42926	21	24	10	3UTR		0	0
hsa-miR-6747-3p	NM_001354867	TYMS	..((((((((((((((.....&)))))))......))))))).	503	524	0.923077	-19.8	1	0.00556717	0.529	6.35788	4.43714	-4.957	14	21	7	CDS		0	0
hsa-miR-6748-5p	NM_001354867	TYMS	.(((((((((..((((.(((..&.)))))))))))))))).	54	85	0.846154	-27.4	1	0.0177595	0.191	0.00365413	-0.291197	-9.9649	16	18	16	5UTR		0	0
hsa-miR-6748-5p	NM_001354867	TYMS	.(((((.(((((((.((((...&)))).)))).)))))))).	119	138	0.923077	-25.6	1	2.11e-05	0.162	-0.285599	0.344224	-6.07246	16	19	8	CDS		0	0
hsa-miR-6748-5p	NM_001354867	TYMS	.((((((((((((((((((...&)))))))))))).....................)))))).	1099	1139	1	-23.7	1	0.00084106	0.618	-0.132153	0.0972488	-3.79332	18	40	12	3UTR		0	0
hsa-miR-6748-3p	NM_001354867	TYMS	..((((((((((((((.((..&)))))))))....))))))).	503	524	0.846154	-24.2	1	0.00556717	0.529	6.37938	4.52448	-4.957	16	21	9	CDS		0	0
hsa-miR-6748-3p	NM_001354867	TYMS	(((((((((((((((.(((((&)))))...)))).)))).)))).))).	621	648	0.846154	-22	1	0.00153983	0.412	5.70916	5.2549	-4.17062	20	27	5	CDS		0	0
hsa-miR-6749-3p	NM_001354867	TYMS	...((((((((((((((((((&)))))))....................)))))....)))).)).	480	524	0.923077	-24.1	1	0.00556717	0.529	5.78436	4.05818	-6.51454	18	44	7	CDS		0	0
hsa-miR-6749-3p	NM_001354867	TYMS	..((((.((.(((((((((..&))))))))).)).....)))).	971	993	0.923077	-22.7	1	6.81e-05	0.603	-0.0943022	0.843244	-7.74319	15	22	9	3UTR		0	0
hsa-miR-6750-5p	NM_001354867	TYMS	..(((((..(((((((..((((..&))))....)))))).)..))))).	795	819	0.846154	-24.3	1	0.055704	0.559	3.71915	4.1301	-8.32703	16	24	6	CDS		0	0
hsa-miR-6750-5p	NM_001354867	TYMS	.((((((((((((((((.(((((.&)))).).)))).)))).)).........)))))).	272	307	0.846154	-22.9	1	0.00545938	0.456	3.95517	4.35894	-3.79332	21	35	6	CDS		0	0
hsa-miR-6751-5p	NM_001354867	TYMS	..(((((((((((((((((....&))))))))).)))))))).	116	135	0.807692	-28.7	1	6.9e-06	0.162	-0.0709922	0.221059	-4.957	17	19	9	CDS		0	0
hsa-miR-6752-3p	NM_001354867	TYMS	...(((((((....((((...&)))).......))))))).	505	524	0.923077	-20.1	1	0.00556717	0.529	5.64221	5.06066	-14.8321	11	19	7	CDS		0	0
hsa-miR-6753-3p	NM_001354867	TYMS	(((((((((((..(((((((..&)).))))).............)))))))).))).	170	204	0.923077	-24.4	1	0.000845662	0.324	2.19637	1.77742	-8.57351	18	34	8	CDS		0	0
hsa-miR-6753-3p	NM_001354867	TYMS	...(((((.(((((((((((..&))).............................))))))))..))))).	484	532	0.846154	-21.9	1	0.0151035	0.515	6.13212	4.17866	-7.57093	16	48	8	CDS		0	0
hsa-miR-6754-5p	NM_001354867	TYMS	.(((((.((((((((((((((.&)))))))....)))))))...))))).	658	685	0.923077	-24.9	1	0.000894042	0.397	6.22644	5.47831	-5.33701	19	27	7	CDS		0	0
hsa-miR-6756-5p	NM_001354867	TYMS	..((((((((.(((((((((.(.&).))))))))))))))))).	4	24	0.846154	-36.1	1	0.00846186	0.226	0	0	-7.78178	18	20	17	5UTR		0	0
hsa-miR-6756-5p	NM_001354867	TYMS	..((((((((.(((((((((.(.&).))))))))))))))))).	32	52	0.923077	-36.1	1	0.00245372	0.191	-0.481543	-0.496006	-7.78178	18	20	17	5UTR		0	0
hsa-miR-6756-3p	NM_001354867	TYMS	.((((..(((((((((((((&))))))................)).)))))......)))).	480	521	0.923077	-21.2	1	0.00262335	0.515	5.88486	4.15329	-7.23797	17	41	6	CDS		0	0
hsa-miR-6757-5p	NM_001354867	TYMS	..((((((((((((((((....&))))))))...)))))))).	1	21	0.846154	-27.7	1	0.0207471	0.24	0	0	-4.957	16	20	8	5UTR		0	0
hsa-miR-6758-5p	NM_001354867	TYMS	..(((((((((((((..(((.((&)))))..))))))))................))))).	1465	1502	1	-20.1	1	0.0493122	0.667	0	0	-5.19005	18	37	8	3UTR		0	0
hsa-miR-6758-5p	NM_001354867	TYMS	.....((.((.((((((((.((.&)).)))))))))).)).	201	218	0.846154	-19.6	0	0.00806082	0.338	2.82153	2.33306	-18.804	14	17	10	CDS		0	0
hsa-miR-6758-3p	NM_001354867	TYMS	..(((((((((((.......&))))))))))).	1175	1187	1	-18.8	1	0.202242	0.647	-0.32116	0.0919768	-6.78234	11	12	11	3UTR		0	0
hsa-miR-6759-3p	NM_001354867	TYMS	((.((((((((((((((((...&))))))...........................))))))....)))))).	473	523	0.846154	-20	1	0.00456619	0.529	5.96537	4.31534	-5.49511	18	50	6	CDS		0	0
hsa-miR-6759-3p	NM_001354867	TYMS	..(((((.((((..(((((...&)))))..))))........))))).	969	994	0.923077	-18.6	1	0.00105114	0.588	0.102521	1.08971	-9.41661	14	25	5	3UTR		0	0
hsa-miR-6760-5p	NM_001354867	TYMS	..((((((((((((.((((((((&)))))))).)))))).))).))).	1446	1470	0.923077	-24.2	1	0.0590762	0.603	0.382692	0.230039	-5.69245	20	24	8	3UTR		0	0
hsa-miR-6760-3p	NM_001354867	TYMS	.((((((((((((((((((((&))))).............)).)))))))))......................)))).	450	507	0.846154	-23.8	1	0.000147803	0.5	4.64396	5.16501	-3.79332	20	57	9	CDS		0	0
hsa-miR-6761-5p	NM_001354867	TYMS	.((((((((....(.((((((&)))))))...))).))))).	1452	1472	0.846154	-17.4	1	0.0330773	0.618	0.315745	0.106475	-13.232	15	20	7	3UTR		0	0
hsa-miR-6761-3p	NM_001354867	TYMS	..((((((((((((((((....&)))))))))...........................))))))).	1324	1368	0.846154	-19.8	1	0.000589012	0.662	0.0471034	0.352944	-4.957	16	44	9	3UTR		0	0
hsa-miR-6762-3p	NM_001354867	TYMS	...(((((((.....(((((((.&))))))).....))))))).	504	524	0.846154	-21.4	1	0.00556717	0.529	6.76332	4.75216	-15.5675	14	20	7	CDS		0	0
hsa-miR-6763-5p	NM_001354867	TYMS	..((((.((((((((.((.&)).)))))))).)))).	667	684	0.846154	-26.1	1	0.0007256	0.397	7.4141	5.49169	-6.73374	14	17	8	CDS		0	0
hsa-miR-6763-5p	NM_001354867	TYMS	((((((((.((((((((((&))))...))).))))))).)))).	565	589	0.846154	-22.8	1	0.0142788	0.412	5.47048	4.82806	-4.99396	18	24	7	CDS		0	0
hsa-miR-6763-3p	NM_001354867	TYMS	(((((((((((((((((((..&.)))).........................))))))))....))))).)).	450	524	0.846154	-25.9	1	0.00556717	0.529	4.52329	5.47018	-3.93757	19	51	8	CDS		0	0
hsa-miR-6763-3p	NM_001354867	TYMS	((((((((...((((((((..&))))....))))...)))))).)).	174	199	0.923077	-25.3	1	0.000262459	0.294	2.86818	1.05522	-9.06125	16	25	6	CDS		0	0
hsa-miR-6764-5p	NM_001354867	TYMS	(((((((((((((((((.(((.&))))))..)))))..............))))))))).	711	748	0.807692	-20.5	1	0.0075945	0.529	5.17674	4.9042	-3.93757	20	37	9	CDS		0	0
hsa-miR-6768-3p	NM_001354867	TYMS	...(((((.((((((((((..(..&.)..))))))).)))))))).	604	651	0.846154	-24.1	1	0.000228072	0.397	4.91729	5.64821	-7.57093	16	21	8	CDS		0	0
hsa-miR-6769a-5p	NM_001354867	TYMS	.(((.(((((((((((((((.&)).))).))))))))))..))).	557	580	0.807692	-30	1	0.027257	0.441	5.2933	5.34671	-7.91236	18	23	10	CDS		0	0
hsa-miR-6769a-3p	NM_001354867	TYMS	..(((((....(((.(((((.&.))))))))....))))).	474	522	0.846154	-23.5	1	0.00359559	0.515	7.58342	4.89448	-13.1298	13	19	8	CDS		0	0
hsa-miR-6772-5p	NM_001354867	TYMS	(((((....((((((((((((.&.))))))))))))....))))).	777	809	0.923077	-29.3	1	0.00399108	0.515	3.15545	4.65773	-10.7522	17	23	12	CDS		0	0
hsa-miR-6772-5p	NM_001354867	TYMS	.(((((((.(((((.(((((((&)))))))................)))))))))))).	647	683	1	-27.3	1	0.00117235	0.397	5.83741	5.07162	-5.58516	19	36	12	CDS		0	0
hsa-miR-6773-5p	NM_001354867	TYMS	(((((((((((............&))))))))))).	479	491	0.923077	-21.2	1	6.84e-06	0.441	4.89387	4.6741	-10.3988	11	12	11	CDS		0	0
hsa-miR-6774-5p	NM_001354867	TYMS	.(((((((...((.(..((((((((&))))))))..).))...))))))).	269	294	0.846154	-25	1	2.91e-06	0.441	3.03147	3.71876	-10.0069	18	25	8	CDS		0	0
hsa-miR-6774-3p	NM_001354867	TYMS	((.((((((...(((((((..&))))..)))....)))))))).	503	525	0.884615	-18	1	0.00650306	0.544	7.10802	4.60812	-12.9092	15	22	8	CDS		0	0
hsa-miR-6775-3p	NM_001354867	TYMS	.(((((.(((((((..(((((&.)))))..................)))))))..))))).	413	488	0.807692	-27.4	1	5.47e-06	0.456	3.75321	4.8676	-6.30551	17	39	7	CDS		0	0
hsa-miR-6776-5p	NM_001354867	TYMS	(((((.(((((((((((..&))))))))))).)..)))).	209	229	1	-24.2	1	4.58e-07	0.309	1.58478	2.67177	-5.83853	16	20	11	CDS		0	0
hsa-miR-6776-5p	NM_001354867	TYMS	(((.((((((((((.((..&)).))).)))))))))).	614	632	0.846154	-20.1	1	0.000839792	0.412	5.13134	5.4957	-7.70505	15	18	10	CDS		0	0
hsa-miR-6777-3p	NM_001354867	TYMS	((((....(((((((((...&))))))))).)))).	970	985	0.846154	-18.1	1	2.59e-05	0.559	-0.000576878	0.964501	-13.8149	13	15	9	3UTR		0	0
hsa-miR-6778-5p	NM_001354867	TYMS	.((((..((((.((((((((((&))))))))))))))..)))).	33	54	0.846154	-35.4	1	0.000730683	0.191	-0.481543	-0.49134	-10.5848	18	21	14	5UTR		0	0
hsa-miR-6779-5p	NM_001354867	TYMS	.(((((((((((((((((.((&.))..)))))))).))))))))).	776	820	0.884615	-30.5	1	0.0485426	0.574	4.14585	4.64739	-3.79332	19	24	9	CDS		0	0
hsa-miR-6779-3p	NM_001354867	TYMS	..((((((((((((.......&)))))))).)))).	635	649	0.923077	-21.4	1	0.00100321	0.412	6.1185	5.25624	-5.9255	12	14	8	CDS		0	0
hsa-miR-6780a-5p	NM_001354867	TYMS	(((((((((......(((((((.&))))))).....))).......)))))).	792	821	0.846154	-21.1	1	0.0401061	0.574	4.05524	4.10023	-14.2331	16	29	7	CDS		0	0
hsa-miR-6780a-3p	NM_001354867	TYMS	((((((((...(((((((.((&))))))))).....)))))))).	329	352	0.846154	-18.1	1	0.00366845	0.544	5.82699	5.19578	-9.06125	17	23	9	CDS		0	0
hsa-miR-6781-3p	NM_001354867	TYMS	((((((.((((((((((((.((&)).)))))................)))))))......)))))).	479	523	0.846154	-20.8	1	0.00456619	0.529	6.2066	4.02966	-5.48126	20	44	7	CDS		0	0
hsa-miR-6782-5p	NM_001354867	TYMS	...((((((((((....(((((((.&))))..)))...)))))))))).	60	83	0.923077	-30.7	1	0.0384519	0.191	-0.391969	-0.207221	-8.33988	17	23	10	5UTR		0	0
hsa-miR-6782-5p	NM_001354867	TYMS	..(.((((((((....(((((((..&))))))).)))))))).).	122	141	0.923077	-30.3	1	0.000582071	0.162	0.204263	0.566762	-11.1035	16	19	8	CDS		0	0
hsa-miR-6782-3p	NM_001354867	TYMS	.(((((.(((((((((.(((...&))).))))...))))).))))).	971	994	1	-20.2	1	0.00105114	0.588	0.0550728	0.529557	-5.33701	17	23	5	3UTR		0	0
hsa-miR-6783-3p	NM_001354867	TYMS	...((((((((.((((((....&.))))))...)))))))).	445	491	0.846154	-22	1	6.84e-06	0.441	3.03332	5.6376	-9.86134	14	19	8	CDS		0	0
hsa-miR-6784-5p	NM_001354867	TYMS	.((.((((((((((.((((.&)))).)))))))))).)).	810	829	0.884615	-26.9	1	0.00118431	0.559	4.9528	4.19255	-7.5608	16	19	10	CDS		0	0
hsa-miR-6784-3p	NM_001354867	TYMS	(((.((((((.(((((((((((&))))))))))...............).)).)).)).))).	189	229	0.846154	-21.5	1	4.58e-07	0.309	2.42533	1.71304	-9.79437	20	40	10	CDS		0	0
hsa-miR-6785-5p	NM_001354867	TYMS	(((((((((((((.((.(((((&))))).)).))))))))).)))).	665	689	0.961538	-26.1	1	0.000818	0.412	4.599	5.39403	-4.79441	20	24	9	CDS		0	0
hsa-miR-6786-5p	NM_001354867	TYMS	(((((((((.(((((((((..&)))..))))))))))))))).	5	26	0.897436	-36.5	1	0.00286437	0.218	0	0	-5.18008	18	21	15	5UTR		0	0
hsa-miR-6786-5p	NM_001354867	TYMS	(((((((((.(((((((((..&)))..))))))))))))))).	33	54	0.974359	-36.5	1	0.000730683	0.191	-0.736017	-0.474545	-5.18008	18	21	15	5UTR		0	0
hsa-miR-6786-3p	NM_001354867	TYMS	.....((((((((..(((((...&))))).)))))))).	464	479	0.846154	-19.6	1	0.00352348	0.456	5.64029	5.25865	-15.2579	13	15	8	CDS		0	0
hsa-miR-6787-3p	NM_001354867	TYMS	((((.(((.(.((((.((((..&))))..)))).).).)).)))).	970	993	0.846154	-21.4	1	6.81e-05	0.603	0.186874	0.973727	-12.1708	16	23	4	3UTR		0	0
hsa-miR-6788-5p	NM_001354867	TYMS	((((((((.(((((((.....&.))))))).))).))))).	1446	1472	1	-19.3	1	0.0330773	0.618	0.128295	0.29171	-4.99396	15	19	7	3UTR		0	0
hsa-miR-6788-3p	NM_001354867	TYMS	...((((((((.((((((.(((&)))))))))...........................))).))))).	1323	1369	0.846154	-16.8	1	0.000791365	0.676	0.374325	0.38853	-9.86134	17	46	9	3UTR		0	0
hsa-miR-6790-5p	NM_001354867	TYMS	(((.((((((....((((((((.&))).)))))...))))))))).	9	31	0.846154	-24.7	1	0.0153997	0.25	0	0	-15.2871	17	22	9	5UTR		0	0
hsa-miR-6790-3p	NM_001354867	TYMS	..(((((((((((((((....&.))))))).........)))))))).	962	994	0.923077	-25.8	1	0.00105114	0.588	-0.0327949	1.59451	-4.957	15	26	8	3UTR		0	0
hsa-miR-6791-5p	NM_001354867	TYMS	((((((.(((.((((..((((.&.))))))))))).)).)))).	133	179	1	-29.7	1	4.6e-06	0.294	0.382215	1.00624	-8.53908	17	21	11	CDS		0	0
hsa-miR-6791-3p	NM_001354867	TYMS	.....(((((((.((((((..&)))))).))))))).	978	993	0.923077	-22.9	1	6.81e-05	0.603	0.488134	0.160514	-14.9547	13	15	7	3UTR		0	0
hsa-miR-6792-5p	NM_001354867	TYMS	....(((((((((...((((.&.))))))))))))).	103	131	0.923077	-22	1	1.01e-05	0.176	0.264912	-0.169431	-11.3719	13	15	13	CDS		0	0
hsa-miR-6792-5p	NM_001354867	TYMS	((.(((((((......(((((&))))).......))))))).)).	667	690	0.846154	-21.7	1	0.000677026	0.426	3.92628	5.63751	-14.7812	14	23	7	CDS		0	0
hsa-miR-6792-3p	NM_001354867	TYMS	((((((((.(((((((..(((.&.))).)))).))).)))))))).	322	352	0.846154	-24.9	1	0.00366845	0.544	3.97363	5.12353	-4.99396	18	23	8	CDS		0	0
hsa-miR-6793-3p	NM_001354867	TYMS	..(((((((((((.......&.))))))))))).	957	980	0.923077	-21.6	1	2.06e-05	0.529	-0.388259	1.90161	-6.78234	11	13	11	3UTR		0	0
hsa-miR-6794-5p	NM_001354867	TYMS	..(((((((.(((((((.((&.)).)))))))))))))).	33	79	1	-28.6	1	0.0820857	0.191	-0.833445	-0.40612	-6.19951	16	19	14	5UTR		0	0
hsa-miR-6794-3p	NM_001354867	TYMS	(((.(((.((((((..((((&))))..)))))))).)..))).	970	992	0.846154	-19.7	1	6.13e-05	0.603	0.204448	0.450476	-10.2517	16	22	8	3UTR		0	0
hsa-miR-6795-5p	NM_001354867	TYMS	.((.(((((.(((.(..(((((..&.)))))..))))))))).)).	5	52	0.846154	-27.6	1	0.00245372	0.191	0	0	-9.15774	16	21	9	5UTR		0	0
hsa-miR-6796-3p	NM_001354867	TYMS	((((((((.((((((((....&)))))...)))...)).....)))))).	474	502	0.846154	-19.1	1	0.000164607	0.471	5.66594	5.09336	-4.99396	16	28	6	CDS		0	0
hsa-miR-6797-5p	NM_001354867	TYMS	((((((((((((((((((..((((.&.)))))))))))))))))...................))))).	1445	1504	0.923077	-27.7	1	0.083013	0.674	0.312263	0.207209	-3.93757	22	43	17	3UTR		0	0
hsa-miR-6797-3p	NM_001354867	TYMS	.((((...((..(((.((((..&))))..)))..)))))).	970	988	0.923077	-19.4	1	1.08e-05	0.574	0.186874	0.973727	-15.9562	13	18	6	3UTR		0	0
hsa-miR-6799-5p	NM_001354867	TYMS	((((.((((...((((((((&)))))))))))))))).	119	136	0.923077	-27.2	1	7.98e-06	0.176	-0.0476647	-0.0196733	-15.4707	16	17	16	CDS		0	0
hsa-miR-6799-3p	NM_001354867	TYMS	.((((((((((.((...((((((&.)))).))....)).)))))))).)).	215	281	1	-25.5	1	0.000103811	0.368	3.45771	2.82713	-8.10863	18	27	8	CDS		0	0
hsa-miR-6800-3p	NM_001354867	TYMS	.(((((....((((((((((.&.))))..))))))))))).	970	994	0.923077	-22.9	1	0.00105114	0.588	-0.0679419	0.834018	-9.94954	15	19	11	3UTR		0	0
hsa-miR-6800-3p	NM_001354867	TYMS	....((.((((((.((((((.&))))..)).)))))).)).	710	729	0.846154	-22	1	1.54e-05	0.529	3.98935	5.34186	-11.9471	14	19	6	CDS		0	0
hsa-miR-6803-5p	NM_001354867	TYMS	((((.((((((((((.((((..&))))..)))))))))).).))).	122	145	0.846154	-40.4	1	0.000630032	0.162	0.14548	0.561163	-8.28966	18	23	10	CDS		0	0
hsa-miR-6804-5p	NM_001354867	TYMS	..(((((((.(((.(((((..&))))).)))))))))).	667	684	0.923077	-23.1	1	0.0007256	0.397	3.81926	5.72045	-7.05635	15	17	10	CDS		0	0
hsa-miR-6804-5p	NM_001354867	TYMS	((((((.((.(((..((((..&))))..))))).)))))).	1302	1321	0.923077	-19.6	1	0.0771036	0.647	-0.34033	-0.00687369	-8.31606	15	19	6	3UTR		0	0
hsa-miR-6804-3p	NM_001354867	TYMS	.(((.((.((((((((((.(((&)))...)))))....))))))).))).	329	356	0.846154	-20.9	1	0.0084437	0.544	4.79779	5.00527	-10.226	18	27	7	CDS		0	0
hsa-miR-6805-5p	NM_001354867	TYMS	..((((((((((.((((.(((.&))).))))..)))).)))))).	22	44	0.846154	-28.3	1	0.00111575	0.221	-0.461185	-0.504064	-6.24613	17	22	6	5UTR		0	0
hsa-miR-6805-5p	NM_001354867	TYMS	(((((((((((.((.(((((((&))))).))..)).)))..)))))))).	558	585	0.833333	-26.2	1	0.0643981	0.426	5.25408	4.89597	-8.01983	20	27	8	CDS		0	0
hsa-miR-6808-5p	NM_001354867	TYMS	..((((.((((((((..((((.&))))..)))))))).)))).	555	575	0.923077	-27.5	1	0.00120718	0.456	4.04286	5.16094	-6.73374	16	20	8	CDS		0	0
hsa-miR-6809-3p	NM_001354867	TYMS	.((((((((((((..((((((&))))))..........)))).)))))))).	450	480	0.846154	-20.5	1	0.00691363	0.441	5.53589	5.59326	-5.38561	18	30	8	CDS		0	0
hsa-miR-6809-3p	NM_001354867	TYMS	(((((((...(.((((.((((&)))).)))).)....))))))).	329	352	0.846154	-18.2	1	0.00366845	0.544	6.54962	5.23891	-11.8969	16	23	7	CDS		0	0
hsa-miR-6810-5p	NM_001354867	TYMS	..((((.(((((.((.((.((((&.)))).)).)).))))))))).	87	134	0.846154	-25.1	1	8.43e-06	0.176	-0.459148	-0.310792	-8.02287	17	22	9	5UTR		0	0
hsa-miR-6810-5p	NM_001354867	TYMS	((((((.(((((...(((.((((&)))))))...)))))))).))).	669	692	0.846154	-23.1	1	0.00146632	0.426	4.81305	5.59738	-8.36268	18	23	8	CDS		0	0
hsa-miR-6810-5p	NM_001354867	TYMS	((((((.((((((...((.((((&)))).))....)).)))).)))))).	48	74	0.923077	-22.3	1	0.104219	0.191	-0.49754	-0.296795	-7.3066	18	26	6	5UTR		0	0
hsa-miR-6810-3p	NM_001354867	TYMS	....(((((((((.(((((((..&)))))))...)).....))))))).	174	199	1	-24.1	1	0.000262459	0.294	3.46135	1.33375	-10.4034	16	25	7	CDS		0	0
hsa-miR-6811-5p	NM_001354867	TYMS	...((((((((((....(((..&.)))......)))))))))).	682	718	0.846154	-22.8	1	0.000184994	0.471	6.46427	5.44754	-8.33988	13	21	10	CDS		0	0
hsa-miR-6811-3p	NM_001354867	TYMS	.((((((((((((((((((((&)))))).........))))))..)))))))).	215	247	0.923077	-28.9	1	5.54e-06	0.309	2.60662	2.59059	-3.79332	20	32	8	CDS		0	0
hsa-miR-6812-5p	NM_001354867	TYMS	.(((.(((.(.(((((.(((((((.&)))).))).))))))))).))).	7	30	0.923077	-27.4	1	0.0160589	0.237	0	0	-11.7935	19	23	9	5UTR		0	0
hsa-miR-6812-3p	NM_001354867	TYMS	((((((..(((((((......&)))))))..)))).)).	967	984	0.846154	-20.8	1	1.46e-05	0.544	-0.039071	1.2202	-8.02794	13	17	7	3UTR		0	0
hsa-miR-6813-3p	NM_001354867	TYMS	.(((..(((((.((((((...&.))))))...)))))..))).	614	655	0.846154	-26.4	1	0.000229997	0.382	5.50106	5.32313	-13.1601	14	21	6	CDS		0	0
hsa-miR-6813-3p	NM_001354867	TYMS	.(((((((((((...((((..&))))..)))......)))))))).	970	994	1	-25.2	1	0.00105114	0.588	0.261303	0.439932	-6.67474	15	24	8	3UTR		0	0
hsa-miR-6814-3p	NM_001354867	TYMS	....(((((((((((((((.((&)).))))))))..........))))))).	394	423	1	-23.8	1	0.000647559	0.515	5.75585	4.5639	-9.54656	17	29	8	CDS		0	0
hsa-miR-6814-3p	NM_001354867	TYMS	.(((((((((..(((.......&)))..)))))).))).	976	992	1	-20.4	1	6.13e-05	0.603	0.113065	0.213234	-10.198	12	16	6	3UTR		0	0
hsa-miR-6815-5p	NM_001354867	TYMS	.(((((((((((((((((.....&.)))))))...)))))))))).	534	568	0.826923	-27.6	1	3.76e-06	0.471	3.96223	5.48879	-3.79332	17	22	10	CDS		0	0
hsa-miR-6815-3p	NM_001354867	TYMS	.(((((((((...((((((..&.))))))...))))))))).	329	354	0.846154	-22.5	1	0.0228928	0.529	4.44743	5.07335	-11.254	15	20	9	CDS		0	0
hsa-miR-6815-3p	NM_001354867	TYMS	.(((((((.(((..(((((..&)))))....)))))))))).	929	949	0.923077	-17.9	1	0.000252911	0.559	0.156748	2.49208	-6.99569	15	20	10	CDS		0	0
hsa-miR-6816-5p	NM_001354867	TYMS	.(((((((((((((((.....&)))))))).))))))).	4	21	0.923077	-32.2	1	0.0207471	0.24	0	0	-3.79332	15	17	8	5UTR		0	0
hsa-miR-6816-5p	NM_001354867	TYMS	.(((((((((((((((.....&)))))))).))))))).	32	49	0.846154	-32.2	1	0.00225136	0.206	-0.733473	-0.44808	-3.79332	15	17	8	5UTR		0	0
hsa-miR-6817-5p	NM_001354867	TYMS	((((((...(((((((((((.(((&))).)))).)))))))................)))))).	486	525	0.846154	-24	1	0.00650306	0.544	5.75227	4.67061	-8.85129	20	39	7	CDS		0	0
hsa-miR-6818-5p	NM_001354867	TYMS	..(((..(((((((((((((..&.)))))..))))))))..))).	1416	1460	1	-20.1	1	0.221196	0.574	0.327462	0.445204	-8.40165	16	22	8	3UTR		0	0
hsa-miR-6818-3p	NM_001354867	TYMS	.(((((((((.((((...((((&))))...)).)).))))))))).	621	644	0.846154	-17.6	1	0.039309	0.412	5.04918	5.40473	-6.85115	17	23	9	CDS		0	0
hsa-miR-6819-5p	NM_001354867	TYMS	.((.(((((.(((.(((((.((&)))))))))).))))).)).	122	142	0.846154	-28.1	1	0.00100972	0.162	-0.526331	0.163675	-8.92469	17	20	10	CDS		0	0
hsa-miR-6819-3p	NM_001354867	TYMS	..(((((.(((((((((((..&))))).)))...)))...))))).	970	994	0.923077	-23	1	0.00105114	0.588	0.0181683	0.947367	-7.27064	16	24	5	3UTR		0	0
hsa-miR-6820-3p	NM_001354867	TYMS	.((((((((((((((.(((...&.))).)))).......)))))))))).	309	356	0.884615	-20.7	1	0.0084437	0.544	5.79581	4.64092	-4.02637	17	27	10	CDS		0	0
hsa-miR-6821-5p	NM_001354867	TYMS	(((((((((((..(((((((((.&)))))))).)..))))))))).)).	6	31	0.846154	-35.5	1	0.0153997	0.25	-0.528197	-0.447952	-8.57351	20	25	9	5UTR		0	0
hsa-miR-6823-5p	NM_001354867	TYMS	..(((((((((.(.(((.(((&))).))).)))))))))).	109	128	0.846154	-24.4	1	9.37e-06	0.191	-0.0585507	-0.00707686	-9.16064	16	19	10	CDS		0	0
hsa-miR-6824-3p	NM_001354867	TYMS	((((..((((.((((((((..&)))))..))).))))...)))).	970	993	0.923077	-21.4	1	6.81e-05	0.603	-0.0240082	0.955275	-12.7823	16	23	5	3UTR		0	0
hsa-miR-6826-3p	NM_001354867	TYMS	(((((.(((((((((((((((.&))))))).)))...................)))))..))))).	598	641	0.923077	-22.1	1	0.013301	0.412	4.86503	5.31912	-5.83853	20	43	7	CDS		0	0
hsa-miR-6829-5p	NM_001354867	TYMS	((((((.((..(((((.((.&)).)))))..)).)))))).	931	951	0.923077	-20.9	1	0.0284568	0.529	0.0638595	2.40245	-9.54854	15	20	6	3UTR		0	0
hsa-miR-6829-3p	NM_001354867	TYMS	...(((((((((((((((((&)))))))))))........)))))).	1156	1182	0.923077	-23.8	1	0.178383	0.632	0.0476918	0.0616627	-6.51454	17	26	11	3UTR		0	0
hsa-miR-6830-3p	NM_001354867	TYMS	(.(((((((((((((((..((..&))..))))..........))))))))))).).	448	480	0.884615	-22.2	1	0.00691363	0.441	3.88959	5.62954	-5.10125	18	32	11	CDS		0	0
hsa-miR-6831-5p	NM_001354867	TYMS	..(((((((.(((.((.((((((.&))))))...)).))).))))))).	563	587	0.961538	-26	1	0.00664262	0.426	4.47669	4.747	-7.05635	18	24	7	CDS		0	0
hsa-miR-6831-3p	NM_001354867	TYMS	.(((((((((((((((((((.&))))))))).)).............)))..))))).	1355	1391	0.846154	-17.5	1	0.0134532	0.735	0.397756	0.135472	-3.79332	19	36	9	3UTR		0	0
hsa-miR-6833-5p	NM_001354867	TYMS	((((((....(((((((((...&)))).))))))))))).	39	56	0.846154	-21.3	1	0.00358697	0.176	-0.772662	-0.39274	-10.0938	15	17	11	5UTR		0	0
hsa-miR-6833-5p	NM_001354867	TYMS	(((((((.((..(.((((.(..&).)))).)..)).))))))).	1417	1438	0.923077	-19.5	1	0.0175916	0.588	-0.686779	0.515059	-13.2796	15	21	7	3UTR		0	0
hsa-miR-6834-5p	NM_001354867	TYMS	(.(((((((((((((..((((&))))..))))...))))))))).).	1455	1480	1	-21	1	0.0255596	0.647	0.536147	0.131518	-5.3343	18	25	9	3UTR		0	1
hsa-miR-6834-3p	NM_001354867	TYMS	..(((((((..(((((((..&.))))))).....))))))).	481	523	0.923077	-21.8	1	0.00456619	0.529	6.13366	4.59884	-9.02428	14	21	7	CDS		0	0
hsa-miR-6835-5p	NM_001354867	TYMS	.(((((((...((.(((((...&)))))))))))))).	120	135	0.923077	-22.3	1	6.9e-06	0.162	-0.0336702	0.403008	-9.77384	14	15	14	CDS		0	0
hsa-miR-6780b-5p	NM_001354867	TYMS	((((((.(((.((((((((((((&)))))))..................))))).))).))).))).	545	588	0.923077	-25.6	1	0.0160049	0.412	4.61633	5.5514	-8.30604	21	43	7	CDS		0	0
hsa-miR-6780b-3p	NM_001354867	TYMS	(((((((.(((((((((((..&))))......)))))))..............))))))).	334	373	0.923077	-19.9	1	0.000779627	0.544	5.47042	4.88124	-6.25121	18	39	7	CDS		0	0
hsa-miR-6780b-3p	NM_001354867	TYMS	.(((..(((((((((..((..&))..)))))))))..))).	467	486	0.876923	-19.7	1	9.19e-06	0.456	6.54661	5.20221	-10.0464	14	19	9	CDS		0	0
hsa-miR-6836-5p	NM_001354867	TYMS	.((((((((..(((((.((((.&))))))))))))))).)).	112	131	0.923077	-31.3	1	1.01e-05	0.176	-0.30737	0.149679	-7.86061	17	19	15	CDS		0	0
hsa-miR-6836-5p	NM_001354867	TYMS	.(((.((((.((((((.(((..&)))))))))...))))))).	20	40	0.923077	-29.4	1	5.39e-05	0.235	-0.164298	-0.40521	-9.15487	16	20	9	5UTR		0	0
hsa-miR-6836-3p	NM_001354867	TYMS	.(((((((((((((..(((..&)))...))))...))))))..))).	161	186	0.846154	-24.1	1	4.58e-05	0.279	1.70184	1.04543	-4.76182	16	25	6	CDS		0	0
hsa-miR-6837-3p	NM_001354867	TYMS	(((((.(..((((...(((((((&))))))))))))))))).	215	233	0.923077	-19.9	1	8.78e-08	0.309	2.79753	2.75015	-11.0339	17	18	17	CDS		0	0
hsa-miR-6838-5p	NM_001354867	TYMS	..((..(((((((((.(.((((&))))).))))))))))).	1069	1087	1	-21.5	1	5.87e-05	0.647	0.198589	-0.0174179	-11.21	16	18	11	3UTR		0	0
hsa-miR-6838-5p	NM_001354867	TYMS	.(((((.(((((((..((....&))..)))))))...))))).	1449	1469	1	-19.7	1	0.142919	0.618	0.171811	0.255411	-6.30551	14	20	7	3UTR		0	0
hsa-miR-6838-3p	NM_001354867	TYMS	..((((((((((((.(((..&.))))))))))))))).	126	154	0.846154	-26.6	1	5.85e-08	0.162	-0.15497	0.74871	-5.69245	15	17	15	CDS		0	0
hsa-miR-6839-3p	NM_001354867	TYMS	.((((((..((((((((((...&))))))))))...)))))).	878	898	0.846154	-17.9	1	0.000403131	0.618	4.02492	3.98934	-7.16335	16	20	10	CDS		0	0
hsa-miR-6841-3p	NM_001354867	TYMS	(((((((((((((..((((..&))))....)).)))))).))))).	970	994	0.846154	-24.5	1	0.00105114	0.588	0.22905	0.331855	-5.52986	17	24	6	3UTR		0	0
hsa-miR-6842-3p	NM_001354867	TYMS	..(((((((....((((((.((&))))))))......))))))).	104	126	0.846154	-23.2	1	4.33e-06	0.191	0.190268	-0.0630611	-13.6602	15	22	8	CDS		0	0
hsa-miR-6843-3p	NM_001354867	TYMS	...((((((((.((((((...&)))))).)))))))).	627	643	0.846154	-23.9	1	0.0267024	0.397	5.64821	5.30574	-9.86134	14	16	8	CDS		0	0
hsa-miR-6843-3p	NM_001354867	TYMS	..((((((((.(((((((...&)))))))..)))))))).	464	482	0.846154	-21.4	1	0.0144178	0.412	6.09718	5.1283	-7.78178	15	18	8	CDS		0	0
hsa-miR-6845-5p	NM_001354867	TYMS	.(((((..((((((((((.&))).))))))).))))).	1458	1476	0.923077	-17.9	1	0.0314407	0.647	0.579881	0.251127	-7.65065	15	18	7	3UTR		0	0
hsa-miR-6845-3p	NM_001354867	TYMS	(((((((..(((..(((((..&))))).)))..)))....)))).	970	993	0.846154	-22.1	1	6.81e-05	0.603	0.3019	0.20928	-9.45357	15	23	5	3UTR		0	0
hsa-miR-6846-5p	NM_001354867	TYMS	.((((((((((((((((((.((&)).))))).)))).))).)))))).	558	583	0.884615	-30	1	0.0536907	0.441	4.71622	5.06462	-3.79332	20	25	6	CDS		0	0
hsa-miR-6846-3p	NM_001354867	TYMS	...((((((((.(((((((((&)))))...........)))))))))))).	450	479	1	-21.9	1	0.00352348	0.456	2.72962	5.78004	-9.86134	17	29	12	CDS		0	0
hsa-miR-6846-3p	NM_001354867	TYMS	((.((((..((((((((((..&))))))..)))).....)))))).	174	198	0.846154	-21.9	1	0.000174004	0.294	2.86818	1.05522	-8.86514	16	24	6	CDS		0	0
hsa-miR-6847-5p	NM_001354867	TYMS	.((((((.(((((.((.((((((&)))))).)).))))))).....)))).	1440	1467	0.923077	-20.5	1	0.150184	0.603	0.0638593	0.609956	-6.9638	19	27	7	3UTR		0	0
hsa-miR-6847-3p	NM_001354867	TYMS	(((((((((.(((.........&))).))))))))).	636	650	1	-20.3	1	0.00102162	0.397	6.77345	5.32447	-7.00542	12	14	9	CDS		0	0
hsa-miR-6848-5p	NM_001354867	TYMS	(((((((((((((((((((((((&))))..)))))......)))))))................))))))).	25	73	0.923077	-29.6	1	0.102521	0.191	-0.672128	-0.0593284	-3.93757	23	48	7	5UTR		0	0
hsa-miR-6848-5p	NM_001354867	TYMS	.(((((((((.(((((((((.(.&).))))).......)))).))).)))))).	553	583	0.846154	-28.4	1	0.0536907	0.441	4.99938	5.41175	-6.6181	19	30	6	CDS		0	0
hsa-miR-6849-5p	NM_001354867	TYMS	(((((((((((((((((((((((&)))))))..............))).)).))))))))))).	1430	1470	0.846154	-27.2	1	0.0590762	0.603	-0.0753768	0.496277	-3.93757	23	40	11	3UTR		0	0
hsa-miR-6850-3p	NM_001354867	TYMS	(((((((((.((((.((...&)).)))))))..)).)))).	158	178	0.846154	-23.2	1	2.89e-06	0.279	0.778102	1.21338	-5.91553	15	20	7	CDS		0	0
hsa-miR-6850-3p	NM_001354867	TYMS	(((..(((((((((((....&)).)))))))))..))).	321	339	0.846154	-22.1	1	0.00339779	0.529	5.04199	4.60735	-11.0886	14	18	9	CDS		0	0
hsa-miR-6851-3p	NM_001354867	TYMS	.(((((...((.(((((....&)))))))..))))).	473	488	1	-20.4	1	5.47e-06	0.456	5.97086	5.06111	-12.0538	12	15	7	CDS		0	0
hsa-miR-6854-5p	NM_001354867	TYMS	...((((((((((((.........&)))))))))))).	1316	1329	0.846154	-18.4	1	4.52e-07	0.618	0.0638603	0.0432108	-6.74759	12	13	12	3UTR		0	0
hsa-miR-6854-5p	NM_001354867	TYMS	..(((((((((((.((..(((...&)))..)).))))))))).)).	701	722	0.923077	-19	1	5.09e-05	0.485	4.98377	5.43417	-5.81384	16	21	9	CDS		0	0
hsa-miR-6855-3p	NM_001354867	TYMS	.((((.((((((((((((....&.)))))))...........)))))...)))).	957	1001	1	-18	1	0.00139876	0.574	-0.179878	1.90161	-5.69428	16	32	7	3UTR		0	1
hsa-miR-6856-3p	NM_001354867	TYMS	(((((((((.((((((((((((&))))))))))....)).)))....)))))).	329	360	0.923077	-21	1	0.00487234	0.544	5.79912	4.82529	-5.18008	21	31	10	CDS		0	0
hsa-miR-6857-5p	NM_001354867	TYMS	..((((...(((((.(((((((&))))....))))))))...)))).	110	134	0.846154	-24.5	1	8.43e-06	0.176	0.302236	-0.158234	-10.6062	16	24	8	CDS		0	0
hsa-miR-6857-3p	NM_001354867	TYMS	((((((((((((((((.((((&))))...))).........))))))))).........)))).	922	964	0.846154	-18.6	1	0.00782333	0.5	0.295416	2.35237	-3.93757	20	42	9	CDS		0	0
hsa-miR-6858-5p	NM_001354867	TYMS	(((((.(((((((((((((.((&)).))).........))))))....)))).))))).	654	690	0.846154	-30.9	1	0.000677026	0.426	5.48871	5.52781	-5.83853	20	36	6	CDS		0	0
hsa-miR-6858-5p	NM_001354867	TYMS	(((.((.((((..(((((((..&))))))))))).)).))).	124	143	0.846154	-28.4	1	0.00107071	0.162	-0.177628	0.299437	-13.1492	16	19	11	CDS		0	0
hsa-miR-6859-5p	NM_001354867	TYMS	((((((.(((((((((((.....&.)))))))..)))).)))))).	622	664	0.846154	-22.8	1	1.9e-05	0.397	5.7645	5.26828	-5.48126	17	22	7	CDS		0	0
hsa-miR-6859-3p	NM_001354867	TYMS	((.((((.(((((.((.(((...&))).)).)))))...)))))).	501	523	0.846154	-20.3	1	0.00456619	0.529	6.68039	4.67007	-8.66559	16	22	6	CDS		0	0
hsa-miR-6769b-3p	NM_001354867	TYMS	..(((((((((((((((((..&)))).)......))))))))).....))).	503	533	0.897436	-18.3	1	0.017837	0.5	6.17178	4.5161	-4.957	17	30	9	CDS		0	0
hsa-miR-6860	NM_001354867	TYMS	((((((((((((..((((((((&)).)))))).....)))))))))).)).	664	692	0.923077	-28	1	0.00146632	0.426	3.95333	5.55055	-6.08354	20	28	10	CDS		0	0
hsa-miR-6861-5p	NM_001354867	TYMS	(((((((.(((((((.((((((&))))))...)))))))...................))))))).	449	492	0.923077	-27.8	1	1.2e-05	0.441	1.31134	5.55832	-6.48426	20	43	7	CDS		0	0
hsa-miR-6861-5p	NM_001354867	TYMS	.(((((((..((.((((((...&)))))).)).))))))).	176	194	0.826923	-24.1	1	2.58e-05	0.279	4.39708	1.32815	-7.38135	15	18	7	CDS		0	0
hsa-miR-6861-3p	NM_001354867	TYMS	((((((((((((((....&))))))).................))).)))).	344	377	0.846154	-17.9	1	0.00571688	0.544	5.80853	5.40595	-4.90607	14	33	7	CDS		0	0
hsa-miR-6862-5p	NM_001354867	TYMS	.((((((((..((((.......&.))))..)).)))))).	542	581	0.807692	-22	1	0.0366766	0.441	3.09897	5.3746	-8.09365	12	17	6	CDS		0	0
hsa-miR-6862-3p	NM_001354867	TYMS	..(((((..(((.((.(((((...&))))).)))))..))))).	710	729	1	-24.1	1	1.54e-05	0.529	3.93851	5.37397	-9.8492	15	19	5	CDS		0	0
hsa-miR-6862-3p	NM_001354867	TYMS	(((((((((((((....((((((.&))))))....))....)))).)))............)))).	1139	1180	1	-23.3	1	0.151878	0.618	0.113065	-0.0516864	-5.76291	19	41	6	3UTR		0	0
hsa-miR-6862-3p	NM_001354867	TYMS	((((..(((((((...((((((..&))))))))))))).....)))).	970	993	1	-22.5	1	6.81e-05	0.603	0.111559	0.424116	-11.7829	17	23	13	3UTR		0	0
hsa-miR-6863	NM_001354867	TYMS	......(((.((((((((((((.&))))))).)))))))).	1465	1482	0.923077	-17.4	0	0.0473781	0.647	0.608637	0.0618349	-16.8091	15	17	8	3UTR		0	0
hsa-miR-6864-5p	NM_001354867	TYMS	..((((((((.((.((((((....&.))))))))..)))))))).	1435	1479	0.923077	-18.4	1	0.026263	0.632	-0.274431	0.468929	-8.63862	16	20	8	3UTR		0	0
hsa-miR-6864-3p	NM_001354867	TYMS	(((..((((..(((((.((((&)))))))))..))))..))).	1323	1344	0.846154	-19.5	1	0.00126395	0.559	0.123608	0.0339847	-15.1559	16	21	9	3UTR		0	0
hsa-miR-6864-3p	NM_001354867	TYMS	..(.(((((((((((((((((&))).)))))......))))))))).).	329	356	0.846154	-18.6	1	0.0084437	0.544	5.57616	4.65462	-7.98902	18	27	9	CDS		0	0
hsa-miR-6867-5p	NM_001354867	TYMS	.((((((((((((..(....((.&.))...)..)))))))))))).	713	741	0.846154	-19.5	1	0.0201392	0.544	5.34944	5.14654	-5.38561	15	22	12	CDS		0	0
hsa-miR-6868-5p	NM_001354867	TYMS	(((((((((.((..((.(((((&))))).))..))........))))))))).	560	590	0.923077	-21.6	1	0.0156783	0.412	6.07185	4.70645	-7.32605	18	30	9	CDS		0	0
hsa-miR-6868-5p	NM_001354867	TYMS	....((((((((((..((((((&.))))))..........)))))))))).	1387	1426	0.846154	-21.4	1	0.00817948	0.647	1.1253	0.181602	-10.5151	16	28	10	3UTR		0	0
hsa-miR-6869-5p	NM_001354867	TYMS	((((((((.((((.(((((((.&))))).))..)))))))))))).	667	690	0.961538	-30.9	1	0.000677026	0.426	4.5646	5.47162	-5.8508	19	23	12	CDS		0	0
hsa-miR-6869-3p	NM_001354867	TYMS	.((((.((((..(((((((((&.)))..))))))..)))))))).	94	125	0.846154	-26.9	1	5.47e-06	0.191	-0.308501	-0.335985	-11.8659	17	23	8	CDS		0	0
hsa-miR-6869-3p	NM_001354867	TYMS	.(((.((.(((((((((((((&))))))))).)))))).))).	973	994	0.923077	-24.9	1	0.00105114	0.588	0.0287124	0.609955	-10.226	18	21	9	3UTR		0	0
hsa-miR-6869-3p	NM_001354867	TYMS	.((((((((((((((((((((&)))))))..............))))))...))))))).	1331	1369	1	-23.7	1	0.000791365	0.676	0.0757337	0.360852	-3.79332	20	38	7	3UTR		0	0
hsa-miR-6870-3p	NM_001354867	TYMS	((((((((((.(((.((((...&.)))).))).)))))..))))).	450	487	0.846154	-20.5	1	4.26e-06	0.456	1.93588	5.5946	-7.4978	17	23	5	CDS		0	0
hsa-miR-6871-5p	NM_001354867	TYMS	...((((((((((.(((.((((&)))).))).))..............)))))))).	272	306	1	-21.3	1	0.000264896	0.456	4.03903	4.37837	-7.37138	17	34	8	CDS		0	0
hsa-miR-6871-3p	NM_001354867	TYMS	((((.(((((((((........&.)))))).)))..)))).	156	184	0.923077	-22.1	1	1.93e-05	0.294	0.156677	1.42752	-9.02511	13	18	6	CDS		0	0
hsa-miR-6873-5p	NM_001354867	TYMS	((((((((((.((..((((...&))))......)).)))))))))).	286	310	0.923077	-23.3	1	0.00300198	0.456	4.74842	4.16611	-8.35464	16	24	10	CDS		0	0
hsa-miR-6873-5p	NM_001354867	TYMS	(((((((....(((.(((((..&))))).).)).....))))))).	562	585	0.846154	-19.8	1	0.0643981	0.426	4.69073	4.79829	-12.1103	15	23	7	CDS		0	0
hsa-miR-6874-3p	NM_001354867	TYMS	...(((((.(((((((.((((((&)))))))))))))))))).	514	533	0.846154	-18.1	1	0.017837	0.5	6.08758	5.33085	-7.57093	18	19	18	CDS		0	0
hsa-miR-6875-5p	NM_001354867	TYMS	((((((((((.((((((....&)))))).)))).)))))).	922	941	0.846154	-18.6	1	0.00731264	0.632	0.81952	2.26142	-6.76235	16	19	6	CDS		0	0
hsa-miR-6875-3p	NM_001354867	TYMS	.((((((((((((.(((((((.&))))..))).))).........))).)))))).	442	475	0.846154	-21.3	1	0.000845714	0.471	3.37904	5.65641	-4.65016	19	33	6	CDS		0	0
hsa-miR-6876-5p	NM_001354867	TYMS	.(((((((((...(((((....&.)))))...))))))))).	1448	1481	1	-21.1	1	0.029454	0.647	0.350893	0.302483	-11.254	14	19	9	3UTR		0	0
hsa-miR-6876-3p	NM_001354867	TYMS	(((((((((((((((((.((((..&))))..)))))))))))))........................)))).	629	677	0.846154	-23.3	1	0.0187708	0.426	5.93437	5.1559	-3.93757	21	48	13	CDS		0	0
hsa-miR-6877-3p	NM_001354867	TYMS	.....((((((((..((((((&)))))).....)))))))).	505	525	0.923077	-26.4	1	0.00650306	0.544	5.90905	5.11394	-15.2579	14	20	8	CDS		0	0
hsa-miR-6878-5p	NM_001354867	TYMS	.((((((..(((.(((((((((.&.)))))))))))).............)))))).	780	819	0.923077	-23.1	1	0.055704	0.559	2.84925	4.67111	-8.45248	18	33	12	CDS		0	0
hsa-miR-6878-5p	NM_001354867	TYMS	..((((((..((((..((((...&))))))))..)))))).	446	463	0.846154	-19	1	0.000363013	0.456	2.49132	5.65507	-8.2244	14	17	8	CDS		0	0
hsa-miR-6879-3p	NM_001354867	TYMS	.((((((.(((.(..((((..&))))..).)))..)))))).	710	730	0.846154	-22.5	1	0.000686502	0.529	6.41076	5.08902	-11.0461	14	20	6	CDS		0	0
hsa-miR-6880-5p	NM_001354867	TYMS	(((((.((....((((((((((&)))))))))).....)).))))).	606	630	1	-27.4	1	0.000856528	0.412	4.59136	5.73651	-14.309	17	24	10	CDS		0	0
hsa-miR-6880-3p	NM_001354867	TYMS	((((.....((((((((((..&.)))......))))))).....)))).	329	361	0.923077	-21.1	1	0.00593667	0.544	5.44378	4.97586	-14.8713	14	27	7	CDS		0	0
hsa-miR-6881-5p	NM_001354867	TYMS	.(((((((((...((.((((..&.))).).))...))))))))).	97	134	0.846154	-24.1	1	8.43e-06	0.176	0.389322	-0.183427	-11.4871	15	22	9	CDS		0	0
hsa-miR-6881-3p	NM_001354867	TYMS	.((((((..(((((((((....&)))))))))....)))))).	331	351	0.846154	-20.2	1	0.0021917	0.544	6.93715	5.07977	-7.16335	15	20	9	CDS		0	0
hsa-miR-6882-5p	NM_001354867	TYMS	....((..((((((((.(((((&)))))))))))))..)).	1463	1481	1	-20	0	0.029454	0.647	-0.0240086	0.064299	-13.4039	15	18	13	3UTR		0	0
hsa-miR-6882-3p	NM_001354867	TYMS	..(((((((......(((((.((.&)).)))))....))))))).	504	524	0.807692	-23.2	1	0.00556717	0.529	5.64221	5.06066	-15.2525	14	20	7	CDS		0	0
hsa-miR-6883-5p	NM_001354867	TYMS	..(((((((((((((((((.((&.)).))))))))))))))))).	541	584	0.884615	-31.8	1	0.0561218	0.441	4.29232	5.53669	-4.957	19	22	17	CDS		0	0
hsa-miR-6883-3p	NM_001354867	TYMS	........(((((((.((((((&))))))))).)))).	1323	1338	0.923077	-17.6	0	0.00162732	0.559	-0.0767285	0.0484828	-19.6569	13	15	9	3UTR		0	0
hsa-miR-6885-5p	NM_001354867	TYMS	(((((((.((((.(((((((((((.&)))))))).....................))).)))).))))))).	1435	1481	0.923077	-26.2	1	0.029454	0.647	-0.0866138	0.560027	-7.54034	22	46	8	3UTR		0	0
hsa-miR-6885-3p	NM_001354867	TYMS	(((.((.(((((((((.....&))))))))).)).))).	143	160	0.923077	-21.9	1	4.23e-08	0.206	0.364442	1.10561	-8.51328	14	17	9	CDS		0	0
hsa-miR-6885-3p	NM_001354867	TYMS	.(((((((((.(((((((...&))))))).)........)))))))).	174	200	0.846154	-21.6	1	0.000406658	0.309	3.20024	1.37293	-6.6181	16	26	8	CDS		0	0
hsa-miR-6886-5p	NM_001354867	TYMS	..(((.((((.((((.((((.&)))).)))).))))))).	9	27	0.846154	-21.9	1	0.0030853	0.214	0	0	-9.91578	15	18	7	5UTR		0	0
hsa-miR-6886-3p	NM_001354867	TYMS	((((((.....(((((.(((.&.))).......)))))......)))))).	482	523	0.923077	-20.8	1	0.00456619	0.529	7.66943	4.62899	-12.9186	14	29	6	CDS		0	0
hsa-miR-6888-5p	NM_001354867	TYMS	..(((((..(((((((....&.)))))))..))))).	428	463	0.923077	-23.9	1	0.000363013	0.456	3.73785	4.73726	-8.32703	12	16	7	CDS		0	0
hsa-miR-6888-3p	NM_001354867	TYMS	.((((((((((.((((((((.&.))))))))..)))))))))).	487	525	0.961538	-23.9	1	0.00650306	0.544	6.44388	4.45244	-7.14013	18	22	10	CDS		0	0
hsa-miR-6888-3p	NM_001354867	TYMS	(((((((((((((((((((..&))))..)))))...)))))))))).	176	201	0.846154	-18.8	1	0.000490535	0.324	3.0268	1.35754	-3.93757	19	25	10	CDS		0	0
hsa-miR-6889-5p	NM_001354867	TYMS	.(((((.((..((((.((((...&)))))))).)).))))).	119	137	0.820513	-26.3	1	1.41e-05	0.162	-0.257608	0.479986	-9.63734	15	18	8	CDS		0	0
hsa-miR-6889-5p	NM_001354867	TYMS	(((((((((((((((((((....&.)))))))).))))))))))).	395	446	0.846154	-25.7	1	0.00023559	0.5	4.77757	4.72753	-3.93757	19	22	11	CDS		0	0
hsa-miR-6889-3p	NM_001354867	TYMS	.(((.((((....(((((..&)))))...)))).))).	474	491	0.846154	-17.9	1	6.84e-06	0.441	6.48688	5.05977	-16.6156	12	17	5	CDS		0	0
hsa-miR-6890-5p	NM_001354867	TYMS	((((((((((.((..((.(((&)))))....)).))))).))))).	549	573	0.846154	-22.9	1	2.18e-05	0.471	4.11948	5.1984	-8.35464	17	24	5	CDS		0	0
hsa-miR-6890-3p	NM_001354867	TYMS	...(((((((((((((((..&)))).)))))....)))))).	503	524	1	-24.1	1	0.00556717	0.529	6.35788	4.43714	-6.51454	15	21	6	CDS		0	0
hsa-miR-6890-3p	NM_001354867	TYMS	(((..(((((.(((((....&))))))))))))).	970	984	0.923077	-19.8	1	1.46e-05	0.544	-0.0661848	0.971091	-13.9134	13	14	13	3UTR		0	0
hsa-miR-6893-3p	NM_001354867	TYMS	(((((.(((((((((..((((.&.)))).....)))))))))...))))).	480	521	0.846154	-24.8	1	0.00262335	0.515	5.78213	4.74489	-6.07158	18	28	9	CDS		0	0
hsa-miR-6894-5p	NM_001354867	TYMS	.((.((((((((.((.(((((((.&.)))))))))))))))))..)).	16	52	0.923077	-30.4	1	0.00245372	0.191	-0.607507	-0.505336	-8.34753	19	23	17	5UTR		0	0
hsa-miR-6894-3p	NM_001354867	TYMS	....(((((((...((((((.&))))))......))))))).	504	524	0.923077	-22.3	1	0.00556717	0.529	5.64221	5.06066	-15.0393	13	20	7	CDS		0	0
hsa-miR-6895-3p	NM_001354867	TYMS	(((((((((((((..(((((..&.))))).....))))).)).....)))))).	479	536	0.846154	-21.4	1	0.0131288	0.5	6.41899	4.42655	-5.52986	18	31	6	CDS		0	0
hsa-miR-7107-5p	NM_001354867	TYMS	.((((..((((.(((((.(((.&))).))))).)))))))).	34	53	0.846154	-27.6	1	0.00247782	0.191	-0.436756	-0.431357	-10.5848	16	19	8	5UTR		0	0
hsa-miR-7108-3p	NM_001354867	TYMS	(((.(((((((((((.....&.)))))))..))))...))).	609	655	0.846154	-23.3	1	0.000229997	0.382	4.84245	5.45691	-7.20265	14	21	7	CDS		0	0
hsa-miR-7109-5p	NM_001354867	TYMS	.(((((((.((((........&)))).))))))).	67	80	0.846154	-21.3	1	0.0804061	0.176	-0.513535	-0.239412	-6.67505	11	13	7	5UTR		0	0
hsa-miR-7109-3p	NM_001354867	TYMS	..(((..(((((((((((((((&)))))))))).......)))))..))).	329	357	0.923077	-28.1	1	0.0052921	0.559	5.95241	4.68401	-8.40165	18	28	10	CDS		0	0
hsa-miR-7110-5p	NM_001354867	TYMS	.(((((((.(((((..(((..&.)))..)))))))))).)).	39	86	0.923077	-28.3	1	0.00765385	0.191	-0.70548	-0.375173	-5.81821	15	20	10	5UTR		0	0
hsa-miR-7110-5p	NM_001354867	TYMS	.((((((((((((((((((..&))))...........))))...)))))))))).	550	583	0.871795	-23.1	1	0.0536907	0.441	4.78868	5.39062	-3.79332	18	33	10	CDS		0	0
hsa-miR-7111-3p	NM_001354867	TYMS	.((((((((((((((((((...&))))))..................))))............................)))))).)).	344	410	0.820513	-18.6	1	0.00228531	0.529	5.39874	4.95443	-3.79332	18	66	6	CDS		0	0
hsa-miR-7112-5p	NM_001354867	TYMS	...(((((((((((.(((....&.))).))))))))))).	596	620	0.846154	-26.5	1	3.29e-06	0.426	4.89783	5.30172	-7.24999	14	17	11	CDS		0	0
hsa-miR-7112-5p	NM_001354867	TYMS	..((((((((((((((......&)))))))))........))))).	558	581	0.846154	-25.7	1	0.0366766	0.441	5.03891	5.14826	-4.957	14	23	9	CDS		0	0
hsa-miR-7112-3p	NM_001354867	TYMS	.(((((.((((((..(.((((((&.)))))).).))))))))))).	941	988	0.923077	-26.9	1	1.08e-05	0.574	0.186874	2.48153	-6.9293	18	22	11	3UTR		0	0
hsa-miR-7113-5p	NM_001354867	TYMS	(((.((((((((((.......&.))))))))))...))).	382	406	0.846154	-19.1	1	0.000659751	0.515	5.46559	5.57716	-7.9381	13	18	10	CDS		0	0
hsa-miR-7114-5p	NM_001354867	TYMS	(((..((.((((.((((((((&)))))))).))))..))..))).	272	295	0.846154	-25.3	1	3.71e-06	0.456	3.40936	3.69503	-14.6914	17	23	8	CDS		0	0
hsa-miR-7114-5p	NM_001354867	TYMS	((((((..((((((.((....&)).))))))..)))))).	128	146	0.846154	-24	1	0.00179254	0.162	-0.238946	0.53597	-8.53035	14	18	6	CDS		0	0
hsa-miR-7150	NM_001354867	TYMS	(((((((((((...((((&.))))...))))))))))).	562	589	0.923077	-27.2	1	0.0142788	0.412	4.66433	4.97001	-9.43035	15	20	11	CDS		0	0
hsa-miR-7152-3p	NM_001354867	TYMS	(((((((((((((((..(((&)))..)))).)))).))))))).	616	639	0.923077	-25.5	1	0.00396655	0.441	5.11073	5.35256	-4.17062	18	23	7	CDS		0	0
hsa-miR-7153-5p	NM_001354867	TYMS	...(((((((((...(((((((.&))))))).....)).))))))).	1452	1475	0.846154	-20.4	1	0.032252	0.632	0.302858	0.0593686	-9.39596	16	23	7	3UTR		0	0
hsa-miR-7154-5p	NM_001354867	TYMS	.(((((((((((((((((.....&.))))))))))))))))).	431	498	0.923077	-24.9	1	1.98e-05	0.471	3.94473	5.05439	-3.79332	17	19	17	CDS		0	0
hsa-miR-7154-3p	NM_001354867	TYMS	.(((((((((((((((((..&))))))...))).......)))))))).	372	400	0.846154	-18.8	1	0.00540937	0.559	4.58765	5.3866	-3.79332	17	28	8	CDS		0	0
hsa-miR-7155-5p	NM_001354867	TYMS	.(((((((((((((((...&))))))).....)))).)))).	483	505	0.846154	-21.1	1	0.000155181	0.485	5.71388	4.28745	-3.79332	15	22	7	CDS		0	0
hsa-miR-7155-3p	NM_001354867	TYMS	.((((((((.((((.....&.)))).)))))))).	453	488	1	-22.7	1	5.47e-06	0.456	0.359158	5.59191	-6.00433	12	15	8	CDS		0	0
hsa-miR-7155-3p	NM_001354867	TYMS	.(((((((..(((.((((.&))))..)))..))))))).	963	982	0.846154	-20.8	1	1.15e-05	0.529	-0.0541343	0.515059	-6.94906	14	19	7	3UTR		0	0
hsa-miR-7156-3p	NM_001354867	TYMS	(((..(((((....(((((((((&)))))))))..)))))...))).	583	606	0.846154	-23.2	1	2.22e-05	0.441	6.66642	4.87593	-19.4062	17	23	9	CDS		0	0
hsa-miR-7158-5p	NM_001354867	TYMS	((((((((((((((((((((((((&)))))).........................)))))............))))))))))))).	920	982	1	-27.4	1	1.15e-05	0.529	1.07534	2.2232	-3.93757	24	62	13	CDS		0	0
hsa-miR-7158-3p	NM_001354867	TYMS	(((..((((((((((((((((&))))))))))).....................)))))..))).	481	524	0.846154	-25	1	0.00556717	0.529	5.99876	4.0952	-11.0886	19	43	11	CDS		0	0
hsa-miR-7161-3p	NM_001354867	TYMS	..((((((((((.(((((((........&)))))))..))..)))))))).	614	636	0.846154	-22.4	1	0.00121214	0.426	5.60808	5.3432	-6.24613	17	22	8	CDS		0	0
hsa-miR-7159-5p	NM_001354867	TYMS	.......(((((((((..(((&))).))))))))).	670	684	1	-18.2	0	0.0007256	0.397	4.33569	5.59336	-17.1102	12	14	9	CDS		0	0
hsa-miR-7160-5p	NM_001354867	TYMS	.(((.(((((((((((((.((&)))))))))........................)))))).))).	443	487	0.846154	-24.3	1	4.26e-06	0.456	3.95909	5.82036	-7.91236	18	44	9	CDS		0	0
hsa-miR-7160-3p	NM_001354867	TYMS	.((((((..(((....((((.&))))...))))))))).	111	128	0.846154	-21.3	1	9.37e-06	0.191	-0.257605	0.0223148	-10.2778	13	17	9	CDS		0	0
hsa-miR-7160-3p	NM_001354867	TYMS	.((((((((((((((((....&.))))))))))).).)))).	681	733	0.923077	-20.8	1	0.00127876	0.529	5.50106	5.59203	-3.79332	16	20	11	CDS		0	0
hsa-miR-7703	NM_001354867	TYMS	..(((((..(((((((((((.((&.))))))))...)))))..))))).	613	657	1	-25.2	1	7.36e-05	0.397	5.77626	5.53049	-8.32703	18	25	8	CDS		0	0
hsa-miR-7706	NM_001354867	TYMS	....(((((((((((.((((((.(&.).))))))...)))..)))))))).	215	281	0.923077	-26.9	1	0.000103811	0.368	3.22203	2.9209	-9.77961	18	26	8	CDS		0	0
hsa-miR-7843-5p	NM_001354867	TYMS	((((((((((.((((..((...&.)).)))).))).......))))))).	540	583	0.846154	-22.4	1	0.0536907	0.441	4.16641	5.4562	-6.9954	16	27	7	CDS		0	0
hsa-miR-1273h-3p	NM_001354867	TYMS	((((((.(((..(((....(((&)))....)))))))))))).	167	187	0.923077	-19.7	1	3.76e-05	0.279	2.85885	1.07202	-11.8859	15	20	12	CDS		0	0
hsa-miR-1273h-3p	NM_001354867	TYMS	.(.(((.(((((((((..((((&))))...)))))))))))).).	963	985	1	-19.6	1	2.59e-05	0.559	-0.000576878	0.964501	-6.89455	17	22	12	3UTR		0	0
hsa-miR-6516-5p	NM_001354867	TYMS	...(((((.(((((.(((((((&))))))))))))))))).	1439	1457	1	-19.2	1	0.177346	0.574	0.0513069	0.63368	-8.30638	17	18	17	3UTR		0	0
hsa-miR-7846-3p	NM_001354867	TYMS	...((((((((((((((((..&)))))))))........))))))).	1103	1128	0.846154	-19.4	1	0.0253713	0.603	0.055073	0.127563	-6.51454	16	25	9	3UTR		0	0
hsa-miR-7847-3p	NM_001354867	TYMS	.(((((((.((.((.((((((&))))))...)).)).))))))).	563	586	1	-24.9	1	0.00297365	0.426	5.27172	4.57178	-8.93197	17	23	7	CDS		0	0
hsa-miR-7848-3p	NM_001354867	TYMS	....((((((((((((((((...&))).)))).))..))))))).	972	993	0.923077	-19.7	1	6.81e-05	0.603	0.165786	0.743075	-9.54656	16	21	7	3UTR		0	0
hsa-miR-7850-5p	NM_001354867	TYMS	(..((((((.(((((((.(((&))).))))))).))))))..).	1427	1449	0.923077	-19.6	1	0.0643062	0.559	-1.03323	0.512423	-7.9013	17	22	7	3UTR		0	0
hsa-miR-7851-3p	NM_001354867	TYMS	...(((((...(((((((((((&)))))))))))......))))).	787	810	1	-20.8	1	0.00414986	0.529	4.26578	4.56224	-11.6382	16	23	11	CDS		0	0
hsa-miR-7856-5p	NM_001354867	TYMS	....(((((((((((((....&.))))))))).)))).	631	662	0.846154	-20	1	1.25e-05	0.397	5.55457	5.34989	-9.54656	13	16	9	CDS		0	0
hsa-miR-7856-5p	NM_001354867	TYMS	....(((((.((((((((((.&)))).))))))))))).	1461	1478	0.846154	-15.5	1	0.0297612	0.632	0.311485	0.112429	-10.7891	15	17	11	3UTR		0	0
hsa-miR-7974	NM_001354867	TYMS	((((((((.(((...((((.(((.&.)))...)))).))).)))))))).	242	291	0.923077	-25.9	1	1.2e-06	0.441	2.94749	3.43456	-7.87538	18	25	8	CDS		0	0
hsa-miR-8052	NM_001354867	TYMS	.((((((((((((((((((.((&.)))))))))))))).)))))).	560	593	0.807692	-32	1	0.0524926	0.397	5.11239	4.93141	-3.79332	20	23	14	CDS		0	0
hsa-miR-8053	NM_001354867	TYMS	(((((((.((((((......((((&)))))))))).))))))).	655	674	0.846154	-19.1	1	0.00902213	0.397	5.40932	5.45825	-7.21971	17	19	10	CDS		0	0
hsa-miR-8055	NM_001354867	TYMS	(((((((((((((((((((.(((&))).))))))..........)))))))))..)))).	301	337	0.923077	-23.6	1	0.00127744	0.529	5.46513	4.2821	-3.93757	22	36	9	CDS		0	0
hsa-miR-8056	NM_001354867	TYMS	(((((((.....(((((((.&)))))))))))))).	1422	1437	1	-17.2	1	0.0138509	0.603	0.834582	0.472882	-14.7217	14	15	14	3UTR		0	0
hsa-miR-8059	NM_001354867	TYMS	.(((((((((((((((...(((&.)))..))))))))..))))))).	1435	1477	1	-20.6	1	0.030214	0.647	-0.0736275	0.551963	-3.79332	18	24	8	3UTR		0	0
hsa-miR-8061	NM_001354867	TYMS	((((((((.((((..((.(((&))).))..)))).)))))))).	1307	1329	0.846154	-16.2	1	4.52e-07	0.618	0.476837	0.00762447	-6.58625	17	22	8	3UTR		0	0
hsa-miR-8063	NM_001354867	TYMS	....(((((((((.((((((..&))))))))).).....))))).	678	700	0.846154	-16.8	1	0.00925168	0.412	5.95055	5.5452	-10.4034	15	22	9	CDS		0	0
hsa-miR-8070	NM_001354867	TYMS	..((((.(.(((((.((((((.&))))))))))).).)))).	347	366	0.846154	-18.8	1	0.00754133	0.544	4.89335	5.16774	-8.29253	16	19	11	CDS		0	0
hsa-miR-8072	NM_001354867	TYMS	.(((((((((((((((((..&))))))))))...))))))).	5	26	0.876923	-37.6	1	0.00286437	0.218	0	0	-3.79332	17	21	10	5UTR		0	0
hsa-miR-8074	NM_001354867	TYMS	.(((((.(((((((((((......&)))))))).))).))))).	1096	1115	0.923077	-21.8	1	0.0106245	0.574	-0.23489	0.115701	-5.33701	16	19	8	3UTR		0	0
hsa-miR-8074	NM_001354867	TYMS	....((((((.(((((((((....&)))).))))))).)))).	664	682	0.923077	-20.9	1	0.00189683	0.412	6.49638	5.50239	-12.3713	15	18	7	CDS		0	0
hsa-miR-8079	NM_001354867	TYMS	........(((((((((((.&))))))))))).	500	512	0.846154	-18.1	0	5.23e-07	0.5	6.65302	4.53715	-19.4239	11	12	11	CDS		0	0
hsa-miR-8080	NM_001354867	TYMS	((((((.((((((((((..(((.&)))..))))............)))))))))))).	1077	1111	0.846154	-20.6	1	0.00267976	0.603	-0.311574	0.114383	-5.48126	19	34	12	3UTR		0	0
hsa-miR-8081	NM_001354867	TYMS	..((.(((((.(((((((((...&.)))))))))))))))).	206	240	0.884615	-20.8	1	0.000115567	0.324	2.55405	2.41144	-11.9008	16	18	16	CDS		0	0
hsa-miR-8082	NM_001354867	TYMS	.((.(((((((((.........&))))))))).)).	1466	1479	0.923077	-16	1	0.026263	0.632	0.186873	0.0507133	-8.65069	11	13	9	3UTR		0	0
hsa-miR-8089	NM_001354867	TYMS	....(((.(.((((((.(((((((&))))))).)))))).)))).	63	83	0.846154	-30.2	1	0.0384519	0.191	-0.049664	-0.327587	-13.1027	17	20	7	5UTR		0	0
hsa-miR-9898	NM_001354867	TYMS	...((((((((((((((((((.&))))).)))..))))....)))))).	970	996	0.923077	-22.3	1	0.00629185	0.588	0.127827	0.988225	-6.51454	18	26	6	3UTR		0	0
hsa-miR-9899	NM_001354867	TYMS	(((((((.((((((((((((((&))...)).)))))).))...)).))))))).	138	169	0.846154	-31	1	1.01e-05	0.206	0.0935673	1.32815	-6.25121	21	31	7	CDS		0	0
hsa-miR-9900	NM_001354867	TYMS	.(((.((((.((((((((((.&.)).)))))))))))).))).	931	978	1	-20.1	1	8.78e-05	0.544	0.551124	2.44331	-9.15487	17	21	12	3UTR		0	0
hsa-miR-9901	NM_001354867	TYMS	((((.(.(((((((((((((.&)))).....))))))))).).)))).	146	172	0.846154	-27.6	1	1.68e-05	0.235	0.233811	1.39253	-9.6003	18	26	9	CDS		0	0
hsa-miR-9902	NM_001354867	TYMS	(((.((..((((((((((((((&.))))........)).))))))))..))))).	595	639	0.846154	-22	1	0.00396655	0.441	4.37963	5.22279	-10.8269	19	32	8	CDS		0	0
hsa-miR-9985	NM_001354867	TYMS	.(((((((((((...(((.&)))...))))))))))).	343	361	0.923077	-15.4	1	0.00593667	0.544	5.45075	5.33325	-6.67474	14	18	11	CDS		0	0
hsa-miR-1843	NM_001354867	TYMS	(((.(((((((.(((((...&.))))).))))))).))).	616	656	0.923077	-21.3	1	9.94e-05	0.382	6.18907	5.44219	-10.3164	15	19	7	CDS		0	0
hsa-miR-10226	NM_001354867	TYMS	((((((.(((.((((((.....&))))...)).))).)))))).	626	647	0.923077	-21.2	1	0.00108155	0.397	5.73889	5.30574	-8.30604	15	21	6	CDS		0	0
hsa-miR-10226	NM_001354867	TYMS	(((.((((((..(((((((...&)))))))..))))))..))).	498	519	0.846154	-19.8	1	0.00134643	0.529	5.3197	4.54144	-13.1412	16	21	7	CDS		0	0
hsa-miR-10392-5p	NM_001354867	TYMS	(((((((((((((((((((((((&))))).).)))))...))))))).............))))).	239	281	0.846154	-28.6	1	0.000103811	0.368	3.30354	3.33673	-3.93757	23	42	7	CDS		0	0
hsa-miR-10392-3p	NM_001354867	TYMS	(((((((.((((((((((((((((&))))).......))))))......................))))).))))))).	930	984	0.871795	-35.4	1	1.46e-05	0.544	0.121266	2.4499	-6.25121	23	54	7	CDS		0	0
hsa-miR-10394-5p	NM_001354867	TYMS	.((((((.((((.(((...((...&))..))).)))).)))))).	167	187	0.846154	-24.9	1	3.76e-05	0.279	2.85885	1.07202	-7.39609	15	20	6	CDS		0	0
hsa-miR-10394-3p	NM_001354867	TYMS	.((((((((((((.(((((....&)))))..)))))))))))).	641	661	1	-27.1	1	1.3e-05	0.397	5.58132	5.04487	-4.65016	17	20	12	CDS		0	0
hsa-miR-10396a-3p	NM_001354867	TYMS	.((((((((((((((..(((.&.)))..))))).))........))))))).	159	197	0.923077	-27.5	1	0.000108088	0.294	2.00124	1.11681	-4.02637	17	30	7	CDS		0	0
hsa-miR-10397-5p	NM_001354867	TYMS	(((((..(((((((((((((((&.)).)))))))))))))))))).	188	234	1	-29.4	1	1.53e-07	0.324	2.1987	1.65426	-7.38222	20	23	18	CDS		0	0
hsa-miR-10398-3p	NM_001354867	TYMS	((((.(((((((((((((((.&.))))))))))).......)))).)))).	479	522	0.892308	-30.6	1	0.00359559	0.515	5.17729	4.39647	-8.05661	19	29	11	CDS		0	0
hsa-miR-10399-3p	NM_001354867	TYMS	(((((((....(((((((((.&.)).)))))))))))))).	249	296	0.846154	-21.2	1	5.3e-06	0.441	3.20222	3.05404	-11.3749	16	19	14	CDS		0	0
hsa-miR-10400-5p	NM_001354867	TYMS	((((.(((((((((((((((.&.))))))))))))))))))).	77	123	1	-40.9	1	7.5e-07	0.191	-0.205354	-0.260406	-8.05661	19	21	19	5UTR		0	0
hsa-miR-10401-3p	NM_001354867	TYMS	((((((.(((((.(((((((.&))).)))).))))).)))))).	972	994	0.923077	-31.1	1	0.00105114	0.588	-0.0767287	0.723305	-6.77039	18	22	6	3UTR		0	0
hsa-miR-10396b-3p	NM_001354867	TYMS	.((((((((.((((.((.(((.&))).)).))))...)))))))).	499	522	0.846154	-26.6	1	0.00359559	0.515	5.88217	4.80279	-5.77128	17	23	8	CDS		0	0
hsa-miR-10522-5p	NM_001354867	TYMS	.(((((((((((.....(((.&))).))))))))))).	1094	1110	0.846154	-15.6	1	0.00183991	0.603	-0.0144224	0.107793	-6.90779	14	16	11	3UTR		0	0
hsa-miR-10523-5p	NM_001354867	TYMS	....(((.(((((.(((((((((.&)))))).)).).))))).))).	647	669	0.846154	-16	1	0.00187586	0.426	5.58862	5.0141	-12.717	17	22	6	CDS		0	0
hsa-miR-9983-3p	NM_001354867	TYMS	.....(((.(((((((((((..&)))))))))))))).	1412	1427	0.846154	-16.6	1	0.00590532	0.647	0.45527	0.256728	-14.722	14	15	14	3UTR		0	1
hsa-miR-10526-3p	NM_001354867	TYMS	...(((((((((..((((((&))))))..)).))))))).	565	584	0.923077	-23.4	1	0.0561218	0.441	4.30239	4.80476	-8.66051	15	19	7	CDS		0	0
hsa-miR-10526-3p	NM_001354867	TYMS	.....(((((.(((((((..&))))))).))))).	7	21	0.846154	-20.8	1	0.0207471	0.24	0	0	-16.4904	12	14	7	5UTR		0	0
hsa-miR-11399	NM_001354867	TYMS	...(((((((((((((((....&)))))).....))))))))).	793	814	0.846154	-24	1	0.0178592	0.544	4.26744	4.44089	-6.51454	15	21	9	CDS		0	0
hsa-miR-11399	NM_001354867	TYMS	((((((((((.((((....((.&))..)))).))).))))))).	174	195	0.846154	-22.3	1	1.46e-05	0.294	3.83433	1.30016	-6.9954	16	21	7	CDS		0	0
hsa-miR-11401	NM_001354867	TYMS	...((((((((((((.....&.)))).)))))))).	259	280	0.846154	-18.3	1	0.00011616	0.368	2.95503	3.47512	-6.74759	12	15	8	CDS		0	0
hsa-miR-3085-3p	NM_001354867	TYMS	(((((((.....(((((....&)))))...))))))).	710	726	0.923077	-22	1	3.06e-06	0.5	6.31138	5.21209	-14.7217	12	16	7	CDS		0	0
hsa-miR-6529-5p	NM_001354867	TYMS	(((((((.((.(((((((((((&.))))))))...))).)).)))).))).	1434	1470	0.923077	-21.9	1	0.0590762	0.603	-0.611465	0.584914	-9.07598	20	28	8	3UTR		0	0
hsa-miR-6529-5p	NM_001354867	TYMS	((((((.(...(((((((....&.))))))).).)))))).	1079	1111	1	-18.3	1	0.00267976	0.603	0.397755	0.0326665	-10.6049	14	18	7	3UTR		0	0
hsa-miR-9851-3p	NM_001354867	TYMS	((((((((((((((((((((((&)))))))))))).............))))).))))).	953	990	0.807692	-28.5	1	1.65e-05	0.588	-0.0532975	2.06109	-3.93757	22	37	12	3UTR		0	0
hsa-miR-12115	NM_001354867	TYMS	..(((.((((((.((((((((((.&.))))))).))).)))))).))).	578	628	0.846154	-34	1	0.0010131	0.426	5.57889	4.75637	-8.14709	19	24	7	CDS		0	0
hsa-miR-12116	NM_001354867	TYMS	...(((.((((((..((((((.&))))))..)))..))).))).	968	989	0.923077	-22.4	1	1.59e-05	0.588	0.0638595	1.12398	-9.65052	15	21	6	3UTR		0	0
hsa-miR-12121	NM_001354867	TYMS	((.((.((.(((.((((((..&))))))))).)))).)).	163	181	0.923077	-23.3	1	1.06e-06	0.294	-0.201621	1.34074	-9.74159	15	18	9	CDS		0	0
hsa-miR-12124	NM_001354867	TYMS	((((((..(((((((.(((.&.)))..)))))))....)))))).	1430	1478	0.807692	-18.1	1	0.0297612	0.632	-0.731969	0.577006	-8.02794	16	24	7	3UTR		0	0
hsa-miR-12125	NM_001354867	TYMS	(((((((.((((((..(((...&)))....)))))).))....))))).	608	634	0.846154	-18.4	1	0.00184991	0.412	5.50106	5.41276	-7.21971	16	26	6	CDS		0	0
hsa-miR-12126	NM_001354867	TYMS	.((((.((.(((((.(((.(((((&.)))))..))))))).).)).)))).	951	994	0.846154	-19.8	1	0.00105114	0.588	0.33449	2.06109	-7.48612	19	26	7	3UTR		0	0
hsa-miR-12130	NM_001354867	TYMS	(((((((((((((((....&.))))))))))))))).	864	898	0.846154	-21.8	1	0.000403131	0.618	5.03716	4.61671	-4.17062	15	17	15	CDS		0	0
hsa-miR-12136	NM_001354867	TYMS	......(.(((((((((.&))))))))).).	563	575	0.846154	-17.5	0	0.00120718	0.456	4.82324	5.06519	-17.8802	10	12	9	CDS		0	0
hsa-let-7a-5p	NM_001354868	TYMS	(((((.(((((.((((..((((&))))..)))).))))).))))).	1151	1174	0.846154	-17.4	1	0.0771036	0.647	-0.487947	-0.0846365	-9.18534	18	23	5	3UTR		0	0
hsa-let-7c-5p	NM_001354868	TYMS	...(((((.(((..(((((((.&))))))))))))))).	424	440	0.923077	-19.6	1	0.00346	0.426	5.88328	5.32662	-9.7169	15	16	15	CDS		0	0
hsa-let-7e-5p	NM_001354868	TYMS	..(((((((.(((.((((((..&)))))).))).))))))).	1300	1319	0.961538	-18	1	0.156672	0.603	0.36763	0.312085	-7.05635	16	19	7	3UTR		0	0
hsa-let-7e-5p	NM_001354868	TYMS	...((((((((((.((......&.)).)))))).)))).	407	428	0.846154	-17.8	1	0.0012589	0.456	5.25782	5.49922	-7.37138	12	16	6	CDS		0	0
hsa-let-7e-3p	NM_001354868	TYMS	.(((.((((.(((.(((((.((&))..)))))))).))))..))).	825	848	0.846154	-18.3	1	0.00267376	0.588	0.271227	0.445204	-10.0117	17	23	8	3UTR		0	0
hsa-miR-15a-5p	NM_001354868	TYMS	.(((.((((((.(((((((...&))))))).))))))))).	367	385	0.876923	-17.5	1	0.00435563	0.515	5.34426	5.05493	-11.2592	16	18	9	CDS		0	0
hsa-miR-15a-3p	NM_001354868	TYMS	((((((....(((((.((.(((&)))..))))))).....)))))).	547	571	0.923077	-21.7	1	0.000184994	0.471	3.84219	5.34855	-10.3268	16	24	7	CDS		0	0
hsa-miR-17-3p	NM_001354868	TYMS	.((.(..(((((((((((....&)))))))))))..).)).	782	800	0.846154	-17.7	1	0.000239361	0.588	0.81952	2.26142	-10.27	14	18	11	CDS		0	0
hsa-miR-18a-5p	NM_001354868	TYMS	....(.(((((((((.(((....&.))).)))))))))).	810	842	1	-18.1	1	1.59e-05	0.588	-0.0591553	1.6156	-11.6806	13	16	10	3UTR		0	0
hsa-miR-19b-1-5p	NM_001354868	TYMS	(.((((((...((.(((((((((&))))))))).)).)))))).).	831	853	0.846154	-19.4	1	0.00145545	0.574	0.0345704	0.333173	-11.0818	18	22	9	3UTR		0	0
hsa-miR-23a-5p	NM_001354868	TYMS	((((.(((((((..(((((...&)))))...)))))))..)))).	667	689	0.923077	-21.6	1	8.23e-05	0.574	3.25972	4.09117	-10.2026	16	22	7	CDS		0	0
hsa-miR-25-5p	NM_001354868	TYMS	.(((((.(((..(((((....&)))))..)))))))).	8	24	0.846154	-22.9	1	0.00846186	0.226	0	0	-11.5086	13	16	8	5UTR		0	0
hsa-miR-25-5p	NM_001354868	TYMS	.(((((((.....((((....&)))).....))))))).	423	440	0.923077	-19.5	1	0.00346	0.426	4.47669	5.062	-13.5529	11	17	7	CDS		0	0
hsa-miR-29a-3p	NM_001354868	TYMS	.((((((..(((((..((((((&))))))))))))))))).	772	790	0.846154	-15.2	1	0.000933943	0.603	7.25142	2.25615	-8.13185	17	18	17	CDS		0	0
hsa-miR-30a-3p	NM_001354868	TYMS	((((((((((((.((((.((((&)))).)))).))).))))))))).	717	741	0.884615	-20.8	1	0.000124335	0.632	4.37207	4.16859	-5.22671	20	24	9	CDS		0	0
hsa-miR-31-5p	NM_001354868	TYMS	.((.((((.((((((((((..&)))))))))))))).)).	947	965	0.846154	-22.1	1	0.00367659	0.603	-0.867536	0.107793	-7.88174	16	18	14	3UTR		0	0
hsa-miR-92a-3p	NM_001354868	TYMS	...((((..(.(((((((((((&)))))))............................)))).))))).	561	607	0.884615	-18.8	1	0.00728886	0.559	5.20743	4.95103	-12.7093	16	46	7	CDS		0	0
hsa-miR-93-5p	NM_001354868	TYMS	....(((((.(((((((.(((..&)))))))))).))).)).	167	185	0.923077	-20.4	1	3.79e-05	0.279	1.37393	1.22458	-10.7891	15	18	10	CDS		0	0
hsa-miR-93-3p	NM_001354868	TYMS	.(((((..(((.((((((((((&))))))).))))))......))))).	173	199	0.846154	-22.3	1	0.000262459	0.294	2.44999	1.01324	-10.9974	18	26	7	CDS		0	0
hsa-miR-96-3p	NM_001354868	TYMS	...((((.(((((((((.....&.)))))))))...)))).	374	426	0.923077	-20	1	5.03e-05	0.471	5.62748	4.73906	-8.82818	13	18	9	CDS		0	0
hsa-miR-96-3p	NM_001354868	TYMS	....(((((((.(.((((..((&))..)))).)..))))))).	590	610	0.923077	-15	1	0.00732546	0.574	6.47956	4.70966	-13.7502	14	20	7	CDS		0	0
hsa-miR-103a-2-5p	NM_001354868	TYMS	(((((((((.....((.((((((&))))))))....))))))))).	780	802	0.846154	-16.7	1	0.000252911	0.559	0.0931487	2.66078	-13.4976	17	22	9	CDS		0	0
hsa-miR-103a-3p	NM_001354868	TYMS	..(((((((((.(((((((....&.))).))))))))))))).	973	1013	1	-19.4	1	0.00305032	0.603	-0.281753	-0.010828	-8.3038	16	19	13	3UTR		0	0
hsa-miR-105-5p	NM_001354868	TYMS	.....(((((((.(((((..(((&.)))...)))))))))))).	1161	1193	0.923077	-18.7	1	0.00205454	0.559	0.397757	-0.00028361	-14.9547	15	20	12	3UTR		0	0
hsa-miR-107	NM_001354868	TYMS	..(((((((((.(((((((.(((&))).))).))))))))))))).	991	1013	0.923077	-20.9	1	0.00305032	0.603	0.30403	-0.0740925	-8.3038	19	22	13	3UTR		0	0
hsa-miR-197-5p	NM_001354868	TYMS	..(((..((((((((((.(((((&.)))))..))..))))))))))).	402	440	0.846154	-26.6	1	0.00346	0.426	5.46538	5.46131	-8.40165	18	24	11	CDS		0	0
hsa-miR-197-3p	NM_001354868	TYMS	(((((((((((((.........&.))))))).)))))).	1069	1111	1	-18.4	1	0.000386697	0.691	0.352567	-0.109679	-5.76291	13	16	7	3UTR		0	0
hsa-miR-199a-5p	NM_001354868	TYMS	(((((((((((((.(((((....&))))))))))..)))))).)).	994	1016	0.923077	-18.7	1	0.0124204	0.618	0.120973	-0.129449	-4.79441	18	22	10	3UTR		0	0
hsa-miR-199a-5p	NM_001354868	TYMS	..((((.....((((.(((((((&))))))).)))).....)))).	303	325	0.923077	-18	1	0.000940066	0.544	3.14747	3.79069	-14.171	15	22	7	CDS		0	0
hsa-miR-208a-5p	NM_001354868	TYMS	(.(((((.(((((((((.....&))).)))))).)))))).	558	576	0.846154	-21.4	1	3.28e-05	0.485	4.16326	5.44888	-7.41489	15	18	6	CDS		0	0
hsa-miR-129-5p	NM_001354868	TYMS	(((((((.(((((((((((((&)))))..))))))))......................))))))).	650	695	0.846154	-21.7	1	0.00109958	0.588	4.19363	4.30122	-6.25121	20	45	8	CDS		0	1
hsa-miR-30c-2-3p	NM_001354868	TYMS	.((((((.((((((....(((.&)))....))).))))))))).	652	673	0.923077	-18.2	1	0.0485426	0.574	4.29907	4.00323	-7.07546	15	21	9	CDS		0	0
hsa-miR-139-5p	NM_001354868	TYMS	((((.((((((((((........&.)))))))))))))).	361	389	1	-18.1	1	0.00313297	0.485	5.73834	4.82687	-8.28966	14	16	14	CDS		0	0
hsa-miR-139-3p	NM_001354868	TYMS	(((((..(((((.(((((((((.&))))))))).)))))))))).	403	424	0.846154	-24.3	1	6.44e-05	0.441	4.27623	5.38222	-8.67135	19	21	10	CDS		0	0
hsa-miR-34a-5p	NM_001354868	TYMS	.((((((.(((.((((((((..&.)))))))).))))))))).	85	117	0.923077	-25.8	1	2.81e-09	0.176	0.890071	-0.2814	-9.45376	17	20	9	5UTR	MIRT025487	0	0
hsa-miR-34a-5p	NM_001354868	TYMS	.(((((((((((((..((..(.&)..)).)))).))))))))).	399	420	0.865385	-21.6	1	1.71e-05	0.456	4.42317	5.32646	-4.76182	16	21	9	CDS	MIRT025487	0	0
hsa-miR-181b-5p	NM_001354868	TYMS	..((((((.((((.(((((((((&))))))))).))))..)))..))).	985	1010	1	-19.7	1	0.00147202	0.588	0.104864	-0.014782	-6.87023	19	25	9	3UTR		0	0
hsa-miR-183-5p	NM_001354868	TYMS	(((((.(((((((((.......&))))))))).))))).	433	449	0.923077	-18	1	0.0104397	0.397	6.07185	5.05364	-6.07158	14	16	9	CDS		0	0
hsa-miR-203a-5p	NM_001354868	TYMS	((((((((......(((((......&)))))......)))))))).	616	636	0.846154	-15	1	0.0539731	0.529	3.98935	4.91915	-14.554	13	20	8	CDS		0	0
hsa-miR-204-3p	NM_001354868	TYMS	((.(((((((((..((((((.&))))))................)))))...))))..)).	42	81	0.846154	-21.9	1	0.0720262	0.191	-0.854772	-0.271602	-7.64108	17	39	6	5UTR		0	0
hsa-miR-210-3p	NM_001354868	TYMS	(((((((.(((((.((((((..&))))))))).))))))))).	157	177	1	-28.4	1	2.44e-06	0.279	0.958051	1.30715	-7.10805	18	20	9	CDS		0	0
hsa-miR-212-5p	NM_001354868	TYMS	((((((((((((((((.((....&.)).)))....))))).)))))))).	796	847	0.923077	-22.7	1	0.00105114	0.588	-0.0691978	2.33787	-3.93757	18	26	8	3UTR		0	0
hsa-miR-212-3p	NM_001354868	TYMS	.....((.(((((((.(((((&)))))))))))).)).	825	841	1	-18.6	0	1.08e-05	0.574	0.081433	0.321311	-16.2123	14	16	12	3UTR		0	0
hsa-miR-215-3p	NM_001354868	TYMS	...((((((((((((((((....&.)))))))))..))))))).	549	583	0.923077	-21.8	1	0.000686502	0.529	4.87675	5.43952	-6.51454	16	20	9	CDS		0	0
hsa-miR-216a-5p	NM_001354868	TYMS	..(((((((((((((.......&))))))))......))))).	468	488	0.846154	-18	1	0.00370844	0.412	5.10676	5.41811	-5.19005	13	20	8	CDS		0	0
hsa-miR-219a-1-3p	NM_001354868	TYMS	..(((((.(((..(((.((((.&))))))))))))))).	308	324	0.961538	-17.2	1	0.0011198	0.559	4.22407	4.30958	-11.9066	15	16	15	CDS		0	0
hsa-miR-223-3p	NM_001354868	TYMS	(.(((((((((((.((((((((&)).)))))).)))))).))))).).	991	1016	0.846154	-22.7	1	0.0124204	0.618	0.1693	-0.0925446	-5.95809	20	25	6	3UTR		0	0
hsa-miR-224-3p	NM_001354868	TYMS	....((((((((..(((......&.)))..)))))))).	219	251	0.846154	-19.1	1	3.14e-08	0.279	1.81381	3.01327	-11.6925	11	15	8	CDS		0	0
hsa-let-7g-5p	NM_001354868	TYMS	(((((.((((((((((......&.)))))))))).))))).	1151	1174	1	-18.9	1	0.0771036	0.647	0.102521	-0.0767284	-5.83853	15	18	10	3UTR		0	0
hsa-let-7i-5p	NM_001354868	TYMS	(((((.(((((((((((..(((&.)))..))))))))))).))))).	1137	1174	1	-21	1	0.0771036	0.647	0.0718473	-0.0661842	-5.83853	19	24	11	3UTR		0	0
hsa-miR-15b-5p	NM_001354868	TYMS	.(((.((((((.(((((((...&))))))).))))))))).	367	385	0.876923	-17.5	1	0.00435563	0.515	5.34426	5.05493	-11.2592	16	18	9	CDS		0	0
hsa-miR-23b-5p	NM_001354868	TYMS	.(.((.(((.(((((((((...&)))))))))))).)).).	265	283	0.923077	-22.4	1	0.000483806	0.397	3.03925	3.70306	-8.49433	15	18	12	CDS		0	0
hsa-miR-23b-5p	NM_001354868	TYMS	((((((((((((((.((((...&)))).))))).....))))))))).	779	804	1	-22	1	0.0284568	0.529	0.381107	2.41959	-4.67302	18	25	9	CDS		0	0
hsa-miR-23b-5p	NM_001354868	TYMS	((((((((..(((((.((((((&)))))).)))))......)))))))).	367	394	0.961538	-21.2	1	0.00124947	0.485	7.49913	4.91389	-6.46952	19	27	8	CDS		0	0
hsa-miR-27b-3p	NM_001354868	TYMS	....(((((((...(((((..&)))))...))))))).	922	938	0.846154	-18.1	1	0.000342956	0.632	0.247125	-0.00160173	-15.0393	12	16	7	3UTR		0	0
hsa-miR-128-1-5p	NM_001354868	TYMS	..((((.(((((.(.(((((...&)))))).))))).)))).	273	291	0.846154	-21.8	1	8.9e-07	0.441	4.48986	3.68312	-8.52527	15	18	6	CDS		0	0
hsa-miR-130a-3p	NM_001354868	TYMS	..(((((((((....(((((..&)))))....)))).......))))).	531	557	0.807692	-17.3	1	0.00772288	0.426	5.48768	5.79136	-11.1852	14	26	5	CDS		0	0
hsa-miR-132-5p	NM_001354868	TYMS	.(((((.(((((((((......&))))))))).))))).	484	500	0.846154	-18	1	0.00108155	0.397	4.09786	5.39269	-5.33701	14	16	9	CDS		0	0
hsa-miR-132-3p	NM_001354868	TYMS	..(((.((((((..((((((((&)))))))).)))))).))).	1199	1219	0.846154	-22.7	1	0.000215707	0.632	-0.406231	0.38853	-9.00393	17	20	8	3UTR		0	0
hsa-miR-135a-3p	NM_001354868	TYMS	....((((.(((((((((((((&))))))..))).....)))))))).	24	49	0.846154	-23.8	1	0.00225136	0.206	-0.509535	-0.338583	-10.603	17	25	8	5UTR		0	0
hsa-miR-138-5p	NM_001354868	TYMS	((((((((.((((((.((.((((&)))).))...)))).)).)))))))).	503	530	0.884615	-26.1	1	0.0187708	0.426	6.11644	5.45557	-5.22701	20	27	8	CDS		0	0
hsa-miR-141-5p	NM_001354868	TYMS	((((((((((...(((((....&))))))))))))))).	589	605	0.923077	-16.8	1	0.00656763	0.544	5.16928	4.93952	-11.3983	15	16	15	CDS		0	0
hsa-miR-145-5p	NM_001354868	TYMS	((((((....((((...((((((&)))))))))))))))).	822	839	0.923077	-19.4	1	1.81e-05	0.574	-0.0943023	1.08708	-11.0623	16	17	16	3UTR		0	0
hsa-miR-145-5p	NM_001354868	TYMS	(((((((((((((((((......&)))))..................))))))).))))).	465	502	0.846154	-19.3	1	0.00100321	0.412	5.57835	5.30841	-3.93757	17	37	7	CDS		0	0
hsa-miR-153-5p	NM_001354868	TYMS	....((((.((((((((((((.&)))))))))))).)))).	214	232	0.846154	-23.8	1	9.32e-08	0.309	1.64586	2.70256	-10.603	16	18	12	CDS		0	0
hsa-miR-191-3p	NM_001354868	TYMS	(((((((((((((((.(((((.&.)))))))))))))..........)).))))).	174	223	0.923077	-25.9	1	3.9e-05	0.324	2.67511	1.4793	-4.17062	20	33	13	CDS		0	0
hsa-miR-191-3p	NM_001354868	TYMS	(((((((((((....((((((.&))))))))))))......................))))).	148	188	0.923077	-22.7	1	0.00018984	0.294	1.23531	1.1546	-10.1658	17	40	12	CDS		0	0
hsa-miR-9-5p	NM_001354868	TYMS	.((((((.(((((((((......&.))))))))))))))).	807	846	1	-19.5	1	6.81e-05	0.603	-0.281754	2.06372	-6.10696	15	17	15	3UTR		0	0
hsa-miR-125a-3p	NM_001354868	TYMS	..((((..(((((((((((((.&)))))..))))))))...)))).	644	667	0.846154	-20.9	1	0.0178592	0.544	4.81148	4.37838	-8.81432	17	23	8	CDS		0	0
hsa-miR-126-3p	NM_001354868	TYMS	..(((.((((((((.....(((&)))..))))))))))).	530	547	0.846154	-15.2	1	0.00131972	0.426	5.58132	5.46494	-7.82646	14	17	11	CDS		0	0
hsa-miR-127-5p	NM_001354868	TYMS	(((((((((((..(((((.(((&)))))))).)))).......))))))).	624	652	0.923077	-22.5	1	0.00377958	0.5	4.00295	4.5997	-8.57351	19	28	8	CDS		0	0
hsa-miR-127-3p	NM_001354868	TYMS	((((((((((((((.(((((((&))))....))).)))))).)))).)))).	815	844	0.846154	-20.9	1	2.36e-05	0.588	-0.00423792	0.522967	-4.67302	21	29	6	3UTR		0	0
hsa-miR-129-2-3p	NM_001354868	TYMS	.(((((..(((((.(((.((..&.)).))).))))).))))).	784	835	0.923077	-21.2	1	1.15e-05	0.529	0.165786	2.65683	-8.50749	15	20	5	3UTR		0	0
hsa-miR-136-5p	NM_001354868	TYMS	(((((..(((((((((((((...&))))).))))))))))))).	295	315	0.923077	-14.9	1	0.00335945	0.5	4.62318	3.92229	-7.38222	18	20	13	CDS		0	0
hsa-miR-149-5p	NM_001354868	TYMS	...(((.((((((((((......&))))))))))))).	489	503	0.846154	-22.7	1	0.00102162	0.397	5.2335	5.32714	-8.05823	13	14	13	CDS		0	0
hsa-miR-149-3p	NM_001354868	TYMS	.(((.(((.((((((((((((&)))).)))))))))))))).	116	136	1	-30.6	1	7.98e-06	0.176	-0.154251	0.00412006	-8.96875	18	20	14	CDS		0	0
hsa-miR-149-3p	NM_001354868	TYMS	.(((.(((((((((((.(.((&.))).)))))))))))...))).	51	83	0.857692	-31.6	1	0.0384519	0.191	-0.186354	-0.191825	-7.91236	17	23	11	5UTR		0	0
hsa-miR-149-3p	NM_001354868	TYMS	..((.(((((((((((.(.((&))).))))))))))).)).	5	24	0.846154	-30.6	1	0.00846186	0.226	0	0	-9.07604	16	19	11	5UTR		0	0
hsa-miR-150-5p	NM_001354868	TYMS	((((((((((((((........&.)))))))))))..))).	808	838	1	-19.4	1	2.59e-05	0.559	-0.19535	2.02023	-4.90607	14	18	11	3UTR		0	0
hsa-miR-150-3p	NM_001354868	TYMS	(((((((((..(((((((((((&))))))).))))))))))))).	462	484	0.961538	-31	1	0.000827389	0.412	5.00161	5.40875	-8.00486	20	22	13	CDS		0	0
hsa-miR-185-5p	NM_001354868	TYMS	(((.((((((((((((((((((&))))))).).............))))))))....)).))).	486	527	0.846154	-19.8	1	0.00902213	0.397	5.83699	4.96728	-6.9696	21	41	8	CDS		0	0
hsa-miR-188-5p	NM_001354868	TYMS	..((((((((..((((((.(.&.).))))))))).))))).	132	180	0.923077	-22.5	1	5.94e-07	0.294	0.190267	1.08462	-11.1286	15	19	9	CDS		0	0
hsa-miR-188-5p	NM_001354868	TYMS	........((((((((((((.&)))))..))))))).	417	432	0.846154	-20.3	0	0.024939	0.456	4.93536	5.25672	-19.4239	12	15	7	CDS		0	0
hsa-miR-206	NM_001354868	TYMS	.((((((.((.((((((((.((&)))))))))).)))))))).	1283	1303	0.846154	-18	1	0.0517738	0.544	-1.11796	0.542737	-8.93173	18	20	10	3UTR		0	0
hsa-miR-320a-3p	NM_001354868	TYMS	...((((((((((((((((((.&))).)))))))))....)))))).	506	530	0.807692	-22.6	1	0.0187708	0.426	6.19438	5.25356	-6.51454	18	24	9	CDS		0	0
hsa-miR-320a-3p	NM_001354868	TYMS	...((((((....((((((((.&)))))))).)))))).	428	444	0.846154	-20.5	1	0.0129247	0.412	4.21677	5.1058	-15.2178	14	16	8	CDS		0	0
hsa-miR-194-3p	NM_001354868	TYMS	...(((((((.((.((((((..&)))))))).))).)))).	407	425	0.923077	-19.2	1	4.78e-05	0.456	4.45758	5.30305	-10.1962	15	18	8	CDS		0	0
hsa-miR-106b-5p	NM_001354868	TYMS	(((((((..(((((((((((.&)))))))).)))..))))))).	1273	1295	0.923077	-20.7	1	0.0377827	0.588	0.511984	0.4742	-7.3076	18	22	8	3UTR		0	0
hsa-miR-106b-5p	NM_001354868	TYMS	..(((((..(.(((((((((.&))))))))))))))).	1299	1315	0.884615	-17.1	1	0.200647	0.588	-0.0474397	0.470247	-11.1518	15	16	15	3UTR		0	0
hsa-miR-106b-3p	NM_001354868	TYMS	(((((((((((((((.(((.((&)).)))))))))...))))..................))))).	179	222	1	-21.9	1	0.00014037	0.324	2.62869	1.78022	-4.17062	20	43	9	CDS		0	0
hsa-miR-29c-5p	NM_001354868	TYMS	...((.((.(((((((((.((.&)).))))))))).)).)).	482	501	0.846154	-19.1	1	0.00153983	0.412	5.13242	5.38333	-9.47189	15	19	9	CDS		0	0
hsa-miR-30c-1-3p	NM_001354868	TYMS	((((.(((((((..........&.))))))).)))).	394	442	1	-21.1	1	0.00506656	0.412	6.2988	5.2098	-11.1711	11	14	7	CDS		0	0
hsa-miR-34b-3p	NM_001354868	TYMS	((((((((((((((.(((((..&.)).)))))))))..............)))))))).	275	338	0.923077	-22.6	1	0.00325706	0.529	3.91969	3.97963	-4.67302	19	36	9	CDS		0	0
hsa-miR-34c-5p	NM_001354868	TYMS	...(((((.((((((((.(..((&))..).))))))))))))).	974	994	0.846154	-20	1	0.00045296	0.618	-0.379871	0.00235211	-7.57093	16	20	13	3UTR		0	0
hsa-miR-34c-5p	NM_001354868	TYMS	.(((((.((((((.((((.((((&)))).)))).))))).)))))).	450	473	0.846154	-19.8	1	3.21e-06	0.426	5.45519	5.65624	-6.19385	19	23	6	CDS		0	0
hsa-miR-34c-3p	NM_001354868	TYMS	..(((.(((((((((.......&)))))))))))).	1214	1227	1	-16	1	0.00599746	0.691	0.620354	0.377986	-7.09101	12	13	12	3UTR		0	0
hsa-miR-301a-3p	NM_001354868	TYMS	((..((..(((((((((((....&.)))))))))))..))..)).	974	1021	0.846154	-16.3	1	0.0317851	0.603	-0.503285	0.00630622	-12.3845	15	21	11	3UTR		0	0
hsa-miR-99b-3p	NM_001354868	TYMS	...((((((((((.(.((((..&)))).).)))))))))).	484	502	0.846154	-23.7	1	0.00100321	0.412	6.44286	5.25624	-7.60443	15	18	10	CDS		0	0
hsa-miR-99b-3p	NM_001354868	TYMS	((.(((((((((((((((((((&.))).))))................)))))))))....))).)).	241	292	0.815385	-23.8	1	1.33e-06	0.441	3.23861	3.31955	-5.49511	21	45	9	CDS		0	0
hsa-miR-296-3p	NM_001354868	TYMS	(((((((((((((((((.....&)))))))).))).)))))).	416	436	0.846154	-29.8	1	0.0572259	0.441	5.11239	5.20807	-3.93757	17	20	8	CDS		0	0
hsa-miR-130b-3p	NM_001354868	TYMS	..(((((((.(((..(((((..&))))).........))).))))))).	531	557	0.846154	-21.2	1	0.00772288	0.426	5.60808	5.55992	-7.7918	15	26	7	CDS		0	0
hsa-miR-130b-3p	NM_001354868	TYMS	(((((((..(((((((((((..&))))).)))))).))))))).	1288	1309	0.884615	-17.8	1	0.181705	0.574	-0.595146	0.58096	-7.3076	18	21	7	3UTR		0	0
hsa-miR-30e-3p	NM_001354868	TYMS	((((((((((((.((((.((((&)))).)))).))).))))))))).	717	741	0.884615	-20.8	1	0.000124335	0.632	4.37207	4.16859	-5.22671	20	24	9	CDS		0	0
hsa-miR-362-5p	NM_001354868	TYMS	.(((((((((..((((((((....&.))))))))..)))))).))).	375	400	0.923077	-20.6	1	0.000161689	0.5	6.58352	4.94237	-9.9649	17	22	8	CDS		0	0
hsa-miR-363-3p	NM_001354868	TYMS	..((((.((((((((((((...&.))).)))))))))..)))).	814	849	0.846154	-19.1	1	0.00629185	0.588	-0.113228	1.60901	-6.50069	16	21	9	3UTR		0	0
hsa-miR-365a-5p	NM_001354868	TYMS	.(((((....((((((((.....&))))))))))))).	7	21	0.846154	-23.8	1	0.0207471	0.24	0	0	-9.94954	13	14	13	5UTR		0	0
hsa-miR-365a-5p	NM_001354868	TYMS	.(((((....((((((((.....&.))))))))))))).	27	49	0.846154	-24.2	1	0.00225136	0.206	-0.733472	-0.52011	-9.94954	13	15	13	5UTR		0	0
hsa-miR-365a-5p	NM_001354868	TYMS	((((.....(((((((((.(((.&)))))))))))).......)))).	411	435	0.846154	-23.7	1	0.0509776	0.441	4.44271	5.28784	-14.8713	16	24	12	CDS		0	0
hsa-miR-302c-5p	NM_001354868	TYMS	.....((((((((((..((((.&)))).)))))))))).	410	426	1	-19.4	1	5.03e-05	0.471	4.64487	5.45792	-13.8986	14	16	10	CDS		0	0
hsa-miR-302d-5p	NM_001354868	TYMS	.......((((((((((..(((&.))).)))))))))).	381	426	0.846154	-20	0	5.03e-05	0.471	6.58352	4.94237	-17.1102	13	16	10	CDS		0	0
hsa-miR-370-5p	NM_001354868	TYMS	((((((((.(((.(((((((..&))))))).)))))))....................)))).	319	359	0.846154	-18.9	1	0.184304	0.544	4.63576	4.93608	-6.28309	18	40	7	CDS		0	0
hsa-miR-370-3p	NM_001354868	TYMS	(((((((((((((....(((((&))))))))))))..............)))))).	246	279	0.846154	-23.7	1	0.000803652	0.397	3.13877	3.4144	-5.76291	18	33	12	CDS		0	0
hsa-miR-372-5p	NM_001354868	TYMS	.....(((((((((((((..(((&)))))))))))))))).	1265	1282	0.846154	-16.6	1	0.00419054	0.632	0.284204	0.406982	-13.6656	16	17	16	3UTR		0	0
hsa-miR-373-3p	NM_001354868	TYMS	...((((((((((...(((((((&)))))))))))).............))))).	250	281	0.846154	-19	1	0.000415988	0.382	3.17447	3.58005	-8.33988	17	31	12	CDS		0	0
hsa-miR-377-5p	NM_001354868	TYMS	..(((.((((((((((((....&.))))))))))))))).	979	1003	0.923077	-20.3	1	0.000238378	0.618	-0.252464	-0.012146	-6.85796	15	17	15	3UTR		0	0
hsa-miR-381-5p	NM_001354868	TYMS	.(((.(((((((((((......&))))))..)))))))).	735	752	0.846154	-16.9	1	0.000467312	0.618	3.59343	3.90762	-7.91236	14	17	8	CDS		0	0
hsa-miR-381-3p	NM_001354868	TYMS	........((..((((((((((&))))))))))..)).	305	320	1	-16.9	0	0.000860302	0.559	4.94012	3.85961	-25.5955	12	15	10	CDS		0	0
hsa-miR-330-5p	NM_001354868	TYMS	.(((((((((.(.(((.(((((&))))).))))))))))))).	92	112	1	-25.5	1	3.18e-11	0.147	0.874519	-0.233813	-7.90723	18	20	13	CDS		0	0
hsa-miR-330-5p	NM_001354868	TYMS	((((((..(((((.((((((((&)))))))).).....)))).)))))).	286	313	0.923077	-24.6	1	0.00748366	0.485	2.9195	3.98006	-8.65174	19	27	8	CDS		0	0
hsa-miR-330-5p	NM_001354868	TYMS	.(.(((((((((((((((....&.)))))))))))).))).).	469	509	0.846154	-23.6	1	9.94e-05	0.382	5.56795	5.29905	-5.35086	16	20	12	CDS		0	0
hsa-miR-330-3p	NM_001354868	TYMS	(((((((..((((..(((((((.&))))))).))))....))))))).	1272	1296	0.846154	-18.9	1	0.0445015	0.603	0.473071	0.296269	-8.89989	18	24	7	3UTR		0	0
hsa-miR-328-5p	NM_001354868	TYMS	((.(((((.((((((((.((((.&)))))))..)))))))))).)).	1	24	0.846154	-32.9	1	0.00846186	0.226	0	0	-6.5515	19	23	10	5UTR		0	0
hsa-miR-323a-5p	NM_001354868	TYMS	.((((((((((((((((.(((.&))).)))))....))))))))....))).	547	576	0.884615	-26	1	3.28e-05	0.485	5.01499	5.29637	-3.79332	19	29	8	CDS		0	0
hsa-miR-323a-5p	NM_001354868	TYMS	((((((((.((((((((...((&))))))))))..)))).)))).	20	42	0.846154	-25.4	1	0.000739454	0.221	-0.201621	-0.471279	-4.99396	18	22	10	5UTR		0	0
hsa-miR-326	NM_001354868	TYMS	(((((.(((((..((((...&))))..))))).).....)))).	823	846	0.923077	-20.9	1	6.81e-05	0.603	0.271227	0.445204	-10.4745	14	23	5	3UTR		0	0
hsa-miR-151a-3p	NM_001354868	TYMS	((((((((.(((((((((.((&.))...))))))))).))))..)))).	159	194	0.846154	-22.8	1	2.58e-05	0.279	0.227591	1.35474	-4.99396	19	27	9	CDS		0	0
hsa-miR-151a-3p	NM_001354868	TYMS	(((.(((..((((((((.(((&))).))))))))..........................))).))).	1175	1221	0.846154	-18.4	1	0.000589012	0.662	0.0814324	0.065617	-10.3396	17	46	8	3UTR		0	0
hsa-miR-135b-3p	NM_001354868	TYMS	..(((((((....(((..(((.&))))))..))))))).	523	539	0.846154	-17.7	1	0.00167147	0.397	2.7796	5.65223	-13.6602	13	16	7	CDS		0	0
hsa-miR-324-3p	NM_001354868	TYMS	....((((((((((((((((...&.)))))))))))))))).	159	199	0.942308	-36.5	1	0.000262459	0.294	0.351222	1.29876	-9.54656	16	18	16	CDS		0	0
hsa-miR-339-5p	NM_001354868	TYMS	(((((((((((((((........&)))).)).........))))))))).	287	313	0.807692	-22.5	1	0.00748366	0.485	4.39029	3.86665	-4.17062	15	26	9	CDS		0	0
hsa-miR-339-3p	NM_001354868	TYMS	...(((((((((((((((.((((&))))...))))))....)))......)))))).	248	281	0.923077	-25.7	1	0.000415988	0.382	2.91782	3.58145	-6.51454	19	33	6	CDS		0	0
hsa-miR-345-3p	NM_001354868	TYMS	..(((((.((((((((((((..&))))))))))).....).))))).	658	682	0.961538	-24.2	1	0.00118431	0.559	4.52236	4.04263	-7.27064	17	24	11	CDS		0	0
hsa-miR-346	NM_001354868	TYMS	.((.((((.(((((((((((...&.))))...))))))).)))).)).	242	283	0.846154	-25.2	1	0.000483806	0.397	3.24541	2.88279	-7.88174	17	24	7	CDS		0	0
hsa-miR-422a	NM_001354868	TYMS	(((((.(..((((.((...(((&))).))))))..)))))).	424	443	0.846154	-18	1	0.00826312	0.412	6.82815	4.98943	-10.0654	15	19	6	CDS		0	0
hsa-miR-423-3p	NM_001354868	TYMS	((((.((((((((((((......&)))))))))................))))))).	497	530	0.923077	-24	1	0.0187708	0.426	6.19671	4.88968	-8.05661	16	33	9	CDS		0	0
hsa-miR-18b-5p	NM_001354868	TYMS	....(.(((((((((.(((....&))).)))))))))).	827	842	0.923077	-17.9	1	1.59e-05	0.588	0.0345704	0.333173	-11.6806	13	15	10	3UTR		0	0
hsa-miR-20b-3p	NM_001354868	TYMS	..((((((.(((..((((((..&))))))...))))))))).	308	327	0.923077	-18.8	1	0.00182068	0.544	5.99268	4.11578	-8.15936	15	19	9	CDS		0	0
hsa-miR-448	NM_001354868	TYMS	....((((((.(.((.(((((.&))))).)).))))))).	595	612	0.846154	-16.5	1	0.0073373	0.588	4.25245	4.63672	-13.8935	14	17	7	CDS		0	0
hsa-miR-449a	NM_001354868	TYMS	.((((((.((((((((((((((&)))))))..........))))))).)))))).	436	468	0.846154	-20.4	1	2.55e-06	0.441	5.03729	5.47474	-6.10696	20	32	7	CDS		0	0
hsa-miR-449a	NM_001354868	TYMS	(((((((((((.((((.(((((&))))).))))...))))))...........))).)).	572	609	0.897436	-18.9	1	0.00699357	0.574	5.17068	4.88477	-7.28438	20	37	6	CDS		0	0
hsa-miR-431-5p	NM_001354868	TYMS	((((((((((((((((.((((&)))))))).......)))))..........))))))).	271	309	0.846154	-20.9	1	0.0535848	0.5	3.76889	3.90085	-3.93757	20	38	8	CDS		0	0
hsa-miR-433-5p	NM_001354868	TYMS	...((((.(((((.(((.....&)))))))).)))).	270	284	0.846154	-15.6	1	0.00066883	0.397	4.48986	3.68312	-9.68502	12	14	8	CDS		0	0
hsa-miR-433-3p	NM_001354868	TYMS	((((((((.((((((((((...&)))))).))).............).)))))))).	1176	1210	0.923077	-20.6	1	0.00162327	0.618	-0.0196148	0.188192	-4.99396	18	34	8	3UTR	MIRT438242	0	0
hsa-miR-433-3p	NM_001354868	TYMS	.(((((((.((((((((((((.&)))))))))...........)))...))))))).	988	1022	0.923077	-19.5	1	0.0323558	0.603	0.24647	-0.171625	-4.84971	19	34	9	3UTR	MIRT438242	0	0
hsa-miR-409-3p	NM_001354868	TYMS	((((.(((((((((((((((((&)))))))........))))))).)))..)))).	822	855	0.923077	-21.1	1	0.00128793	0.574	0.113876	1.10421	-8.05661	21	33	7	3UTR		0	0
hsa-miR-409-3p	NM_001354868	TYMS	((.(((((((((((....((((&)))).)))))))))))...)).	1179	1201	0.923077	-19.2	1	0.00722008	0.574	-0.00483691	0.117019	-6.46361	17	22	11	3UTR		0	0
hsa-miR-412-3p	NM_001354868	TYMS	...(((((((((.......((((&)))).......))))))))).	561	582	0.846154	-20.9	1	1.54e-05	0.529	6.80912	5.17196	-9.62901	13	21	9	CDS		0	0
hsa-miR-485-5p	NM_001354868	TYMS	...((((((((((((((.....&.)))))))).))...)))).	548	576	0.923077	-22.1	1	3.28e-05	0.485	5.4416	5.4743	-6.51454	14	20	8	CDS		0	0
hsa-miR-485-3p	NM_001354868	TYMS	....(((.((((((.((((...&)))))))))).))).	1178	1193	1	-18.7	1	0.00205454	0.559	0.0638595	0.0418928	-12.5956	13	15	10	3UTR		0	0
hsa-miR-486-3p	NM_001354868	TYMS	((((((((((((.(.......&).)))))))))))).	456	471	0.923077	-22.2	1	2.03e-06	0.441	5.13539	5.65624	-6.1952	13	15	12	CDS		0	0
hsa-miR-489-5p	NM_001354868	TYMS	((((((...(.(((((((....&))))))).)....)))))).	219	239	0.846154	-25.8	1	5.63e-05	0.324	2.28568	2.9195	-11.6761	14	20	7	CDS		0	0
hsa-miR-491-5p	NM_001354868	TYMS	.(((.((...((((((.(((.(&.).)))))))))....)).))).	209	243	0.846154	-20.8	1	3.28e-05	0.324	1.88846	2.80053	-12.5249	15	23	9	CDS		0	0
hsa-miR-511-5p	NM_001354868	TYMS	(((((..((((((((((((..&.))))))..))))))..))))).	314	342	0.923077	-22.3	1	0.00632935	0.529	4.6651	4.35868	-7.38222	17	23	6	CDS		0	0
hsa-miR-146b-3p	NM_001354868	TYMS	((((((.(((((((((((((((&.)))......))))))).))).)))))))).	145	197	0.846154	-25	1	0.000108088	0.294	0.092904	1.31555	-5.48126	21	31	8	CDS		0	0
hsa-miR-202-3p	NM_001354868	TYMS	...((((.(((((((((.(.&.).))))))))).)))).	400	440	0.923077	-24.7	1	0.00346	0.426	4.27623	5.38222	-8.82818	14	18	9	CDS		0	0
hsa-miR-492	NM_001354868	TYMS	.((((.(((((((((........&)))))))))...)))).	1270	1287	0.923077	-18.7	1	0.0110163	0.632	0.257168	0.269908	-5.92733	13	17	9	3UTR		0	0
hsa-miR-493-3p	NM_001354868	TYMS	.((((((.(((((.(.(((...&)))).))))).)))))).	498	516	0.846154	-18.8	1	9.02e-06	0.412	5.78645	5.3646	-7.19685	15	18	6	CDS		0	0
hsa-miR-494-5p	NM_001354868	TYMS	.((.(((((((((.(((((((((&.))).))).))).))))))))))).	219	250	0.923077	-24.7	1	5.8e-07	0.294	2.18534	2.89991	-7.68219	20	25	11	CDS		0	0
hsa-miR-193b-5p	NM_001354868	TYMS	..((((((((((.(((.(((((&)))))...))).)))))))))).	370	393	0.884615	-20.8	1	0.00447493	0.471	6.38397	4.93331	-6.24613	18	23	10	CDS		0	0
hsa-miR-193b-3p	NM_001354868	TYMS	.((((((((((...((((((((&)))))))).....................)))).))..)))).	145	188	0.846154	-22.9	1	0.00018984	0.294	3.0067	1.11961	-9.2861	18	43	8	CDS	MIRT016485	0	0
hsa-miR-497-3p	NM_001354868	TYMS	..((((((((((((((((((..&.)))))))))..............))))))))).	1175	1223	0.807692	-23	1	0.000959784	0.676	-0.122859	0.263319	-4.957	18	34	9	3UTR		0	0
hsa-miR-181d-5p	NM_001354868	TYMS	.(((((((((((.((((((((((&)).)))))))).)))))...)))))).	1192	1219	1	-18.8	1	0.000215707	0.632	0.232063	0.417526	-5.08246	21	27	8	3UTR		0	0
hsa-miR-512-5p	NM_001354868	TYMS	.(((((((((((((((.......&))))))........)).))))))).	1167	1192	1	-20	1	0.00196836	0.559	0.09022	0.0919772	-3.79332	15	25	7	3UTR		0	0
hsa-miR-512-5p	NM_001354868	TYMS	(((((((((((((((((......&.)))))))))).))))).)).	781	836	0.923077	-19.2	1	1.17e-05	0.544	0.536494	2.27988	-3.93757	17	21	10	CDS		0	0
hsa-miR-512-3p	NM_001354868	TYMS	.((((((((((.((..((((((&)))))).)).)))))))))).	396	417	0.820513	-19.5	1	1.64e-05	0.441	4.62346	5.32629	-8.10863	18	21	10	CDS		0	0
hsa-miR-520e-3p	NM_001354868	TYMS	.....((((((((((((((((&))))))))...)))))))).	1167	1187	1	-22.9	1	0.000526426	0.588	0.103631	0.0853871	-13.6656	16	20	8	3UTR		0	0
hsa-miR-519e-3p	NM_001354868	TYMS	..(((((((((...(((((((.&))))))))))))..)))).	589	608	0.876923	-18.1	1	0.00706939	0.559	6.33779	4.84813	-10.4498	16	19	12	CDS		0	0
hsa-miR-520f-5p	NM_001354868	TYMS	((((((((((((((((((((..&)))))))))))..........................))))))))).	781	828	0.846154	-20.7	1	0.00203889	0.544	0.379418	2.4499	-3.93757	20	47	11	CDS		0	0
hsa-miR-520f-3p	NM_001354868	TYMS	....((((((((...(((((..&)))))......)))))))).	1167	1187	1	-19.5	1	0.000526426	0.588	0.0682523	0.0590269	-12.428	13	20	8	3UTR		0	0
hsa-miR-519c-5p	NM_001354868	TYMS	(((((((((((((((((((...&)))))))))))..........................)))))))).	781	827	0.923077	-18.2	1	0.00380318	0.544	0.369638	2.45385	-3.93757	19	46	11	CDS		0	0
hsa-miR-520a-3p	NM_001354868	TYMS	..(((.(..(((((.((((((.&))))))..)))))..).))).	814	835	0.846154	-20.9	1	1.15e-05	0.529	-0.00643497	1.7184	-10.9634	15	21	6	3UTR		0	0
hsa-miR-519b-5p	NM_001354868	TYMS	(((((((((((((((((((...&)))))))))))..........................)))))))).	781	827	0.923077	-18.2	1	0.00380318	0.544	0.369638	2.45385	-3.93757	19	46	11	CDS		0	0
hsa-miR-519b-3p	NM_001354868	TYMS	...((((((.(((((((((((.&)).))))))))))))))).	589	608	0.923077	-17.6	1	0.00706939	0.559	5.20674	4.89729	-7.75705	17	19	15	CDS		0	0
hsa-miR-525-3p	NM_001354868	TYMS	(((((((...((((..(.(((.&))).)..))))))))))).	774	793	0.961538	-20.2	1	0.00509707	0.618	0.834583	2.413	-9.5186	15	19	11	CDS		0	0
hsa-miR-523-5p	NM_001354868	TYMS	(((((((((((((((((((...&)))))))))))..........................)))))))).	781	827	0.923077	-18.2	1	0.00380318	0.544	0.369638	2.45385	-3.93757	19	46	11	CDS		0	0
hsa-miR-518f-5p	NM_001354868	TYMS	(((((((((((((((((((...&.)))))))))))..........................)))))))).	767	827	0.871795	-19	1	0.00380318	0.544	2.23477	2.19421	-3.93757	19	47	11	CDS		0	0
hsa-miR-518b	NM_001354868	TYMS	....(((((((((.........&))))))).)).	174	185	0.846154	-18.4	1	3.79e-05	0.279	2.5416	1.02583	-11.3719	9	11	7	CDS		0	0
hsa-miR-526a-5p	NM_001354868	TYMS	(((((((((((((((((((...&.)))))))))))..........................)))))))).	767	827	0.871795	-19	1	0.00380318	0.544	2.23477	2.19421	-3.93757	19	47	11	CDS		0	0
hsa-miR-520c-5p	NM_001354868	TYMS	(((((((((((((((((((...&.)))))))))))..........................)))))))).	767	827	0.871795	-19	1	0.00380318	0.544	2.23477	2.19421	-3.93757	19	47	11	CDS		0	0
hsa-miR-520c-3p	NM_001354868	TYMS	.....((((((((...(((((.&)))))......)))))))).	1167	1187	0.846154	-19.5	1	0.000526426	0.588	0.0682523	0.0590269	-15.4909	13	20	8	3UTR		0	0
hsa-miR-518c-5p	NM_001354868	TYMS	((((((((((((((((((((...&)))))))))))..........................))))))))).	781	828	0.846154	-18.5	1	0.00203889	0.544	0.379418	2.4499	-3.93757	20	47	11	CDS		0	0
hsa-miR-518c-5p	NM_001354868	TYMS	....((((((..(((.((.((..&)).)).))).)))))).	407	424	0.846154	-17.5	1	6.44e-05	0.441	5.05513	5.1925	-15.9512	13	17	6	CDS		0	0
hsa-miR-518c-3p	NM_001354868	TYMS	((.((((((((((((((((((..&)))))))))..............................))))))))).)).	1226	1278	0.846154	-16	1	0.000958259	0.662	0.711882	-0.0846367	-5.49511	20	52	9	3UTR		0	0
hsa-miR-517-5p	NM_001354868	TYMS	((((((((((((((((((.(..&.).))))))))))..........................)))))))).	756	828	0.948718	-20.2	1	0.00203889	0.544	3.43637	2.18762	-3.93757	19	48	10	CDS		0	0
hsa-miR-517a-3p	NM_001354868	TYMS	...((((((((((..(((((((&)))))))))).))))))).	589	608	0.846154	-21.8	1	0.00706939	0.559	6.33779	4.84813	-8.10683	17	19	10	CDS		0	0
hsa-miR-519d-3p	NM_001354868	TYMS	((((((((((..((((((.((.&))))))))..)))............))))))).	565	598	0.846154	-15.5	1	0.01153	0.544	5.03404	4.78435	-10.1092	18	33	8	CDS		0	0
hsa-miR-517b-3p	NM_001354868	TYMS	...((((((((((..(((((((&)))))))))).))))))).	589	608	0.846154	-21.8	1	0.00706939	0.559	6.33779	4.84813	-8.10683	17	19	10	CDS		0	0
hsa-miR-520g-3p	NM_001354868	TYMS	.....((((.(((((..(((((((&)))))))))).)).)))).	589	608	0.923077	-17.8	1	0.00706939	0.559	4.44611	4.92179	-15.1412	16	19	10	CDS		0	0
hsa-miR-516b-3p	NM_001354868	TYMS	.((((((((...(((((.&)))))......)))))))).	1167	1187	1	-19.5	1	0.000526426	0.588	0.0682523	0.0590269	-11.2074	13	20	8	3UTR		0	0
hsa-miR-518e-5p	NM_001354868	TYMS	(((((((((((((((((((...&)))))))))))..........................)))))))).	781	827	0.923077	-18.2	1	0.00380318	0.544	0.369638	2.45385	-3.93757	19	46	11	CDS		0	0
hsa-miR-518d-5p	NM_001354868	TYMS	(((((((((((((((((((...&.)))))))))))..........................)))))))).	767	827	0.871795	-19	1	0.00380318	0.544	2.23477	2.19421	-3.93757	19	47	11	CDS		0	0
hsa-miR-517c-3p	NM_001354868	TYMS	...((((((.((((((((((((&)))))))))))))))))).	589	608	0.884615	-22.3	1	0.00706939	0.559	5.20674	4.89729	-7.75705	18	19	18	CDS		0	0
hsa-miR-517c-3p	NM_001354868	TYMS	.(((.((.((((((.(((((..&))))).)))))))).))).	786	805	0.846154	-17.2	1	0.0262104	0.529	0.292315	2.64497	-10.9614	16	19	8	3UTR		0	0
hsa-miR-522-5p	NM_001354868	TYMS	(((((((((((((((((((...&)))))))))))..........................)))))))).	781	827	0.923077	-18.2	1	0.00380318	0.544	0.369638	2.45385	-3.93757	19	46	11	CDS		0	0
hsa-miR-522-3p	NM_001354868	TYMS	.....(((((((.(((((....&)))))))))))).	1175	1188	0.846154	-15.8	1	0.000834065	0.574	0.277251	0.0524368	-14.9547	12	13	12	3UTR		0	0
hsa-miR-519a-5p	NM_001354868	TYMS	(((((((((((((((((((...&)))))))))))..........................)))))))).	781	827	0.923077	-18.2	1	0.00380318	0.544	0.369638	2.45385	-3.93757	19	46	11	CDS		0	0
hsa-miR-519a-3p	NM_001354868	TYMS	...((((((.((((((((((((&)))))))))))))))))).	589	608	0.884615	-22.3	1	0.00706939	0.559	5.20674	4.89729	-7.75705	18	19	18	CDS		0	0
hsa-miR-516a-3p	NM_001354868	TYMS	.((((((((...(((((.&)))))......)))))))).	1167	1187	1	-19.5	1	0.000526426	0.588	0.0682523	0.0590269	-11.2074	13	20	8	3UTR		0	0
hsa-miR-501-5p	NM_001354868	TYMS	..((((((((((((.((((((.&)))))).))))........................)))))).)).	986	1031	0.923077	-21.4	1	0.123415	0.603	0.0871323	-0.0951806	-5.69245	18	45	6	3UTR		0	0
hsa-miR-501-5p	NM_001354868	TYMS	..(((.((((.(((((((((..&)))))))))))))))).	296	313	0.846154	-17.2	1	0.00748366	0.485	4.71448	4.02449	-9.68273	16	17	16	CDS		0	0
hsa-miR-502-5p	NM_001354868	TYMS	(((((.(((.((((((((((.&)))....)))))))..........)))..))))).	649	684	0.923077	-17.7	1	0.000291227	0.574	4.44217	4.28278	-7.08104	18	35	7	CDS		0	0
hsa-miR-502-3p	NM_001354868	TYMS	....(((((((...(((.(((.&))))))....))))))).	563	581	0.846154	-18.7	1	5.05e-06	0.515	6.34195	5.28433	-15.0393	13	18	7	CDS		0	0
hsa-miR-503-5p	NM_001354868	TYMS	((((.(((((.(((((((.((..&))))))))))))))..)))).	457	478	0.807692	-22.7	1	1.57e-06	0.441	4.36966	5.59069	-10.8814	18	21	14	CDS		0	0
hsa-miR-504-3p	NM_001354868	TYMS	.((((.(((((.((((.....&)))).))))))))).	1	16	0.846154	-24.1	1	0.00291027	0.267	0	0	-9.04109	13	15	9	5UTR		0	0
hsa-miR-504-3p	NM_001354868	TYMS	.((((.(((((.((((((...&))).)).).))))))))).	25	44	0.846154	-23.3	1	0.00111575	0.221	-0.411562	-0.447019	-9.04109	15	19	9	5UTR		0	0
hsa-miR-504-3p	NM_001354868	TYMS	.((((.((((.((((((((((&)))))))).........)).)))))))).	394	423	0.923077	-22.4	1	6.08e-05	0.456	5.27779	5.15897	-8.51906	18	29	8	CDS		0	0
hsa-miR-506-5p	NM_001354868	TYMS	.......((.(((((((((((.&))))))))))).)).	1186	1201	0.846154	-17.6	0	0.00722008	0.574	-0.0911068	0.159196	-18.3528	13	15	11	3UTR		0	0
hsa-miR-506-3p	NM_001354868	TYMS	.((((((((((....(((...&)))....)))))))))).	774	792	1	-18.6	1	0.00337193	0.603	1.54706	2.30096	-10.0215	13	18	10	CDS		0	0
hsa-miR-507	NM_001354868	TYMS	...((((.(((((((((((..&))))))))))).)))).	590	607	0.923077	-15.9	1	0.00728886	0.559	4.9854	4.79829	-8.82818	15	17	11	CDS		0	0
hsa-miR-507	NM_001354868	TYMS	....(((((((..(.(((.(.&).))).)..))))))).	772	789	0.923077	-15.2	1	0.00062468	0.603	2.0095	2.30887	-14.9179	12	17	7	CDS		0	0
hsa-miR-508-5p	NM_001354868	TYMS	.(((.((((((((((....((((&.))))..))))))))))..))).	406	443	0.923077	-20.4	1	0.00826312	0.412	4.59136	5.29693	-8.14541	17	23	10	CDS		0	0
hsa-miR-509-5p	NM_001354868	TYMS	....(((((.(((((((....&)))))))..))))).	1306	1321	0.846154	-18.9	1	0.149325	0.603	0.171811	0.255411	-10.7891	12	15	7	3UTR		0	0
hsa-miR-510-5p	NM_001354868	TYMS	....((((.(((((((......&)))))).).)))).	53	67	0.846154	-17.4	1	0.00184835	0.221	-0.74747	-0.331785	-10.603	11	14	6	5UTR		0	0
hsa-miR-514a-5p	NM_001354868	TYMS	..(((((((((.(((((((....&.))))))).))))))))).	784	827	1	-22	1	0.00380318	0.544	0.151727	2.59488	-8.3038	16	19	9	3UTR		0	0
hsa-miR-532-3p	NM_001354868	TYMS	.((((((((((..(((((((..&.))))))).......))))...............)))))).	551	602	0.923077	-21.1	1	0.00734815	0.529	5.38547	5.12112	-8.42926	17	41	7	CDS		0	0
hsa-miR-487b-5p	NM_001354868	TYMS	.(((((((((((((((((....&.)))))))))))..)))))).	279	321	1	-28.3	1	0.00252411	0.559	4.05979	4.26617	-3.79332	17	21	11	CDS		0	0
hsa-miR-555	NM_001354868	TYMS	..((((((((.(((((((((.&))))))))).))))...)))).	820	842	0.846154	-22.9	1	1.59e-05	0.588	-0.223175	1.23206	-7.78178	17	22	9	3UTR		0	0
hsa-miR-556-5p	NM_001354868	TYMS	(((.((((((((((........&.))))))))))))).	448	468	0.846154	-16.6	1	2.55e-06	0.441	3.67095	4.96728	-7.9381	13	15	13	CDS		0	0
hsa-miR-551b-5p	NM_001354868	TYMS	(((...(((((((((((((...&)))))))))))))..))).	1279	1298	0.846154	-18.2	1	0.0574559	0.588	-0.486326	0.550645	-12.9896	16	19	13	3UTR		0	0
hsa-miR-551b-3p	NM_001354868	TYMS	(((.(((((((((((((((((&)))))))))))))...............))))...))).	567	606	0.923077	-23.6	1	0.00640715	0.559	5.03617	5.0161	-6.9696	20	39	13	CDS		0	0
hsa-miR-570-5p	NM_001354868	TYMS	..((((.((((((((..(((((&.))))))))))))))))).	148	192	0.846154	-21.7	1	1.91e-05	0.279	0.022314	1.37433	-6.73374	17	19	17	CDS		0	0
hsa-miR-573	NM_001354868	TYMS	((((((((.(((((((..(.(((.&)))).))))))))))))))).	578	599	0.846154	-15.9	1	0.0109954	0.529	4.21677	4.86054	-4.99396	19	21	15	CDS		0	0
hsa-miR-574-5p	NM_001354868	TYMS	(((((((((((((.(((((((((&))))))))....).))))))))))))).	587	615	0.923077	-22.4	1	0.0257861	0.603	5.56692	4.70017	-4.79441	22	28	13	CDS		0	0
hsa-miR-574-5p	NM_001354868	TYMS	(((((((((((((((((((((((&))))...))))))))))......)))))).))).	529	563	0.846154	-21	1	0.00749282	0.456	5.12161	5.65624	-3.93757	23	34	10	CDS		0	0
hsa-miR-579-5p	NM_001354868	TYMS	..((((.(((((((........&))))))).)))).	739	752	0.846154	-19.4	1	0.000467312	0.618	4.5702	4.15145	-7.46919	11	13	7	CDS		0	0
hsa-miR-581	NM_001354868	TYMS	.((((((.(((((.((((...&)))).))))))))))).	484	501	0.846154	-16	1	0.00153983	0.412	6.89236	5.24687	-6.9638	15	17	11	CDS		0	0
hsa-miR-583	NM_001354868	TYMS	((.(((((((((((.......&.)))))))))))..)).	377	412	1	-18.3	1	0.000104439	0.426	6.73613	4.78183	-6.46361	13	17	11	CDS		0	0
hsa-miR-550a-3p	NM_001354868	TYMS	.(((..((((((((((((....&))))))................)))))).))).	286	319	0.846154	-21.5	1	0.000711979	0.544	4.34767	4.07544	-9.81332	15	33	6	CDS		0	0
hsa-miR-550a-3p	NM_001354868	TYMS	(((((((((((((((((.....&.)))))))))).))))..))).	1161	1196	1	-21.1	1	0.00504477	0.559	0.0234411	0.0128964	-3.93757	17	22	10	3UTR		0	0
hsa-miR-595	NM_001354868	TYMS	(((((((((((((((((((..&))))))))))).......................)))))))).	554	597	0.923077	-24.6	1	0.0245228	0.559	4.91497	4.9258	-3.93757	19	43	11	CDS		0	0
hsa-miR-595	NM_001354868	TYMS	(.((((((((...(((((((.&))))))).)))))))).).	267	286	0.846154	-21.6	1	0.00251593	0.412	3.18543	3.86631	-12.562	16	19	8	CDS		0	0
hsa-miR-596	NM_001354868	TYMS	...((.(((((((((((.(((&.))).))))))))))).)).	799	837	1	-24.3	1	1.46e-05	0.544	-0.0335948	2.14939	-8.4155	16	20	11	3UTR		0	0
hsa-miR-596	NM_001354868	TYMS	....(((((((((((((((((&.))...)))))))))..........)))))).	159	199	0.846154	-25.8	1	0.000262459	0.294	1.73543	1.11821	-9.54656	17	32	9	CDS		0	0
hsa-miR-597-3p	NM_001354868	TYMS	.((((((((((((((....(((.&)))....)))))).)))))))).	160	183	0.846154	-24.1	1	2.47e-05	0.294	1.616	1.05662	-4.02637	17	23	8	CDS		0	0
hsa-miR-602	NM_001354868	TYMS	..((((((((...((.(((((..&)))))))..)))))))).	82	100	1	-25.4	1	2.34e-06	0.176	0.400209	-0.299595	-12.6508	15	18	8	5UTR		0	0
hsa-miR-608	NM_001354868	TYMS	((((.((((((..((.((((((((.&)))))))))))))))).)))).	106	128	0.846154	-34.7	1	9.37e-06	0.191	0.554163	-0.127443	-12.9256	20	22	16	CDS		0	0
hsa-miR-609	NM_001354868	TYMS	..((((((.(((...(((((&)))))...))).)))))).	1179	1198	0.846154	-17.8	1	0.00180609	0.574	-0.199743	0.222461	-8.89481	14	19	6	3UTR		0	0
hsa-miR-611	NM_001354868	TYMS	(((((((..(((((((..(((..&)))..))))))).............))))).)).	183	217	0.846154	-23.2	1	0.00913322	0.338	3.11744	1.37014	-7.3076	17	34	7	CDS		0	0
hsa-miR-614	NM_001354868	TYMS	(..(((((((.((((((.((((.&))))))))..............))...)))))))..).	245	283	0.923077	-22.1	1	0.000483806	0.397	3.86923	3.65293	-9.48356	18	38	8	CDS		0	0
hsa-miR-615-5p	NM_001354868	TYMS	(.((.((((((((((((((...&))))))..........)).)))))).)).).	154	185	0.923077	-28.5	1	3.79e-05	0.279	0.588875	1.1504	-9.22029	17	31	6	CDS		0	0
hsa-miR-615-5p	NM_001354868	TYMS	.(((((..((((((((((....&)))))))))).))))).	241	258	0.846154	-28.1	1	1.11e-06	0.309	3.94121	2.92916	-7.65065	15	17	10	CDS		0	0
hsa-miR-615-3p	NM_001354868	TYMS	.((((((((..(((((((((((&.))))..)))))))..)))).)))).	459	507	1	-28.8	1	6.23e-05	0.397	5.36933	5.72848	-7.86061	19	26	7	CDS	MIRT040293	0	0
hsa-miR-616-3p	NM_001354868	TYMS	(((((((((((((.((((((((&))))))))..))))))...))).)))).	1316	1344	0.846154	-21.4	1	0.237543	0.644	0.447375	0.0803546	-4.79441	21	28	8	3UTR		0	0
hsa-miR-619-5p	NM_001354868	TYMS	(((((..(((((((((((.((.&)))))))))))))))))).	87	106	1	-27.6	1	3.66e-10	0.162	0.108836	-0.286998	-7.38222	18	19	18	5UTR		0	0
hsa-miR-622	NM_001354868	TYMS	....(((((((((((((((..&)))))))))))).))).	640	657	0.923077	-20	1	0.000346257	0.529	4.24982	4.59256	-9.54656	15	17	12	CDS		0	0
hsa-miR-622	NM_001354868	TYMS	..(((((.((.((((((.(((&))).)))))).))))))).	280	299	0.846154	-19	1	8.67e-06	0.471	3.66129	3.95406	-10.0954	16	19	7	CDS		0	0
hsa-miR-628-3p	NM_001354868	TYMS	.((((((.((((((((((((.&.)).))))))))))...)))).)).	1280	1325	0.846154	-19.4	1	0.0330773	0.618	-0.616099	0.550645	-6.10696	18	25	10	3UTR		0	0
hsa-miR-629-3p	NM_001354868	TYMS	(((((((((.(((.((((((((&)))).))))))).......)).))))))).	1008	1038	0.846154	-18	1	0.203288	0.632	-0.0872727	0.0498004	-6.03692	20	30	7	3UTR		0	0
hsa-miR-631	NM_001354868	TYMS	..(((((((((((.((.((((&))))))))))..))).)))).	826	847	1	-21.4	1	0.00105114	0.588	0.247126	0.233004	-5.81384	17	21	10	3UTR		0	0
hsa-miR-33b-3p	NM_001354868	TYMS	...((((((((((.(.((((((&)))))).))))))))))).	829	848	1	-31.6	1	0.00267376	0.588	0.292315	0.204008	-7.60443	17	19	11	3UTR		0	0
hsa-miR-634	NM_001354868	TYMS	..(((((...((((((((((((&))))...))))))))))))).	816	837	0.846154	-18.8	1	1.46e-05	0.544	-0.0732141	1.60374	-9.56953	17	21	13	3UTR		0	0
hsa-miR-635	NM_001354868	TYMS	((((.((((((((..((((((((&)))))))))))))....................))).)))).	805	847	0.846154	-20.6	1	0.00105114	0.588	0.0946115	2.07295	-9.6489	20	42	13	3UTR		0	0
hsa-miR-636	NM_001354868	TYMS	((((((((..((((((((((((.&))...)).)))))))).))))).))).	138	165	0.846154	-27.5	1	1.17e-08	0.221	0.134283	1.10001	-6.23647	20	27	8	CDS		0	0
hsa-miR-637	NM_001354868	TYMS	.(((((..((((((((((..((((&))))...))))))))))....))))).	278	305	0.884615	-25.1	1	0.00303455	0.456	3.2806	4.06219	-7.65065	19	27	10	CDS		0	0
hsa-miR-639	NM_001354868	TYMS	.(((.(((((((((..(((((((&)))))))..)......))))))))))).	217	245	0.923077	-22.8	1	3.33e-06	0.309	2.80287	2.98948	-8.88086	19	28	11	CDS		0	0
hsa-miR-646	NM_001354868	TYMS	...(((((.(((((((((.&))))).....)))).))))).	1168	1189	0.846154	-21.9	1	0.00113997	0.574	0.141686	0.0498008	-7.57093	14	21	5	3UTR		0	0
hsa-miR-646	NM_001354868	TYMS	...(((((((((((((((.&))))))))))..))))).	818	836	1	-20.1	1	1.17e-05	0.544	-0.104639	1.40076	-6.51454	15	18	10	3UTR		0	0
hsa-miR-647	NM_001354868	TYMS	((((((((((((((.((....&)).)).)))))))))))).	1206	1225	0.923077	-17.5	1	0.00151851	0.691	0.664873	0.363488	-4.67302	16	19	12	3UTR		0	0
hsa-miR-650	NM_001354868	TYMS	.((((((((((((.(((((..&.))))).)))))))))))).	389	423	1	-34.1	1	6.08e-05	0.456	4.18276	4.98143	-4.65016	17	20	12	CDS		0	0
hsa-miR-652-3p	NM_001354868	TYMS	...(((((((.(((((.....&))))).))))))).	403	417	0.846154	-18.3	1	1.64e-05	0.441	6.31138	5.53247	-9.33931	12	14	7	CDS		0	0
hsa-miR-661	NM_001354868	TYMS	(((((.(((.((((((((((.(.(&).).)).)))))))).))).))))).	822	848	0.923077	-27	1	0.00267376	0.588	0.0430906	0.592821	-7.08104	20	26	8	3UTR		0	0
hsa-miR-662	NM_001354868	TYMS	((((.((.((((((...((..&.))....)))))))))))).	146	180	0.923077	-21.4	1	5.94e-07	0.294	0.0969595	1.27636	-11.3387	14	20	12	CDS		0	0
hsa-miR-662	NM_001354868	TYMS	((((((((((((((((((((.&))))).)))))).)))...))).))).	1007	1034	0.846154	-21	1	0.162473	0.618	-0.00373095	0.0550726	-3.93757	20	27	6	3UTR		0	0
hsa-miR-449b-5p	NM_001354868	TYMS	(((((((.((((((((((((((&)))))))..........))))))).)))).))).	436	470	0.846154	-22.2	1	2.74e-06	0.441	5.03729	5.47474	-6.25121	21	34	7	CDS		0	0
hsa-miR-449b-3p	NM_001354868	TYMS	(((((.((((..(((((.....&.)))))))))))))).	794	836	0.923077	-19.9	1	1.17e-05	0.544	0.334491	2.47362	-12.0101	14	16	14	3UTR		0	0
hsa-miR-654-5p	NM_001354868	TYMS	..((((((.(((((((((....&)))))))))....)))))).	1269	1289	0.923077	-22.1	1	0.0117936	0.618	0.233736	0.279135	-6.01339	15	20	9	3UTR		0	0
hsa-miR-656-5p	NM_001354868	TYMS	.((((.((((((.((((....&.)))).)))))).)))).	156	183	0.923077	-21.9	1	2.47e-05	0.294	-0.145637	1.36454	-6.98341	14	18	6	CDS		0	0
hsa-miR-549a-3p	NM_001354868	TYMS	((((((.(((...((((((((&))))))))....))))))))).	795	817	0.969231	-17.9	1	0.00782333	0.5	0.186874	2.49735	-12.942	17	22	9	3UTR		0	0
hsa-miR-658	NM_001354868	TYMS	(((((((((..((((..(((((((.&)))))))..))))............))))))))).	405	440	1	-29.6	1	0.00346	0.426	4.96594	5.10449	-8.2379	20	35	9	CDS		0	0
hsa-miR-758-5p	NM_001354868	TYMS	(((.(((((...(((.((((((&))))))))))))))))).	505	523	0.846154	-17.7	1	0.0035269	0.426	6.69615	5.31912	-14.6167	17	18	17	CDS		0	0
hsa-miR-758-3p	NM_001354868	TYMS	....(((((((((((.......&))).)))))))).	874	887	0.923077	-17.2	1	0.000125575	0.676	0.0902195	0.134153	-9.77961	11	13	8	3UTR		0	0
hsa-miR-671-5p	NM_001354868	TYMS	.(((.(((((..(((.((((.((&)).)))).))))))))...))).	180	203	0.846154	-22.8	1	0.000756548	0.324	2.36246	1.60807	-14.317	17	23	8	CDS		0	0
hsa-miR-668-3p	NM_001354868	TYMS	.((((((.((((((((((.....&.))))).)).))).)))))).	542	583	1	-27.6	1	0.000686502	0.529	5.98266	5.59336	-6.10696	16	21	6	CDS		0	0
hsa-miR-668-3p	NM_001354868	TYMS	.....((((((((((((((((..&))).)))))))..)))))).	825	845	0.846154	-25.6	1	6.13e-05	0.603	0.0592348	0.747029	-13.6656	16	20	7	3UTR		0	0
hsa-miR-767-3p	NM_001354868	TYMS	((((((((.(((((.........&)))))))))).))).	823	838	1	-18.1	1	2.59e-05	0.559	0.081433	0.512423	-5.96246	13	15	10	3UTR		0	0
hsa-miR-320b	NM_001354868	TYMS	...((((((((((((((((((.&.))).)))))))))....)))))).	499	530	0.807692	-23.3	1	0.0187708	0.426	5.69649	4.75858	-6.51454	18	25	9	CDS		0	0
hsa-miR-320b	NM_001354868	TYMS	...((((((((.(((((((((.&)))).))).)).)))))))).	1306	1327	0.923077	-19.6	1	0.0319733	0.618	0.225216	0.290392	-9.86134	17	21	8	3UTR		0	0
hsa-miR-320c	NM_001354868	TYMS	...(((((((((((((((..&.)))))))))....)))))).	499	530	0.846154	-22.1	1	0.0187708	0.426	6.01927	4.8161	-6.51454	15	21	9	CDS		0	0
hsa-miR-1271-5p	NM_001354868	TYMS	(((((((.(((((.(((.(((.&.))))))..))))).))))))).	782	845	0.923077	-24	1	6.13e-05	0.603	0.036244	2.40113	-7.10805	18	23	7	CDS		0	0
hsa-miR-1301-5p	NM_001354868	TYMS	.((((((((.((.(((((.&))))).)).)))))))).	179	197	0.846154	-26.1	1	0.000108088	0.294	2.73755	1.42752	-6.32496	15	18	8	CDS		0	0
hsa-miR-1301-5p	NM_001354868	TYMS	(..(((.(((.(((((((.&))))))).))).)))..).	214	233	0.846154	-21.8	1	8.78e-08	0.309	1.69384	2.76274	-11.0273	14	19	7	CDS		0	0
hsa-miR-1301-3p	NM_001354868	TYMS	((((((((.(((((..(((((...&.))).))..).)))).)))))))).	156	187	0.807692	-26	1	3.76e-05	0.279	2.59759	1.03843	-5.96246	18	25	8	CDS		0	0
hsa-miR-1301-3p	NM_001354868	TYMS	...(((((.((((((((((.(((.&))).))))))).........))).))))).	1159	1189	0.846154	-21.8	1	0.00113997	0.574	0.114731	0.0221225	-7.57093	18	30	7	3UTR		0	0
hsa-miR-1185-5p	NM_001354868	TYMS	.(.((((((((((.((..(((&)))..)).))))))))))..).	984	1006	0.969231	-17.8	1	0.00190129	0.603	0.292315	-0.163717	-6.2077	16	22	10	3UTR		0	0
hsa-miR-1185-2-3p	NM_001354868	TYMS	.....((((((((((((((...&)))).)))))))))).	393	409	0.846154	-20	1	0.000301441	0.441	4.23954	5.07387	-13.6656	14	16	10	CDS		0	0
hsa-miR-449c-5p	NM_001354868	TYMS	..((((..((.(((((((.(((...&))).))))))).....))..)))).	930	955	0.923077	-21.8	1	0.000822858	0.632	0.442944	0.0353025	-11.6391	16	25	7	3UTR		0	0
hsa-miR-449c-3p	NM_001354868	TYMS	((((.(((((..(..((((((((&))))))))..)..))))))))).	305	328	0.980769	-20.7	1	0.0019463	0.559	4.68187	3.81559	-15.8205	18	23	9	CDS		0	0
hsa-miR-769-5p	NM_001354868	TYMS	.((((.(((((((((((((((.&)))))))))))).))).)))).	381	403	0.884615	-24.7	1	0.00221555	0.471	5.91442	5.11218	-5.69428	19	22	12	CDS		0	0
hsa-miR-769-5p	NM_001354868	TYMS	.((((..(((((((((((((((&))))).....))))))))))..)))).	643	670	0.884615	-22.8	1	0.045075	0.544	4.88213	4.33896	-7.23797	19	27	10	CDS		0	0
hsa-miR-766-3p	NM_001354868	TYMS	..((((((((...((((((...&.)))))))))))))).	798	838	1	-23.9	1	2.59e-05	0.559	0.0946115	2.07295	-12.4177	14	16	14	3UTR		0	0
hsa-miR-766-3p	NM_001354868	TYMS	.((((((((((((((((.....&))))))...))).)))......)))).	773	800	0.923077	-22.1	1	0.000239361	0.588	2.57957	2.09667	-3.79332	16	27	6	CDS		0	0
hsa-miR-1185-1-3p	NM_001354868	TYMS	.....(((((((((((((((..&))))).)))))))))).	392	409	0.923077	-21.5	1	0.000301441	0.441	4.43959	4.99464	-13.6656	15	17	10	CDS		0	0
hsa-miR-1185-1-3p	NM_001354868	TYMS	.....(((..((.(((((((..&)))))))..))..))).	308	325	0.923077	-15.7	1	0.000940066	0.544	6.21628	4.07909	-17.2536	12	17	7	CDS		0	0
hsa-miR-1298-5p	NM_001354868	TYMS	...((((((((.(((((((...&.))))).)).)))))))).	1161	1192	0.846154	-19.6	1	0.00196836	0.559	0.265956	0.0208045	-9.86134	15	19	8	3UTR		0	0
hsa-miR-2113	NM_001354868	TYMS	...(((((((((((((.(((.&))).))))))))))).)).	1177	1196	1	-20.5	1	0.00504477	0.559	-0.00141371	0.0985672	-6.51454	16	19	11	3UTR		0	0
hsa-miR-2113	NM_001354868	TYMS	...((((.((((.((((((..&)))))).)))))))).	193	209	0.846154	-18.4	1	0.0102794	0.338	1.88846	1.72144	-10.1173	14	16	8	CDS		0	0
hsa-miR-761	NM_001354868	TYMS	(.(((((((((...(((.....&)))...)))))))))).	524	541	0.923077	-19.7	1	0.00212472	0.412	4.01462	5.54788	-10.594	13	17	10	CDS		0	0
hsa-miR-764	NM_001354868	TYMS	((((((((((.((((((((...&.))))))))))))..)))...))).	274	326	0.846154	-22.5	1	0.00122738	0.544	4.16008	4.12472	-6.76235	18	25	12	CDS		0	0
hsa-miR-765	NM_001354868	TYMS	..((((((((((((((...((&))...))))))).................))))))).	1321	1358	0.846154	-18.7	1	0.0882753	0.689	0	0	-4.957	16	37	7	3UTR		0	0
hsa-miR-770-5p	NM_001354868	TYMS	..(((..(((((((.((((((..&))))))..)))))...................))..))).	531	571	0.923077	-21.4	1	0.000184994	0.471	5.37345	5.62413	-9.1371	16	40	6	CDS		0	0
hsa-miR-675-3p	NM_001354868	TYMS	(((((((((...((((..((&.)).))))....))))))))).	249	277	0.846154	-19.5	1	8.57e-05	0.382	3.36271	3.47654	-11.3517	15	22	9	CDS		0	0
hsa-miR-891a-3p	NM_001354868	TYMS	(((.(((((((((((((((.((&)).))))))))........)))))))))).	355	385	0.846154	-19.4	1	0.00435563	0.515	5.64903	4.97988	-6.9696	20	30	10	CDS		0	0
hsa-miR-891a-3p	NM_001354868	TYMS	((((((((((.((((.......&)))).)))).)))))).	920	937	0.846154	-16.2	1	0.000751706	0.632	0.0239199	-0.00819175	-6.9954	14	17	6	3UTR		0	0
hsa-miR-890	NM_001354868	TYMS	(((((((..((((........&))))....))))))).	565	581	0.923077	-15.9	1	5.05e-06	0.515	6.34195	5.28433	-9.13294	11	16	7	CDS		0	0
hsa-miR-888-3p	NM_001354868	TYMS	((((((((..(((((((((...&.)))))))))....)))))))).	750	820	1	-21.3	1	0.00374282	0.5	3.38525	3.22621	-6.23647	17	23	9	CDS		0	0
hsa-miR-541-3p	NM_001354868	TYMS	((((((..((((((..(((((.&))))))))))).)))))).	1293	1312	0.974359	-17.9	1	0.230053	0.574	-0.393052	0.558553	-8.76339	17	19	11	3UTR		0	0
hsa-miR-875-5p	NM_001354868	TYMS	...((((((((.((.(((((((&.))))))).)).)))))))).	988	1017	0.846154	-20.2	1	0.0128297	0.618	0.318674	-0.136039	-10.5968	17	21	8	3UTR		0	0
hsa-miR-875-5p	NM_001354868	TYMS	.....(((((((((.((((((.&)))))).))))))))).	1174	1191	0.923077	-18.3	1	0.00162732	0.559	0.0580013	0.072207	-14.401	15	17	9	3UTR		0	0
hsa-miR-708-3p	NM_001354868	TYMS	((((((((((((((((((((..&.)))))))))...........)))))).....))))).	775	831	0.923077	-21.7	1	8.78e-05	0.544	1.12706	2.10853	-3.93757	20	38	9	CDS		0	0
hsa-miR-744-5p	NM_001354868	TYMS	((((((((.((((((.......&)))))).))))).....))).	121	142	0.846154	-23.9	1	0.00100972	0.162	-0.0767347	0.716519	-5.22701	14	21	6	CDS		0	0
hsa-miR-885-3p	NM_001354868	TYMS	(((((((((((((((((((...&))).))))))))))))..........................)))).	523	570	0.846154	-28.5	1	6.47e-05	0.456	5.29399	5.40607	-3.93757	19	47	12	CDS		0	0
hsa-miR-885-3p	NM_001354868	TYMS	..((((((((((((..(((((.&)))))..))).)).))))))).	198	220	0.923077	-26.6	1	0.00160543	0.338	2.2217	2.46883	-5.9255	17	22	7	CDS		0	0
hsa-miR-877-5p	NM_001354868	TYMS	(((((((..((((((..(((&))).))))))..))))))).	419	439	0.846154	-22.4	1	0.00404728	0.426	5.27172	4.87737	-7.54065	16	20	7	CDS		0	0
hsa-miR-877-3p	NM_001354868	TYMS	..(((..(((((((.......&)))))))..))).	1178	1191	0.923077	-17.5	1	0.00162732	0.559	-0.00894571	0.0471648	-9.37014	10	13	7	3UTR		0	0
hsa-miR-665	NM_001354868	TYMS	...((((.((((((((((..&)))))))))).).))).	497	514	0.846154	-25.3	1	1.3e-05	0.397	6.5927	5.0957	-8.82818	14	17	10	CDS		0	0
hsa-miR-665	NM_001354868	TYMS	....((((((..(((((...&))))))))))).	4	16	0.846154	-21.4	1	0.00291027	0.267	0	0	-15.7181	11	12	11	5UTR		0	0
hsa-miR-873-3p	NM_001354868	TYMS	((((((((((((..(((((((.&.))))..)))..)))))))))))).	775	823	0.923077	-23.4	1	0.00579823	0.515	0.529557	2.56984	-6.08354	19	25	12	CDS		0	0
hsa-miR-543	NM_001354868	TYMS	........((((.(((((((((&))))))))).)))).	1264	1279	1	-18.3	0	0.00817948	0.647	0.608639	0.260683	-20.713	13	15	9	3UTR		0	0
hsa-miR-216b-5p	NM_001354868	TYMS	.(((((((.(((((....(((.&.)))....)))))))))))).	268	299	1	-20.4	1	8.67e-06	0.471	3.75726	3.97954	-5.81821	15	21	12	CDS		0	0
hsa-miR-216b-3p	NM_001354868	TYMS	.((..((.((((.((((((((...&.)))))))).)))).))..)).	795	836	0.980769	-19.3	1	1.17e-05	0.544	0.107793	2.45122	-14.5471	16	22	8	3UTR		0	0
hsa-miR-509-3-5p	NM_001354868	TYMS	.(((((((((((((((......&)))))))...))))).))).	423	443	0.846154	-18.8	1	0.00826312	0.412	5.26448	5.23517	-3.79332	15	20	7	CDS		0	0
hsa-miR-936	NM_001354868	TYMS	.(((((.(((((.((((.((((&)))))))).)))..............)).))))).	1274	1309	0.923077	-19.6	1	0.181705	0.574	-0.434673	0.57437	-6.62614	18	35	8	3UTR		0	0
hsa-miR-936	NM_001354868	TYMS	.......((((((((((.((((&))))...)))))))))).	1316	1334	0.923077	-19.4	0	0.029454	0.647	0.87224	0.0764749	-17.1102	14	18	10	3UTR		0	0
hsa-miR-937-5p	NM_001354868	TYMS	(((((.(((((((.((((((&)))))).)))))))))))).	523	543	1	-32.5	1	0.000677026	0.426	3.81926	5.55591	-6.69537	18	20	12	CDS		0	0
hsa-miR-937-3p	NM_001354868	TYMS	.....(((((((((((((((((&)).)))))))))............)))))).	303	334	0.923077	-20.3	1	0.00407447	0.544	4.6897	4.01665	-13.6656	17	31	9	CDS		0	0
hsa-miR-938	NM_001354868	TYMS	.((((((((((((((((((...&))))...........................))).))))))))))).	782	829	0.846154	-20	1	0.000999466	0.544	0.186873	2.39586	-3.79332	18	47	11	CDS		0	0
hsa-miR-939-3p	NM_001354868	TYMS	.(((.(((.((((((((((..&))))...))).))).))).))).	823	846	0.923077	-24.7	1	6.81e-05	0.603	0.0287124	0.946049	-8.96875	16	23	4	3UTR		0	0
hsa-miR-297	NM_001354868	TYMS	..(((((((((((((((((((&)))))))))))).........))))))).	1062	1091	0.923077	-21.3	1	0.0601674	0.647	-0.0164768	-0.116269	-4.957	19	29	12	3UTR		0	0
hsa-miR-297	NM_001354868	TYMS	(((((((((.(((.(.((...&))).))).))))))))).	531	549	1	-18.9	1	0.00121436	0.412	5.39403	5.44621	-6.26997	15	18	9	CDS		0	0
hsa-miR-1178-5p	NM_001354868	TYMS	..((..((((((.(((..&)))))))))..)).	468	482	0.923077	-19.1	1	0.000854875	0.412	4.62703	5.42614	-12.2661	11	14	9	CDS		0	0
hsa-miR-1178-3p	NM_001354868	TYMS	..(((((((((((..((....&)).))))))))))).	449	464	0.923077	-21.6	1	8.08e-07	0.426	4.28488	5.23751	-6.54929	13	15	11	CDS		0	0
hsa-miR-1182	NM_001354868	TYMS	(((((((((((((((((..(((.&)))..)))))))))...........))).))))).	1320	1355	1	-22.2	1	0.0493122	0.667	0	0	-3.93757	20	35	9	3UTR		0	0
hsa-miR-1183	NM_001354868	TYMS	..((((((((.((((((.(.((((((.&))))))).)))))))))))))).	78	101	1	-29.2	1	1.63e-07	0.176	-0.0896534	-0.284199	-7.78178	21	23	14	5UTR		0	0
hsa-miR-1184	NM_001354868	TYMS	.(((((((..((((.((((....&.))))..))))..))))))).	149	187	0.846154	-24.3	1	3.76e-05	0.279	-0.193624	1.35054	-6.82767	15	21	7	CDS		0	0
hsa-miR-1225-5p	NM_001354868	TYMS	((((((.(((((((((((((((&)))))))))).)))...........))))).))).	208	243	0.923077	-28.4	1	3.28e-05	0.324	2.0647	2.60739	-5.48126	21	35	10	CDS		0	0
hsa-miR-1225-5p	NM_001354868	TYMS	(.(((((.((((.(((((.(((&)).).))))).))))))))).).	21	44	0.846154	-27.1	1	0.00111575	0.221	-0.727873	-0.501137	-8.70402	18	23	9	5UTR		0	0
hsa-miR-1226-3p	NM_001354868	TYMS	...(((((((.....(((((((&)))))))..))))))).	820	837	1	-22.7	1	1.46e-05	0.544	-0.039071	1.2202	-15.5675	14	17	7	3UTR		0	0
hsa-miR-1228-5p	NM_001354868	TYMS	((((((((((((((((.....&))))))))))).))))).	5	23	1	-33	1	0.0543789	0.231	0	0	-3.93757	16	18	11	5UTR		0	0
hsa-miR-1228-5p	NM_001354868	TYMS	((((((((((((((((.....&))))))))))).))))).	33	51	0.807692	-33	1	0.0125275	0.206	-0.758172	-0.450752	-3.93757	16	18	11	5UTR		0	0
hsa-miR-1228-3p	NM_001354868	TYMS	...((((.((((.(((((..&))))).)))).)).)).	823	840	0.846154	-20.5	1	1.5e-05	0.559	-0.0661848	0.971091	-10.1173	13	17	5	3UTR		0	0
hsa-miR-1229-5p	NM_001354868	TYMS	(((((((((((((((.((((((((&))).)))).....).))))....))))))))))).	508	543	0.923077	-26.7	1	0.000677026	0.426	5.45599	5.4529	-4.17062	23	35	11	CDS		0	0
hsa-miR-1229-5p	NM_001354868	TYMS	.((((.((((((((((.....((.&)).....)))))))))).)))).	650	673	0.923077	-27.1	1	0.0485426	0.574	3.56098	4.10814	-5.69428	16	23	10	CDS		0	0
hsa-miR-1229-3p	NM_001354868	TYMS	(((.(((((..((((.(((....&)))..))))))).))..))).	824	845	0.846154	-19	1	6.13e-05	0.603	0.0990065	0.177648	-11.2699	15	21	7	3UTR		0	0
hsa-miR-1231	NM_001354868	TYMS	((((...(((((((.((.((&)).))))))))))))).	158	175	0.923077	-22.6	1	1.57e-05	0.265	-0.0976507	1.28196	-12.2367	15	17	13	CDS		0	0
hsa-miR-1236-5p	NM_001354868	TYMS	(((((.....((((((((((..&))))....))))))...))))).	657	680	0.846154	-19.1	1	0.00213741	0.559	4.23882	4.00138	-11.9948	15	23	6	CDS		0	0
hsa-miR-1237-5p	NM_001354868	TYMS	(((((((((((((((((((((&)))))...))))...))).))).)))))).	50	80	0.846154	-33.8	1	0.0804061	0.176	-0.655288	-0.148437	-3.93757	21	30	6	5UTR		0	0
hsa-miR-1237-5p	NM_001354868	TYMS	(((((((.(((((((.(((((&)))))...)))))))))))))).	22	45	1	-33.5	1	0.00139538	0.221	-0.481543	-0.6341	-6.48426	19	23	14	5UTR		0	0
hsa-miR-1237-3p	NM_001354868	TYMS	((((((.(((((((.(((...&.))).)).......)))))..)))))).	775	809	0.846154	-21.1	1	0.0158745	0.529	1.18856	2.21134	-6.21671	16	28	6	CDS		0	0
hsa-miR-1238-5p	NM_001354868	TYMS	(((..((((.(((((((.(((..&))))))))))...)))).))).	186	208	0.923077	-23.1	1	0.00310868	0.338	2.44563	1.51849	-12.3311	17	22	10	CDS		0	0
hsa-miR-1238-3p	NM_001354868	TYMS	((((((((((.(((((((((&)))))))))...................))))..)))))).	191	232	0.897436	-25.4	1	9.32e-08	0.309	1.99109	2.84532	-6.76235	19	41	9	CDS		0	0
hsa-miR-1200	NM_001354868	TYMS	((((((((.(((((((((((..&))))...))))))))))....))))).	773	800	1	-19	1	0.000239361	0.588	4.33673	2.08876	-4.99396	19	27	10	CDS		0	0
hsa-miR-1202	NM_001354868	TYMS	(((((.((((((((((((((.&)))))))))))))).....................))))).	208	249	0.923077	-32.6	1	3.14e-06	0.294	2.76554	2.64518	-5.83853	19	41	14	CDS		0	0
hsa-miR-1203	NM_001354868	TYMS	..((((((((((.((((((((&))))))))...))))).................))))).	177	216	1	-26.7	1	0.0197858	0.338	2.51258	1.62206	-6.24613	18	39	8	CDS		0	0
hsa-miR-1207-5p	NM_001354868	TYMS	(((((((((((((((.(((((&))))).)))))....................)).)))))))).	431	474	0.846154	-27.8	1	4.98e-06	0.441	5.08188	5.51117	-4.17062	20	43	8	CDS		0	0
hsa-miR-1207-3p	NM_001354868	TYMS	((((((..((((((....&)))))))))))).	1177	1190	0.846154	-18.3	1	0.00134278	0.574	0.0462852	0.0379387	-8.76339	12	13	12	3UTR		0	0
hsa-miR-1285-5p	NM_001354868	TYMS	...(((((((((((.......&))))))))))).	1020	1032	0.923077	-15.5	1	0.144431	0.618	-0.0815212	0.0155322	-7.48304	11	12	11	3UTR		0	0
hsa-miR-1286	NM_001354868	TYMS	.(((((.(((((.........&)))))))))).	1	12	0.923077	-16.7	1	0.00291027	0.268	0	0	-8.45148	10	11	10	5UTR		0	0
hsa-miR-1287-5p	NM_001354868	TYMS	.((((((((((((((((((((.&.)).))))))))))))...)))))).	600	647	0.846154	-28.4	1	0.000959843	0.544	5.3316	4.78972	-3.79332	20	26	12	CDS		0	0
hsa-miR-1291	NM_001354868	TYMS	.(((((...((((((((..(((((&)))))..)))))))).....))))).	809	835	0.923077	-22.6	1	1.15e-05	0.529	-0.0635488	1.60901	-8.70704	18	26	8	3UTR		0	0
hsa-miR-1295a	NM_001354868	TYMS	....(((((((....(((((.&)))))....))))))).	206	223	0.923077	-22.7	1	3.9e-05	0.324	2.79753	2.75015	-15.7748	12	17	7	CDS		0	0
hsa-miR-1299	NM_001354868	TYMS	(((.(((((((((.((..((((&))))...)).)))))))))..))).	667	692	0.884615	-19.7	1	0.000126174	0.588	3.83044	4.19553	-7.82644	18	25	9	CDS		0	0
hsa-miR-1299	NM_001354868	TYMS	(((((((.((((((((.((((.&)))).)).))))))......................)))).))).	353	398	0.820513	-18.2	1	0.00011587	0.471	5.17098	5.26813	-6.25121	19	45	6	CDS		0	0
hsa-miR-1304-3p	NM_001354868	TYMS	(((((((((((((((((((((.&)))).))..........))))))))......))))))).	994	1033	0.923077	-21	1	0.151878	0.618	0.103631	-0.0964987	-3.93757	21	39	8	3UTR		0	0
hsa-miR-1304-3p	NM_001354868	TYMS	((((.((.((((((..((((((&)))))))))))).).)..)))).	823	846	0.846154	-20.4	1	6.81e-05	0.603	-0.164596	0.985589	-11.3387	18	23	12	3UTR		0	0
hsa-miR-1244	NM_001354868	TYMS	..(((((((((.(((.(((((.(((.&.)))))))))))..))))))))).	478	532	0.846154	-22.8	1	0.00402495	0.426	6.76156	5.28166	-8.53685	20	24	11	CDS		0	0
hsa-miR-1244	NM_001354868	TYMS	..(((((..(((((((((.((.....&.))..)))))))))..))))).	246	286	1	-19	1	0.00251593	0.412	2.65358	2.97446	-8.32703	16	22	9	CDS		0	0
hsa-miR-1250-5p	NM_001354868	TYMS	.(.((((((((((((((....&.))))))))))..)))).).	143	177	1	-24.8	1	2.44e-06	0.279	0.316232	1.26936	-5.35086	15	20	10	CDS		0	0
hsa-miR-1250-5p	NM_001354868	TYMS	.(((((((.(.(((((.....&)))))).))))))).	236	251	0.923077	-22.5	1	3.14e-08	0.279	3.26141	2.8224	-7.67449	13	15	7	CDS		0	0
hsa-miR-1250-3p	NM_001354868	TYMS	......(((((((((.((.&.)).))))))))).	802	838	0.846154	-19.9	0	2.59e-05	0.559	-0.188028	1.98728	-15.7996	11	14	9	3UTR		0	0
hsa-miR-1251-3p	NM_001354868	TYMS	(((((((..((((((......&))))))..))))))).	772	788	0.846154	-16.3	1	0.00062524	0.588	1.70824	2.21266	-7.54065	13	16	7	CDS		0	0
hsa-miR-1255a	NM_001354868	TYMS	(((((((((((((..........&))))))))))))).	1289	1303	0.846154	-16.8	1	0.0517738	0.544	-0.429551	0.584914	-5.76291	13	14	13	3UTR		0	0
hsa-miR-1263	NM_001354868	TYMS	.((((((.((((((.....(((&)))....))))))..)))))).	461	483	0.923077	-18.7	1	0.000856528	0.412	5.50106	5.32313	-7.07546	15	22	6	CDS		0	0
hsa-miR-1269a	NM_001354868	TYMS	((((.((((((((.(((((.((&.)).)))))))))))))..........)))).	69	124	0.846154	-25.9	1	1.45e-06	0.191	-0.831445	-0.319189	-8.91345	19	32	13	5UTR		0	0
hsa-miR-1275	NM_001354868	TYMS	(((((((((.(((((..&)))))))...))))))).	120	138	0.846154	-22.5	1	2.11e-05	0.162	-0.238945	0.510777	-5.41313	14	18	7	CDS		0	0
hsa-miR-1288-3p	NM_001354868	TYMS	(((((((((((..........&))))))).)))).	191	204	0.923077	-18.9	1	0.000845662	0.324	2.19637	1.77742	-10.3988	11	13	7	CDS		0	0
hsa-miR-1292-5p	NM_001354868	TYMS	(((((((((((((..((.((.((((&)))).)).))..)))))).)....)))))).	642	673	0.846154	-26.5	1	0.0485426	0.574	4.53338	3.96244	-5.52986	21	31	6	CDS		0	0
hsa-miR-1255b-5p	NM_001354868	TYMS	.((((((((((((...((((..&)))).)))))))))))).	1284	1302	1	-20.7	1	0.0643062	0.559	-0.357905	0.579642	-5.61866	16	18	12	3UTR		0	0
hsa-miR-1255b-5p	NM_001354868	TYMS	.((((((((..((((((((((.&))))))).))))))))..))).	1307	1329	1	-20.2	1	0.0314407	0.647	0.3019	0.294951	-7.86061	18	22	8	3UTR		0	0
hsa-miR-664a-5p	NM_001354868	TYMS	((((((.((((.....(..((((.&.))))..)....))))..)))))).	388	443	0.846154	-21.3	1	0.00826312	0.412	4.76973	5.33967	-11.9425	15	25	6	CDS		0	0
hsa-miR-664a-3p	NM_001354868	TYMS	....((((((..((((((((...&)))))))).)))))).	824	840	0.846154	-16.8	1	1.5e-05	0.559	-0.0767287	0.85247	-15.7181	14	16	8	3UTR		0	0
hsa-miR-1306-3p	NM_001354868	TYMS	(((.((((((.((((...&))))))))))))).	152	166	0.923077	-18.5	1	5.15e-07	0.206	0.246251	1.34634	-10.0274	13	14	13	CDS		0	0
hsa-miR-1469	NM_001354868	TYMS	(((((((..(((((((((((((&)))))...........))))))))..))).)))).	143	178	0.846154	-33.9	1	2.89e-06	0.279	0.166941	1.44291	-7.3076	20	35	8	CDS		0	0
hsa-miR-1470	NM_001354868	TYMS	(((....((((((((......&))))))))...))).	238	253	0.846154	-23.4	0	3.44e-08	0.279	3.9832	2.60879	-14.7663	11	15	8	CDS		0	0
hsa-miR-1471	NM_001354868	TYMS	(((.((((((.(((((.(((((&)))))))).............)).)))))).))).	244	279	0.846154	-27.6	1	0.000803652	0.397	2.74688	3.71286	-9.79437	19	35	8	CDS		0	0
hsa-miR-1538	NM_001354868	TYMS	.(.((((((.((((((.((((((&)))))).)))))))))))).).	175	197	0.846154	-32.6	1	0.000108088	0.294	3.28806	1.06362	-6.59337	19	22	12	CDS		0	0
hsa-miR-320d	NM_001354868	TYMS	...(((((((((((((((.&.)))))))))....)))))).	500	530	0.846154	-22	1	0.0187708	0.426	5.56865	4.92982	-6.51454	15	21	9	CDS		0	0
hsa-miR-1825	NM_001354868	TYMS	((((((.((..(((((..&)))))..)))))))).	822	838	1	-17.8	1	2.59e-05	0.559	0.0638595	0.316039	-9.54854	13	16	8	3UTR		0	0
hsa-miR-1908-5p	NM_001354868	TYMS	.((((((((((((((.((((.&))))..))))).......)))))).))).	53	82	0.923077	-28.2	1	0.065484	0.191	-0.629138	-0.238012	-4.02637	18	29	6	5UTR		0	0
hsa-miR-1908-3p	NM_001354868	TYMS	.((((..(((((((.(((((.&))))).)))))))..)))).	823	843	0.923077	-32.6	1	1.65e-05	0.588	0.111559	0.424116	-7.97342	16	20	7	3UTR		0	0
hsa-miR-1909-5p	NM_001354868	TYMS	...(((((((((((((.((((&.)))).............))))))))))))).	195	255	0.846154	-29.8	1	8.45e-08	0.309	1.51666	2.69136	-6.51454	17	32	13	CDS		0	0
hsa-miR-1909-3p	NM_001354868	TYMS	((((((((((.(((((((....&)))))))))).))))).)).	242	262	0.871795	-31.1	1	2.89e-07	0.324	3.16676	2.89937	-6.76235	17	20	10	CDS		0	0
hsa-miR-1910-3p	NM_001354868	TYMS	..(((((..(((((((((((&))).)))))))).))))).	1292	1311	0.923077	-20.4	1	0.200405	0.574	-0.147023	0.64686	-8.32703	16	19	8	3UTR		0	0
hsa-miR-1912-5p	NM_001354868	TYMS	.(((((((((((((((.(((..&))))))).))))))))))).	435	455	0.948718	-18.8	1	0.000108578	0.426	4.9258	5.22118	-3.79332	18	20	11	CDS		0	0
hsa-miR-1913	NM_001354868	TYMS	((((((((((((.((((.((..&.)).))).).))))...........)))))))).	143	200	0.923077	-28.7	1	0.000406658	0.309	0.268159	1.36874	-5.22671	18	34	8	CDS		0	0
hsa-miR-1914-5p	NM_001354868	TYMS	.(((..((((((((((((((((&))))))).)))))))..))..))).	821	846	0.884615	-26.4	1	6.81e-05	0.603	-0.00180998	1.11344	-9.81332	19	25	7	3UTR		0	0
hsa-miR-1915-5p	NM_001354868	TYMS	((((((.(.(.(.((((((.((&)).)))))).).).).)))))).	824	847	0.846154	-22.7	1	0.00105114	0.588	-0.164596	0.503197	-10.6516	17	23	6	3UTR		0	0
hsa-miR-1915-3p	NM_001354868	TYMS	(((((((((((((((((.((&.))..)))))))).)))...................)))))).	131	196	0.923077	-32	1	2.14e-05	0.294	0.0964561	1.4821	-3.93757	19	43	8	CDS		0	0
hsa-miR-1972	NM_001354868	TYMS	.(((((((((....(((((...&)))))....))))))))).	20	39	0.846154	-25.9	1	2.28e-05	0.235	-0.493984	-0.55145	-12.1109	14	19	9	5UTR		0	0
hsa-miR-1976	NM_001354868	TYMS	....(((((((...((((((&))))))...))))))).	182	199	0.923077	-20	1	0.000262459	0.294	2.82953	1.60667	-15.0393	13	17	7	CDS		0	0
hsa-miR-2110	NM_001354868	TYMS	.((..((((.((((((((((..&))))))).)))))))..)).	501	521	0.923077	-21.1	1	0.00036316	0.412	5.39403	5.10239	-12.1869	16	20	7	CDS		0	0
hsa-miR-2115-5p	NM_001354868	TYMS	((((((((((.((((((((((.&.)))....))))))).)))))).........................)))).	465	530	0.846154	-21.7	1	0.0187708	0.426	5.53928	5.48366	-6.76235	20	52	7	CDS		0	0
hsa-miR-548q	NM_001354868	TYMS	((((((((....((....((((&))))))..)))))))).	236	253	0.923077	-21.3	1	3.44e-08	0.279	5.08889	2.83778	-13.3765	14	17	8	CDS		0	0
hsa-miR-2277-5p	NM_001354868	TYMS	..(.((((((((((((.(((.((.&)).)))))))).))))))).).	272	294	0.923077	-28.1	1	2.59e-06	0.456	3.11006	3.8652	-7.98902	18	22	8	CDS		0	0
hsa-miR-2277-3p	NM_001354868	TYMS	(((.(((((((((...((((.&))))...))))))))).))).	773	794	1	-21.7	1	0.00731264	0.632	1.56932	2.19948	-8.79494	16	21	9	CDS		0	0
hsa-miR-2278	NM_001354868	TYMS	......((((((((((((((((&))))))))).....))))))).	573	595	0.846154	-20.9	0	0.048591	0.544	5.74058	4.86828	-15.5666	16	22	9	CDS		0	0
hsa-miR-2278	NM_001354868	TYMS	..((((((.(.((((.(.((((&))))).))))))))))).	523	541	0.846154	-20.5	1	0.00212472	0.412	4.50217	5.46092	-9.07121	16	18	11	CDS		0	0
hsa-miR-2682-5p	NM_001354868	TYMS	.((((((((.(((.(((((....&.)))))))))))))))).	379	421	0.846154	-21.1	1	1.49e-05	0.456	5.8704	5.0084	-5.89267	16	18	16	CDS		0	0
hsa-miR-2682-5p	NM_001354868	TYMS	..(((((.(((.(((((......&))))).)))))))).	458	473	0.846154	-19.9	1	3.21e-06	0.426	5.6937	5.52915	-10.6174	13	15	8	CDS		0	0
hsa-miR-2909	NM_001354868	TYMS	(((((((.(((((((.(((((&.)))))))))))))).))))).	901	940	1	-20.6	1	5.87e-05	0.647	0.322441	0.127563	-6.48426	19	22	14	3UTR		0	0
hsa-miR-3120-5p	NM_001354868	TYMS	((((((((((((((((((...&.))).)))))))).......................))))))).	244	311	0.884615	-26.8	1	0.015994	0.485	3.33072	3.44864	-3.93757	18	44	8	CDS		0	0
hsa-miR-3120-3p	NM_001354868	TYMS	...((((.((((((.(.(((.&))).)))))))..)))).	522	540	0.846154	-17.2	1	0.00169461	0.412	4.87675	5.58534	-9.56362	14	18	7	CDS		0	0
hsa-miR-3125	NM_001354868	TYMS	(((((((((((.((((....&.))))..))..))))))))).	382	409	0.923077	-17.3	1	0.000301441	0.441	5.95886	5.19513	-7.28438	15	21	9	CDS		0	0
hsa-miR-3126-5p	NM_001354868	TYMS	.(((((.(((.(((((..((..&.))..)))))))).............))))).	399	436	0.846154	-17.5	1	0.0572259	0.441	1.6054	5.23324	-8.16179	15	32	8	CDS		0	0
hsa-miR-3126-3p	NM_001354868	TYMS	.((((((((((((((.((....&.))))).))))))).)))).	817	847	0.942308	-19.5	1	0.00105114	0.588	-0.0767286	1.19252	-4.02637	16	20	7	3UTR		0	0
hsa-miR-3127-5p	NM_001354868	TYMS	...(((((..((((.(((((...&))))).))))))))).	419	435	0.846154	-18.7	1	0.0509776	0.441	4.02413	5.12015	-9.54889	14	16	9	CDS		0	0
hsa-miR-3127-5p	NM_001354868	TYMS	..((((((..((((..(((((..&)).))).)))))))))).	520	538	0.846154	-18.8	1	0.000894042	0.397	2.95033	5.6442	-8.2244	15	18	10	CDS		0	0
hsa-miR-3130-5p	NM_001354868	TYMS	(((((.((.((((((.(((((&))))).)))))).)).).)))).	825	848	0.846154	-24.2	1	0.00267376	0.588	0.0638595	0.316039	-7.12797	18	23	6	3UTR		0	0
hsa-miR-3130-3p	NM_001354868	TYMS	((((((.(((((..((.((..&.)).))..))))).)))))).	198	223	0.846154	-21.7	1	3.9e-05	0.324	1.66452	2.62838	-7.62723	15	21	6	CDS		0	0
hsa-miR-3131	NM_001354868	TYMS	...(((((((((((.(((((...&)))))))))))))))).	429	446	0.846154	-26.9	1	0.0419411	0.397	6.07509	5.09271	-7.24999	16	17	16	CDS		0	0
hsa-miR-3131	NM_001354868	TYMS	(((((..((..((((((.(((((&))))).))))))..))..))))).	781	805	1	-24.2	1	0.0262104	0.529	0.766799	2.56588	-11.4495	18	24	6	CDS		0	0
hsa-miR-3131	NM_001354868	TYMS	.((.((((.((.((..(((((..&))))).)).)))))))).	4	22	0.923077	-22.9	1	0.0426041	0.235	0	0	-12.197	15	18	8	5UTR		0	0
hsa-miR-3132	NM_001354868	TYMS	..(((((((.((((((((((((((&))))))))....))).)))............))))))).	401	440	0.923077	-25.9	1	0.00346	0.426	4.53784	5.15552	-6.19951	21	39	8	CDS		0	0
hsa-miR-378b	NM_001354868	TYMS	..(((.(.(((((((((..&))))))))).)))).	414	429	0.923077	-22.3	1	0.00358871	0.441	4.44271	5.28784	-9.17159	13	15	9	CDS		0	0
hsa-miR-378b	NM_001354868	TYMS	...((((..((((((((..&)))))))))))).	7	20	0.923077	-21.6	1	0.00264368	0.245	0	0	-9.88456	12	13	12	5UTR		0	0
hsa-miR-378b	NM_001354868	TYMS	...((((..((((((((..&)))))))))))).	63	76	0.846154	-21.6	1	0.10975	0.176	-0.0056765	-0.323388	-9.88456	12	13	12	5UTR		0	0
hsa-miR-3135a	NM_001354868	TYMS	.((((((.((((((((((((((&))))).)))))))...)).)))))).	808	834	0.923077	-23.2	1	8.24e-06	0.515	-0.193886	2.10326	-6.10696	20	26	7	3UTR		0	0
hsa-miR-3136-5p	NM_001354868	TYMS	.((((((.(((((((.((.((..&)).)).)).))))))))))).	892	913	0.846154	-18.5	1	0.0125652	0.618	0.397756	0.0629808	-6.34001	17	21	11	3UTR		0	0
hsa-miR-3136-3p	NM_001354868	TYMS	.((((((((((...........&.)))))))))).	797	835	0.923077	-19.5	1	1.15e-05	0.529	0.123609	2.41563	-10.2546	10	12	10	3UTR		0	0
hsa-miR-544b	NM_001354868	TYMS	...(.(((((((((((((((..&))))))))))).....)))).).	597	620	0.846154	-19.3	1	0.116685	0.603	5.36728	4.82378	-10.6336	16	23	11	CDS		0	0
hsa-miR-3138	NM_001354868	TYMS	.((((((((((...(((((((((.&)))))))))....)))))..))))).	399	425	0.923077	-24.8	1	4.78e-05	0.456	4.43974	5.5032	-9.2861	19	26	9	CDS		0	0
hsa-miR-548t-5p	NM_001354868	TYMS	..(((((.(((.(((((((..&)))))))))).))))).	569	586	0.876923	-14.7	1	0.00127876	0.529	6.12791	5.21075	-10.6174	15	17	10	CDS		0	0
hsa-miR-3141	NM_001354868	TYMS	...(((((((((((((((.&))).)))))).)))))).	34	52	0.923077	-29.5	1	0.00245372	0.191	-0.843795	-0.442821	-6.51454	15	18	6	5UTR		0	0
hsa-miR-3141	NM_001354868	TYMS	(((((((((((((((((((&))))))))).................))).))))))).	398	436	0.846154	-27.5	1	0.0572259	0.441	4.67958	5.08846	-3.93757	19	38	9	CDS		0	0
hsa-miR-3145-3p	NM_001354868	TYMS	(((((((((.((((..(((((...&.))))).......................)))).))))))))).	953	1003	0.846154	-16.1	1	0.000238378	0.618	0.268883	-0.104407	-6.14858	18	44	9	3UTR		0	0
hsa-miR-3147	NM_001354868	TYMS	((((((((.(((((.((((((((.&)))))))).))))).......................))))..)))).	528	576	0.846154	-28.8	1	3.28e-05	0.485	3.6549	5.7044	-5.72941	21	48	8	CDS		0	0
hsa-miR-548v	NM_001354868	TYMS	.((.((((((((.(((((....&.))))).)))))))))).	923	954	1	-19.5	1	0.00102111	0.632	0.345035	-0.00950981	-8.11448	15	18	10	3UTR		0	0
hsa-miR-3148	NM_001354868	TYMS	((((((.(((((((........&))))))).)))))).	951	966	1	-17	1	0.00459085	0.588	-0.671717	0.111747	-6.44976	13	15	7	3UTR		0	0
hsa-miR-3150a-5p	NM_001354868	TYMS	.(((((((.((((.(((((((.&))))))).))).......).))))))).	990	1018	0.923077	-18.2	1	0.0146037	0.603	0.382692	-0.143947	-5.70655	18	28	7	3UTR		0	0
hsa-miR-3150a-3p	NM_001354868	TYMS	(((((....((((.((((((((&)))))))))).))...))))).	641	663	0.923077	-20	1	0.00414986	0.529	4.41549	4.50145	-11.6091	17	22	10	CDS		0	0
hsa-miR-3151-5p	NM_001354868	TYMS	((.(((((((.(((.((.(((&.))))))))))))))))).	92	136	1	-26	1	7.98e-06	0.176	0.878074	-0.291197	-9.05534	17	19	17	CDS		0	0
hsa-miR-3155a	NM_001354868	TYMS	((.(((.((((((((((....&)))))))))).))).)).	211	229	1	-23.5	1	4.58e-07	0.309	2.00416	2.77114	-7.0388	15	18	10	CDS		0	0
hsa-miR-3155a	NM_001354868	TYMS	(((((..(((((((.......&.)))))))..))))).	174	194	0.923077	-22.1	1	2.58e-05	0.279	3.11744	1.06502	-8.35072	12	16	7	CDS		0	0
hsa-miR-3157-3p	NM_001354868	TYMS	(((((((((....((((.((((&)))).))))..))))))))).	178	199	1	-25.1	1	0.000262459	0.294	2.79043	1.51709	-12.6408	17	21	9	CDS		0	0
hsa-miR-3158-5p	NM_001354868	TYMS	((((((((.(((..(((....&)))..))).))...........)))))).	249	278	0.846154	-18.8	1	0.000299388	0.382	3.17217	3.61096	-7.13993	14	29	6	CDS		0	0
hsa-miR-3158-3p	NM_001354868	TYMS	..((((((((((((((((((((&)))))))..........)))))...)))......))))).	464	504	0.846154	-22.7	1	0.000228072	0.397	5.44892	5.283	-4.957	20	40	7	CDS		0	0
hsa-miR-3160-5p	NM_001354868	TYMS	(((..(((((((.(((((((..&.)))))))))))))).))).	795	842	0.923077	-24.3	1	1.59e-05	0.588	0.141685	2.45254	-12.3778	17	20	14	3UTR		0	0
hsa-miR-3160-5p	NM_001354868	TYMS	((((((((((.(((((((((((&))))))))).))...)))))).))..)).	174	203	0.846154	-22.3	1	0.000756548	0.324	2.86818	1.05522	-6.76235	21	29	9	CDS		0	0
hsa-miR-3162-5p	NM_001354868	TYMS	((((((((((((.((((((.(..&).)))))).)))))))........))))).	1306	1336	0.923077	-21.6	1	0.0536312	0.657	0.497924	0.115077	-5.22671	19	30	7	3UTR		0	0
hsa-miR-3164	NM_001354868	TYMS	(((((((((((((...(((((.&)))))...))))))))))))).	1219	1241	0.846154	-18	1	0.0141296	0.735	0.267982	0.289679	-5.76291	18	22	13	3UTR		0	0
hsa-miR-3164	NM_001354868	TYMS	.((..(((((((((.((((((.&))))))))))......)))))..)).	1161	1187	0.846154	-17.9	1	0.000526426	0.588	0.193904	0.0563909	-11.6798	17	26	10	3UTR		0	0
hsa-miR-3169	NM_001354868	TYMS	..((((((.(((((((......&))))))))).)))).	153	168	0.923077	-21	1	1.53e-05	0.206	0.0782982	1.34214	-6.01339	13	15	9	CDS		0	0
hsa-miR-3170	NM_001354868	TYMS	..((((..(((((.((((((((&)))).......)))))))))..)))).	1304	1331	0.807692	-18	1	0.0297612	0.632	0.341521	0.313027	-9.67116	17	27	9	3UTR		0	0
hsa-miR-3173-3p	NM_001354868	TYMS	...((.(((...((((((((..&))))))))...))).)).	61	79	0.846154	-23.9	1	0.0820857	0.191	-0.0196726	-0.31639	-15.8296	13	18	8	5UTR		0	0
hsa-miR-3173-3p	NM_001354868	TYMS	...(((((..((((((((((((&)))).)))))).......))..))))).	409	437	0.923077	-21.3	1	0.0583475	0.441	5.78467	5.42678	-8.81344	17	28	6	CDS		0	0
hsa-miR-1193	NM_001354868	TYMS	(((((((.((.(.(((((.(((.&))).))))).).))))))))).	55	77	0.846154	-24.6	1	0.08233	0.191	-1.3613	-0.200223	-10.3651	18	22	9	5UTR		0	0
hsa-miR-323b-5p	NM_001354868	TYMS	.((((((((....(((..(((((&)))))..)))....)))))))).	216	239	1	-24.5	1	5.63e-05	0.324	3.21342	2.87611	-12.4965	16	23	8	CDS		0	0
hsa-miR-323b-5p	NM_001354868	TYMS	.((((((((((((((....((((&))))..))))))))))....)))).	551	576	0.923077	-22.9	1	3.28e-05	0.485	4.95999	5.29905	-4.02637	18	25	10	CDS		0	0
hsa-miR-3174	NM_001354868	TYMS	(((((((((((.....(((((((&)))))))..))))))))))).	973	994	1	-22.9	1	0.00045296	0.618	-0.0144232	-0.00819199	-10.3988	18	21	11	3UTR		0	0
hsa-miR-3175	NM_001354868	TYMS	...((((((((((((((.((((&)))).)))))....))))))))).	941	965	0.923077	-19.9	1	0.00367659	0.603	-0.211458	0.0458465	-6.51454	18	24	9	3UTR		0	0
hsa-miR-3178	NM_001354868	TYMS	.((((((((((((....&))).))))))))).	154	168	0.884615	-26	1	1.53e-05	0.206	-0.0336696	1.44012	-5.61866	12	14	9	CDS		0	0
hsa-miR-3178	NM_001354868	TYMS	..((((((((.((((..&)))).)))))))).	15	29	0.846154	-25.1	1	0.0168903	0.224	0.036311	-0.515133	-8.01482	12	14	8	5UTR		0	0
hsa-miR-548w	NM_001354868	TYMS	.(((((.(((..((((((.((((&))))..)))))).))).))))).	563	586	0.871795	-17.7	1	0.00127876	0.529	5.89347	5.29771	-11.5086	18	23	6	CDS		0	0
hsa-miR-3183	NM_001354868	TYMS	((.(((((((((((((((.((.&.)).))))))))...........))))))).)).	559	606	0.923077	-23	1	0.00640715	0.559	5.0071	5.20942	-5.49511	19	34	8	CDS		0	0
hsa-miR-3183	NM_001354868	TYMS	(.((((((((((((.((((((.&.)))))).)).))))......))))))).	144	182	0.846154	-24.1	1	1.55e-06	0.279	0.0311544	1.27776	-5.8367	19	29	7	CDS		0	0
hsa-miR-3184-5p	NM_001354868	TYMS	.((((((((((((((.((((((((&))))))).).))..)))))))............))))).	175	214	0.846154	-21.3	1	0.0159465	0.338	2.95749	1.44431	-4.02637	22	39	7	CDS		0	0
hsa-miR-3186-5p	NM_001354868	TYMS	..(((((((.(((((((.((..&)).))))..))).))))).)).	217	239	0.846154	-21.2	1	5.63e-05	0.324	1.82003	3.01467	-6.19951	16	22	5	CDS		0	0
hsa-miR-3186-3p	NM_001354868	TYMS	...((((((.(((((((((..&))))))....))).)))))).	880	901	0.846154	-18	1	0.00120913	0.691	0.349091	0.221142	-7.75705	15	21	6	3UTR		0	0
hsa-miR-3187-5p	NM_001354868	TYMS	..(((((((.(((((((((((((&))))..........))))))))).))))))).	510	542	0.942308	-26.6	1	0.000818	0.412	5.78025	5.51978	-6.19951	20	32	9	CDS		0	0
hsa-miR-3187-3p	NM_001354868	TYMS	.(((.((((((((.((((.(&).)))).))).)))))))).	409	429	0.846154	-25.7	1	0.00358871	0.441	4.82324	5.34185	-8.7692	16	20	8	CDS		0	0
hsa-miR-3189-3p	NM_001354868	TYMS	(((((((((.(((.(((((((&))))))).))).))))))))).	1162	1184	0.923077	-23.2	1	3.66e-07	0.603	0.0814328	0.0194865	-6.03692	19	22	9	3UTR		0	0
hsa-miR-3189-3p	NM_001354868	TYMS	(((((.(((((((((((((..&)))))).............))))))).))))).	709	742	0.923077	-20.1	1	0.000322109	0.632	4.55456	4.56794	-5.83853	18	33	7	CDS		0	0
hsa-miR-3190-5p	NM_001354868	TYMS	(((((((((((....((((.&))))...)))))...))).))).	823	846	0.846154	-20.7	1	6.81e-05	0.603	0.257168	0.350307	-10.1658	15	23	5	3UTR		0	0
hsa-miR-3190-3p	NM_001354868	TYMS	.((((.((((((.((.((((((.&)))))..).)))))))))))).	403	425	0.961538	-23.9	1	4.78e-05	0.456	3.58801	5.25513	-7.21646	18	22	12	CDS		0	0
hsa-miR-3191-3p	NM_001354868	TYMS	.((((.((((((((((.......&)))))))))))))).	522	537	1	-27.6	1	0.0007256	0.397	5.75791	5.58534	-5.69428	14	15	14	CDS		0	0
hsa-miR-3192-5p	NM_001354868	TYMS	(((...((((((((((.(((...&)))))))))))))...))).	277	297	0.846154	-22.5	1	4.04e-06	0.456	3.2918	4.08422	-12.9896	16	20	13	CDS		0	0
hsa-miR-3192-5p	NM_001354868	TYMS	((((((((((((...((((((..&))))))......)))))).........)))))).	630	664	0.846154	-21.8	1	0.00585034	0.529	4.62621	4.33361	-6.81899	18	34	6	CDS		0	0
hsa-miR-3194-5p	NM_001354868	TYMS	(.((((((.((..((((((((&)))))))).)))))))).).	814	834	0.846154	-24.3	1	8.24e-06	0.515	-0.103089	1.696	-10.7936	17	20	8	3UTR		0	0
hsa-miR-3194-3p	NM_001354868	TYMS	.(((((((((((.((((((((.&))))))))....)))).))))).)).	255	281	0.846154	-23.3	1	0.000415988	0.382	3.14451	3.70042	-5.08246	19	26	8	CDS		0	0
hsa-miR-3195	NM_001354868	TYMS	(((((((((((((.(((&.))).)))))).))))))).	478	511	0.846154	-26.1	1	4.73e-05	0.397	4.90478	5.34721	-4.79441	16	20	7	CDS		0	0
hsa-miR-3196	NM_001354868	TYMS	(((((.((((((((((..&.))))))))))))))).	108	137	0.923077	-34.3	1	1.41e-05	0.162	0.335826	-0.17363	-5.83853	15	17	15	CDS		0	0
hsa-miR-3198	NM_001354868	TYMS	(.(((((((((((...(((.((&)))))...))))))))))).).	667	689	0.923077	-22	1	8.23e-05	0.574	3.71435	4.14521	-6.92659	17	22	11	CDS		0	0
hsa-miR-3199	NM_001354868	TYMS	..(((((((((((((........&)))))))))).))).	188	203	0.923077	-22.4	1	0.000756548	0.324	2.60559	1.51569	-5.19005	13	15	10	CDS		0	0
hsa-miR-3200-5p	NM_001354868	TYMS	..((((((..(((.(((.((((&))))))))))..)))))).	92	111	0.846154	-23.3	1	3.47e-11	0.147	0.8994	-0.133042	-8.11274	16	19	10	CDS		0	0
hsa-miR-3202	NM_001354868	TYMS	.((((((((...((((......&.))))..)))))))).	1312	1333	1	-18.4	1	0.0255596	0.647	0.0946119	0.0659587	-11.2074	12	16	8	3UTR		0	0
hsa-miR-378c	NM_001354868	TYMS	...(((((..(((.((((.((((((&)))))).)))))))))))).	1308	1328	1	-20.3	1	0.032252	0.632	-0.0240085	0.301541	-9.67028	18	20	12	3UTR		0	0
hsa-miR-4294	NM_001354868	TYMS	((((((((.((((....&.)))).)))))))).	711	731	0.923077	-17.6	1	0.000222249	0.618	4.78673	4.3821	-6.8193	12	15	8	CDS		0	0
hsa-miR-4304	NM_001354868	TYMS	..((((((.((.((((.&)))).)))))))).	499	513	0.846154	-18.4	1	1.6e-05	0.397	6.33941	5.21477	-9.36019	12	14	8	CDS		0	0
hsa-miR-4305	NM_001354868	TYMS	((((((((((((((....&))))...)).)))))))).	766	785	1	-16.2	1	0.000745801	0.588	6.08571	2.1863	-4.90607	14	19	8	CDS		0	0
hsa-miR-4306	NM_001354868	TYMS	(((((((((.((((...&))))..))))))))).	950	966	0.923077	-17.2	1	0.00459085	0.588	0.327462	0.0326663	-6.14858	13	16	9	3UTR		0	0
hsa-miR-4312	NM_001354868	TYMS	.((((((.(((.((((((.&))))....)).)))...)))))).	823	847	0.846154	-19.4	1	0.00105114	0.588	-0.0240082	0.955275	-9.45376	15	24	6	3UTR		0	0
hsa-miR-4315	NM_001354868	TYMS	(((.((((((((((((..&))))))....)))))).))).	470	491	0.846154	-20.2	1	0.00152909	0.426	5.56795	5.29905	-6.9696	15	21	6	CDS		0	0
hsa-miR-4316	NM_001354868	TYMS	.((((((((((((((((&))))))))).)))....)))).	521	543	0.807692	-23.3	1	0.000677026	0.426	5.24114	5.3432	-3.79332	16	22	9	CDS		0	0
hsa-miR-4319	NM_001354868	TYMS	.((((((((..(((((.&))))))))))))).	772	786	1	-18.3	1	0.00144014	0.574	3.12604	2.15994	-7.86061	13	14	13	CDS		0	0
hsa-miR-4320	NM_001354868	TYMS	.(((((((((((((((((&))))))))))))...........))))).	174	203	1	-22.9	1	0.000756548	0.324	2.87351	1.38973	-3.79332	17	29	12	CDS		0	0
hsa-miR-4321	NM_001354868	TYMS	...((((((((((((((((((&.))))..)).))))..............)))))))).	115	173	0.846154	-27.1	1	2.6e-05	0.235	0.00791877	0.834087	-6.51454	18	37	8	CDS		0	0
hsa-miR-4323	NM_001354868	TYMS	.((((((((((((.....&))))))...))).))).	773	790	0.846154	-18.2	1	0.000933943	0.603	3.93003	2.07558	-5.61866	12	17	6	CDS		0	0
hsa-miR-4323	NM_001354868	TYMS	((((((...(((((((((&)))...)))))))))))).	817	836	1	-18	1	1.17e-05	0.544	-0.15581	1.51411	-8.85129	15	19	12	3UTR		0	0
hsa-miR-4257	NM_001354868	TYMS	....(((.((((((((((&)))))))))).))).	1319	1334	0.923077	-20.3	1	0.029454	0.647	0.197417	0.061663	-11.8602	13	15	10	3UTR		0	0
hsa-miR-4259	NM_001354868	TYMS	..(((((((((.(...(((((.&)))))..)))))))))).	188	206	1	-19.8	1	0.0010303	0.324	2.00665	1.90758	-10.1291	15	18	10	CDS		0	0
hsa-miR-4253	NM_001354868	TYMS	((((((((.(..((((((&))))))..).)))))))).	416	435	0.871795	-23.3	1	0.0509776	0.441	4.52446	5.20124	-11.1655	15	19	8	CDS		0	0
hsa-miR-4326	NM_001354868	TYMS	....(((.((((((((.((.&.)))))))))).))).	464	501	0.846154	-18.8	1	0.00153983	0.412	5.48768	5.29236	-11.8602	13	16	10	CDS		0	0
hsa-miR-4327	NM_001354868	TYMS	(((..(((((((((.....&)))))))))...))).	417	433	0.846154	-21.1	1	0.0335919	0.441	5.04918	5.26207	-12.0571	12	16	9	CDS		0	0
hsa-miR-4265	NM_001354868	TYMS	..(((.(((((((((((((&)))...........))))))))))..))).	1167	1197	1	-21.4	1	0.00126395	0.559	0.09022	0.0919772	-6.85796	16	30	10	3UTR		0	0
hsa-miR-4268	NM_001354868	TYMS	(((((((.((((((((.((((&)))).)))))))).............))))))).	282	316	0.923077	-22.5	1	0.00255613	0.5	2.76554	4.03979	-6.25121	19	34	8	CDS		0	0
hsa-miR-4269	NM_001354868	TYMS	...(((((((((((((.((((&))))..)))...)))..))))))).	930	955	0.846154	-22.4	1	0.000822858	0.632	-0.182169	0.0669348	-6.51454	17	25	7	3UTR		0	0
hsa-miR-4263	NM_001354868	TYMS	((((((((((((.(((..&))).).))))))))))).	373	391	0.923077	-15.6	1	0.00454507	0.485	6.95284	4.667	-5.22671	15	18	11	CDS		0	0
hsa-miR-4274	NM_001354868	TYMS	...(((.(((..((((((&.))))))..)))))).	814	836	0.846154	-20.1	1	1.17e-05	0.544	-0.129449	1.61164	-14.2298	12	16	6	3UTR		0	0
hsa-miR-4277	NM_001354868	TYMS	((((((((((((....((((.&))))....)))))))))))).	95	116	0.923077	-25.3	1	3.09e-10	0.162	0.834085	-0.21142	-7.05204	16	21	12	CDS		0	0
hsa-miR-4278	NM_001354868	TYMS	.....(((((((((((..&))))))))))).	191	203	0.846154	-19.2	1	0.000756548	0.324	2.3991	1.69624	-13.6656	11	12	11	CDS		0	0
hsa-miR-4287	NM_001354868	TYMS	.((((.(((((((((((((&))))))))))))).)))).	781	800	1	-22	1	0.000239361	0.588	1.29806	2.30755	-5.69428	17	19	13	CDS		0	0
hsa-miR-4287	NM_001354868	TYMS	.((((((((((((......&))))))......)))))).	1167	1186	0.923077	-17.8	1	0.000249949	0.588	0.0755756	0.073525	-5.61866	12	19	6	3UTR		0	0
hsa-miR-4288	NM_001354868	TYMS	.(((.((((.(((((((&))))))).))))))).	1180	1196	0.846154	-15.1	1	0.00504477	0.559	0.277251	0.0524368	-9.15487	14	16	7	3UTR		0	0
hsa-miR-3605-3p	NM_001354868	TYMS	..((((((((.((((..((((..&))))..)))).)))))))).	481	501	0.923077	-21.1	1	0.00153983	0.412	6.384	5.25624	-8.01482	16	20	8	CDS		0	0
hsa-miR-3612	NM_001354868	TYMS	..((((.((((((((...(((.&)))...)))))))).)))).	669	689	0.846154	-18.8	1	8.23e-05	0.574	3.7455	4.08985	-6.73374	15	20	8	CDS		0	0
hsa-miR-3614-5p	NM_001354868	TYMS	((.(((.((((((((((((....&)).)))))))))).))))).	722	742	0.923077	-19.9	1	0.000322109	0.632	5.18315	4.31093	-7.0388	17	20	10	CDS		0	0
hsa-miR-3614-5p	NM_001354868	TYMS	.(((((((..((..(((((....&)))))..))))))))).	564	581	0.897436	-19.5	1	5.05e-06	0.515	6.34195	5.28433	-8.23819	14	17	9	CDS		0	0
hsa-miR-3615	NM_001354868	TYMS	...((((((((((((((((((&))))))))...........)))))))).)).	156	187	0.923077	-28	1	3.76e-05	0.279	1.2465	1.06222	-6.51454	18	31	8	CDS		0	0
hsa-miR-3615	NM_001354868	TYMS	..((((.((((((.(((((..&)))))..)))))))))).	135	153	0.846154	-24.7	1	3.66e-08	0.162	0.843418	0.992242	-7.35753	15	18	10	CDS		0	0
hsa-miR-3617-3p	NM_001354868	TYMS	(((((((((((((((((((((..&)))))))))............)))))...)))).))).	802	840	0.846154	-19.9	1	1.5e-05	0.559	-0.029708	2.30755	-3.93757	21	38	9	3UTR		0	0
hsa-miR-3617-3p	NM_001354868	TYMS	....(((((((((.(((.(((((&.))))).)))....))))))))).	735	790	0.923077	-20.1	1	0.000933943	0.603	3.47897	3.34088	-10.4034	17	24	9	CDS		0	0
hsa-miR-3617-3p	NM_001354868	TYMS	..(((((.(((..((((((....&))))))))).))))).	302	318	0.948718	-17.7	1	0.00197296	0.529	3.0776	3.87846	-11.9066	14	16	9	CDS		0	0
hsa-miR-3619-5p	NM_001354868	TYMS	...(.((((((((((((((.((&)).))))))....)))))))).).	20	44	0.846154	-27.3	1	0.00111575	0.221	-0.388236	-0.345027	-10.6336	17	24	8	5UTR		0	0
hsa-miR-3620-3p	NM_001354868	TYMS	..((((.((((((.((((((..&))))...)).)))))).).))).	824	847	0.923077	-22.7	1	0.00105114	0.588	-0.0943022	0.843244	-7.35753	16	23	6	3UTR		0	0
hsa-miR-3620-3p	NM_001354868	TYMS	....(((((((.(((.((((((&)))..)))...))).))))))).	255	278	0.846154	-19.1	1	0.000299388	0.382	2.5576	3.77331	-13.1264	16	23	7	CDS		0	0
hsa-miR-3622a-3p	NM_001354868	TYMS	(((((((..((..((.((((((&)))))).)).)).))))))).	561	582	0.846154	-19.7	1	1.54e-05	0.529	6.35724	5.27497	-12.1766	17	21	7	CDS		0	0
hsa-miR-3622b-5p	NM_001354868	TYMS	.(((((.(((((.(((((.(&).)).))))))))))))).	409	428	0.846154	-22.7	1	0.0012589	0.456	5.8578	5.38417	-6.62614	16	19	13	CDS		0	0
hsa-miR-3648	NM_001354868	TYMS	(((.((((((..((((((((.&))))))))..)))........)))..))).	500	530	0.923077	-24.9	1	0.0187708	0.426	5.00607	5.11711	-13.1412	17	30	8	CDS		0	0
hsa-miR-3650	NM_001354868	TYMS	.((((((((((((..(((.&.))).)))))))))))).	242	284	1	-21.2	1	0.00066883	0.397	3.15743	2.93169	-5.38561	15	18	12	CDS		0	0
hsa-miR-3651	NM_001354868	TYMS	(((..(((((((.((((((((...&.)))))))).)))))))....))).	455	499	0.846154	-27.3	1	0.00148821	0.397	4.45758	5.46895	-12.3778	18	25	8	CDS		0	0
hsa-miR-3652	NM_001354868	TYMS	.(((((((((((((((((&))))).......)).))))))).))).	401	428	0.807692	-22.8	1	0.0012589	0.456	4.53373	5.31606	-3.79332	17	27	7	CDS		0	0
hsa-miR-3654	NM_001354868	TYMS	..((((((.(((((((((.&))))..))))))).)))).	465	484	0.846154	-18.1	1	0.000827389	0.412	4.90756	5.43417	-6.01339	15	19	7	CDS		0	0
hsa-miR-3655	NM_001354868	TYMS	((((.(((.(((((((.(((.&)))..)))))))))).)))).	161	182	1	-25.8	1	1.55e-06	0.279	0.11029	1.36874	-9.113	17	21	10	CDS		0	0
hsa-miR-3655	NM_001354868	TYMS	.((((.((((((((((.....&)))))))))).)))).	213	229	1	-23.3	1	4.58e-07	0.309	1.97057	2.66897	-5.69428	14	16	10	CDS		0	0
hsa-miR-3660	NM_001354868	TYMS	(((((((((((((((((((((&)))))))))))))..................)))))))).	779	819	1	-19.9	1	0.00462603	0.5	0.673524	2.27329	-3.93757	21	40	13	CDS		0	0
hsa-miR-3660	NM_001354868	TYMS	.(((.(((((.(((.......&))).))))).))).	461	475	0.846154	-18.5	1	4.15e-06	0.426	4.83751	5.43149	-11.7056	11	14	5	CDS		0	0
hsa-miR-3661	NM_001354868	TYMS	...(((((..((((((((((((&))))))).)).))).))))).	471	492	0.846154	-22.4	1	0.00396655	0.441	4.96594	5.5452	-8.81344	17	21	7	CDS		0	0
hsa-miR-3663-5p	NM_001354868	TYMS	((..((((((((((((((((.&)))))))).....................))))))))..)).	241	283	1	-27.2	1	0.000483806	0.397	3.35565	3.32902	-8.52714	18	42	8	CDS		0	0
hsa-miR-3667-3p	NM_001354868	TYMS	.(((...(((((...(((((((&))))))).)))))...))).	481	501	0.923077	-16.3	1	0.00153983	0.412	5.80684	5.45825	-14.2384	15	20	7	CDS		0	0
hsa-miR-3677-5p	NM_001354868	TYMS	((((((((((.(..(((((((.&)))))))..)))))...................)))))).	179	219	0.923077	-22.6	1	0.00337073	0.338	2.2752	1.8432	-8.90832	18	40	7	CDS		0	0
hsa-miR-3677-5p	NM_001354868	TYMS	(((((..(((((((((.(((((&)))))))))).))))....))))).	988	1013	0.846154	-22.2	1	0.00305032	0.603	0.0498007	-0.172943	-7.38222	19	25	10	3UTR		0	0
hsa-miR-3679-5p	NM_001354868	TYMS	.((((.(((((((.(((((((((&))))))............))).))))))).)))).	401	436	0.923077	-26	1	0.0572259	0.441	4.4512	5.30803	-6.55112	20	35	7	CDS		0	0
hsa-miR-3680-3p	NM_001354868	TYMS	((((((((.(((((((((((((.&)))))))).........))))......................).)))))))).	1162	1216	0.846154	-18.7	1	0.00156872	0.618	-0.0982956	0.24882	-4.99396	21	54	8	3UTR		0	0
hsa-miR-3685	NM_001354868	TYMS	..(((..(((..((((((((((&))))))))))....)))..))).	815	838	0.923077	-23.5	1	2.59e-05	0.559	-0.0767288	1.60901	-14.5732	16	23	10	3UTR		0	0
hsa-miR-3688-5p	NM_001354868	TYMS	.((((....((((((((....&))))))))..)))).	226	241	0.923077	-18	1	0.000281022	0.324	2.27568	2.95309	-10.608	12	15	8	CDS		0	0
hsa-miR-3688-5p	NM_001354868	TYMS	((((((((.((((((......&.)))))).)))))))).	915	937	1	-17.7	1	0.000751706	0.632	0.147334	0.00103442	-5.22701	14	17	8	3UTR		0	0
hsa-miR-3689a-3p	NM_001354868	TYMS	.((((((((...((((((.(((&))).)))))))))))))).	499	518	0.846154	-18.6	1	1.71e-05	0.397	5.80875	5.27898	-11.2074	17	19	14	CDS		0	0
hsa-miR-3691-5p	NM_001354868	TYMS	.(((((((.(((...((((((..&)))))))))))))))).	153	170	0.846154	-22.4	1	7.53e-06	0.221	-0.193624	1.35054	-7.73113	16	17	16	CDS		0	0
hsa-miR-3691-3p	NM_001354868	TYMS	(((((.((((((((((......&)))))))))).).)))).	1204	1222	0.923077	-16.9	1	0.000791365	0.676	0.239595	0.339763	-5.83853	15	18	10	3UTR		0	0
hsa-miR-3714	NM_001354868	TYMS	...((((.((((.(.((((((.&))))))..).))))..)))).	821	842	0.923077	-24	1	1.59e-05	0.588	0.0638595	1.12398	-10.8528	15	21	6	3UTR		0	0
hsa-miR-3180	NM_001354868	TYMS	(((.(((((((((((((..&))))....))))).)))).))).	100	123	0.846154	-25.7	1	7.5e-07	0.191	0.383102	-0.275801	-6.9696	16	23	5	CDS		0	0
hsa-miR-3908	NM_001354868	TYMS	(((((..((..((((.(((...&)))))))))..))))).	524	541	0.846154	-14.9	1	0.00212472	0.412	5.50106	5.55055	-11.6825	14	17	9	CDS		0	0
hsa-miR-3909	NM_001354868	TYMS	((((((...(.((((((((((.&))).))))))).)......................)))))).	267	309	0.846154	-24.2	1	0.0535848	0.5	3.46789	3.66632	-11.6761	17	42	7	CDS		0	0
hsa-miR-3909	NM_001354868	TYMS	((((((..(((..(((((((((&))).))))))..))))))))).	176	198	1	-23.7	1	0.000174004	0.294	3.05666	1.04823	-12.4308	18	22	9	CDS		0	0
hsa-miR-3913-5p	NM_001354868	TYMS	...(((((((((...(((((((&)))))))))))))))).	805	822	0.846154	-15.7	1	0.00405105	0.5	-0.23489	1.8133	-9.39596	16	17	16	3UTR		0	0
hsa-miR-3916	NM_001354868	TYMS	..((((((((((.(((((((((((..&))))))).)).)))))).............)))))).	652	689	0.846154	-20.8	1	8.23e-05	0.574	4.0963	4.16878	-6.24613	21	37	7	CDS		0	0
hsa-miR-3917	NM_001354868	TYMS	....((((((((((((((((&)))))))))))))))).	1311	1328	1	-24.8	1	0.032252	0.632	0.325265	0.258389	-9.54656	16	17	16	3UTR		0	0
hsa-miR-3918	NM_001354868	TYMS	...(.(((((((.(((((...&)))))))))))).).	210	225	0.923077	-23.2	1	2.42e-05	0.324	2.79753	2.75015	-11.9227	13	15	12	CDS		0	0
hsa-miR-3150b-5p	NM_001354868	TYMS	..((((((.(.((((.((((((&.))))))..)))).))))))).	798	847	1	-24.1	1	0.00105114	0.588	-0.059155	2.34578	-9.07121	17	22	7	3UTR		0	0
hsa-miR-3928-3p	NM_001354868	TYMS	((((((...((((((((((((.&.)))))))...)))))....)))))).	153	215	0.846154	-23.7	1	0.0127926	0.338	-0.0784569	1.39113	-8.85129	18	27	7	CDS		0	0
hsa-miR-3934-5p	NM_001354868	TYMS	...(((((((.....(((((((&)))))))....))))))).	414	433	0.846154	-22.4	1	0.0335919	0.441	3.52876	5.3253	-15.5675	14	19	7	CDS		0	0
hsa-miR-3934-3p	NM_001354868	TYMS	..(((.(((...((((((((.(&).))))))))))).))).	468	486	0.846154	-20.3	1	0.00162883	0.412	4.71176	5.40875	-14.272	15	18	11	CDS		0	0
hsa-miR-3936	NM_001354868	TYMS	..(((((.((((((((......&))))))))))))).	423	437	0.923077	-20.8	1	0.0583475	0.441	4.84554	5.33818	-7.27064	13	14	13	CDS		0	0
hsa-miR-3937	NM_001354868	TYMS	(((((((((.((.((..((((((&))))))...)).)))))..)))))).	73	99	0.846154	-27.7	1	6.41e-05	0.176	0.434563	-0.324788	-6.70226	19	26	6	5UTR		0	0
hsa-miR-3940-5p	NM_001354868	TYMS	..(((((((.((((((((((&))))))..)))).))))))).	106	127	0.846154	-31.3	1	4.45e-06	0.191	0.302235	-0.110648	-6.19951	17	21	7	CDS		0	0
hsa-miR-3940-5p	NM_001354868	TYMS	(((((.(((((((((((...&)))))))).))).))))).	4	23	0.846154	-28.5	1	0.0543789	0.231	0	0	-5.83853	16	19	8	5UTR		0	0
hsa-miR-3940-3p	NM_001354868	TYMS	..((((((...(((((((((((&.)))).)))))))...))).))).	796	847	1	-26.7	1	0.00105114	0.588	0.186874	2.3985	-10.0807	17	24	7	3UTR		0	0
hsa-miR-3944-5p	NM_001354868	TYMS	((.(((.(((.((((((....&)))))).)))..))))).	825	843	0.923077	-20.7	1	1.65e-05	0.588	-0.0591553	0.740439	-9.86357	14	18	6	3UTR		0	0
hsa-miR-3944-3p	NM_001354868	TYMS	...(((((((((.((.(((((((&))))))).)).).)))))))).	105	127	0.846154	-34.1	1	4.45e-06	0.191	-0.0336689	-0.0896535	-8.03672	18	22	8	CDS		0	0
hsa-miR-3944-3p	NM_001354868	TYMS	(((((((((((((((((((((((&.))))................)))).))))))......))))))))).	241	294	0.815385	-33	1	2.59e-06	0.456	3.27427	3.33293	-3.93757	23	48	9	CDS		0	0
hsa-miR-550b-3p	NM_001354868	TYMS	.((((((((((((((.....&.)))))))))).)))).	1161	1191	1	-20.8	1	0.00162732	0.559	-0.0240068	-0.00423769	-4.02637	14	17	10	3UTR		0	0
hsa-miR-550b-3p	NM_001354868	TYMS	((..((((((((((((....&))))))................)))))).)).	286	318	0.923077	-18.5	1	0.00197296	0.529	4.34767	4.07544	-8.52714	14	32	6	CDS		0	0
hsa-miR-1268b	NM_001354868	TYMS	..(((((((((((((((((.&)))))))..)))))))))).	9	29	0.876923	-31.8	1	0.0168903	0.224	0	0	-4.957	17	20	10	5UTR		0	0
hsa-miR-4420	NM_001354868	TYMS	(((.((((((((((((((((((&)))))).)))))))).....................))))))).	264	308	0.923077	-22.4	1	0.0854146	0.485	3.64547	3.78965	-6.9696	21	44	8	CDS		0	0
hsa-miR-4422	NM_001354868	TYMS	...(((.((.((((((((((.&))))))))))...)).))).	782	802	1	-20	1	0.000252911	0.559	0.935505	2.26538	-9.30073	15	20	10	CDS		0	0
hsa-miR-4424	NM_001354868	TYMS	.(((((((((((((........&))))))))))))).	976	990	0.923077	-18.1	1	0.00158027	0.603	-0.307888	-0.0108279	-4.76182	13	14	13	3UTR		0	0
hsa-miR-4425	NM_001354868	TYMS	(.((((.(((((((..((((..&.))))..))))))).)))).).	816	846	0.923077	-22.8	1	6.81e-05	0.603	-0.0240083	0.982953	-7.61344	16	22	7	3UTR		0	0
hsa-miR-4429	NM_001354868	TYMS	....((..(((((.((((((&)))))))).)))..)).	415	432	1	-19.5	0	0.024939	0.456	4.30596	5.36963	-14.2607	13	17	8	CDS		0	0
hsa-miR-4430	NM_001354868	TYMS	(((((((.(((.((((..&))))))).))).)))).	80	97	0.923077	-22.3	1	0.00277809	0.176	0.946056	-0.35278	-9.59801	14	17	7	5UTR		0	0
hsa-miR-4430	NM_001354868	TYMS	.((((((((..((((...&))))..))))).))).	412	428	0.923077	-21.2	1	0.0012589	0.456	5.21566	5.24559	-8.09365	12	16	5	CDS		0	0
hsa-miR-4430	NM_001354868	TYMS	(((..((((((((((((.&)))))))).))))..))).	1315	1334	1	-21.3	1	0.029454	0.647	0.357201	0.111342	-11.0886	15	19	8	3UTR		0	0
hsa-miR-4436a	NM_001354868	TYMS	(.(((.(((((.(((((((..&))))))))))))))).).	54	72	0.846154	-25	1	0.0543777	0.191	-0.513535	-0.338783	-10.349	16	18	15	5UTR		0	0
hsa-miR-4439	NM_001354868	TYMS	..((((((((((((.(((....&))).))))....)))))))).	799	820	0.861538	-20.1	1	0.00374282	0.5	-0.0108289	2.21925	-5.69245	15	21	8	3UTR		0	0
hsa-miR-4440	NM_001354868	TYMS	(.(((((.(((.(((.((((((&)))))))))...))).))))).).	155	179	0.923077	-25.9	1	4.6e-06	0.294	0.0782987	1.31835	-10.9947	18	24	9	CDS		0	0
hsa-miR-4440	NM_001354868	TYMS	(((((((((((..((((((...&))))))...))))....)))).))).	522	548	0.846154	-25.2	1	0.00120822	0.412	4.16326	5.43684	-8.57351	17	26	6	CDS		0	0
hsa-miR-4443	NM_001354868	TYMS	.((((((((.(.(((..&))).))))))))).	410	424	0.923077	-17.3	1	6.44e-05	0.441	5.13985	5.33217	-8.61568	12	14	9	CDS		0	0
hsa-miR-4447	NM_001354868	TYMS	(((((((((((.(((..&.))).))))))))))).	108	139	0.846154	-21.1	1	3.32e-05	0.162	0.0274044	-0.168031	-7.51743	14	17	11	CDS		0	0
hsa-miR-4450	NM_001354868	TYMS	..(((((..((((((((((((.&)))))))).......))))))))).	24	49	0.846154	-22.9	1	0.00225136	0.206	-0.363681	-0.355378	-8.32703	17	25	9	5UTR		0	0
hsa-miR-4451	NM_001354868	TYMS	(((((.(((((((((((&))))))..))))).))))).	463	483	0.846154	-23.8	1	0.000856528	0.412	4.84245	5.45691	-5.83853	16	20	6	CDS		0	0
hsa-miR-4453	NM_001354868	TYMS	((((..(((..((((((((.&))).))))))))..)))).	522	541	0.846154	-20.5	1	0.00212472	0.412	6.44049	5.47029	-14.0249	15	19	8	CDS		0	0
hsa-miR-4454	NM_001354868	TYMS	((((((.((((.((((.((.&)).)))))))))))).)).	823	842	0.923077	-19.1	1	1.59e-05	0.588	0.096496	0.214552	-8.82806	16	19	12	3UTR		0	0
hsa-miR-4454	NM_001354868	TYMS	((((((((((....((((..&))))))))))).))).	377	393	0.846154	-18	1	0.00447493	0.471	5.91442	4.92891	-12.2551	14	16	11	CDS		0	0
hsa-miR-4455	NM_001354868	TYMS	(((((((..((((((..&))))))..))))))).	242	258	0.923077	-18.2	1	1.11e-06	0.309	3.22941	3.08154	-7.54065	13	16	7	CDS		0	0
hsa-miR-4458	NM_001354868	TYMS	.(((((((((((((.....&))))...))))))))).	26	43	0.923077	-21.1	1	0.000943341	0.206	-0.565519	-0.443754	-4.76182	13	17	9	5UTR		0	0
hsa-miR-4458	NM_001354868	TYMS	.(((((((((((((.....&))))...))))))))).	54	71	0.923077	-21.1	1	0.0383346	0.191	-0.264604	-0.196024	-4.76182	13	17	9	5UTR		0	0
hsa-miR-378h	NM_001354868	TYMS	..(((.(((((((((......&.)))))))))))).	136	163	0.846154	-18.4	1	1.04e-08	0.221	0.0285342	0.96145	-7.09101	12	14	12	CDS		0	0
hsa-miR-3135b	NM_001354868	TYMS	.((((((((((((.(((((((.&)))))))...)))).)))))))).	629	653	0.961538	-27.9	1	0.00128179	0.5	3.98685	4.57648	-4.65016	19	24	8	CDS		0	0
hsa-miR-4462	NM_001354868	TYMS	....((((((((((((.(((((.&)))))....)))))........))))))).	44	74	0.846154	-24.2	1	0.104219	0.191	-0.593512	-0.162433	-9.54656	17	30	7	5UTR		0	0
hsa-miR-4464	NM_001354868	TYMS	.((((((((((((((......&.))))))))).))))).	857	905	0.923077	-17.7	1	0.000644568	0.662	0.439932	0.0972489	-4.02637	14	17	9	3UTR		0	0
hsa-miR-548ai	NM_001354868	TYMS	..((((.((((((((..(((((&.))))))))))))))))).	148	192	0.846154	-21.7	1	1.91e-05	0.279	0.022314	1.37433	-6.73374	17	19	17	CDS		0	0
hsa-miR-4466	NM_001354868	TYMS	.(((((.(((.(((((((&))))))).)))))))).	74	91	0.846154	-31.7	1	0.00455498	0.191	-0.289597	-0.217018	-8.16179	15	17	8	5UTR		0	0
hsa-miR-4467	NM_001354868	TYMS	((((.(((((((((.((((((.&.)))))).))))))))))))).	78	123	0.846154	-29.4	1	7.5e-07	0.191	0.986488	-0.312192	-8.79206	19	22	13	5UTR		0	0
hsa-miR-4468	NM_001354868	TYMS	((((((((((((......&)))))))))))).	852	865	0.858974	-16.2	1	0.000139316	0.603	0.0462863	0.0814328	-7.05204	12	13	12	3UTR		0	0
hsa-miR-4471	NM_001354868	TYMS	.(((((((.(((((((((....&))).....)))))).))))))).	1307	1330	0.923077	-18	1	0.030214	0.647	0.525791	0.246225	-4.84971	16	23	7	3UTR		0	0
hsa-miR-4472	NM_001354868	TYMS	((((((((((........&)))))))))).	128	139	1	-24	1	3.32e-05	0.162	0.14548	0.561163	-13.2236	10	11	10	CDS		0	0
hsa-miR-4474-3p	NM_001354868	TYMS	.(((((((((((((((((((..&))))))).))..............)))))))))).	498	533	0.846154	-25	1	0.00227271	0.426	6.09598	5.20674	-3.79332	19	35	10	CDS		0	0
hsa-miR-3689f	NM_001354868	TYMS	.(((...(((.(((((((.(((&))).))))))))))....))).	1175	1197	0.923077	-19.1	1	0.00126395	0.559	-0.00894571	0.0590269	-14.1818	16	22	10	3UTR		0	0
hsa-miR-4479	NM_001354868	TYMS	.(((((((...((((.((((..&)))).)))).))))))).	103	121	0.846154	-31.9	1	2.92e-05	0.176	-0.0336694	-0.17503	-9.15004	15	18	7	CDS		0	0
hsa-miR-4479	NM_001354868	TYMS	.((((((.((.(..((((((((&)))).))))..))))))))).	35	56	0.846154	-27.2	1	0.00358697	0.176	-0.817449	-0.445433	-11.0777	17	21	9	5UTR		0	0
hsa-miR-3155b	NM_001354868	TYMS	((.(((.((((((((((.&)))))))))).))).)).	211	229	1	-23.5	1	4.58e-07	0.309	2.00416	2.77114	-7.0388	15	18	10	CDS		0	0
hsa-miR-4481	NM_001354868	TYMS	(((((((((.((((((.&))))))..)))))).))).	53	72	0.846154	-22.2	1	0.0543777	0.191	-0.0336688	-0.310791	-5.18008	15	19	6	5UTR		0	0
hsa-miR-4481	NM_001354868	TYMS	((.(((((((((((((.&)))))))))).))))).	519	536	0.846154	-20.9	1	0.00117235	0.397	5.4399	5.57062	-5.49511	15	17	10	CDS		0	0
hsa-miR-4484	NM_001354868	TYMS	.(((((((.(.((.((((..&)))).))..).))))))).	497	516	0.897436	-18.9	1	9.02e-06	0.412	6.35724	5.36995	-8.53133	14	19	7	CDS		0	0
hsa-miR-4486	NM_001354868	TYMS	((.(((((.(((((((.&))))))).))))).)).	522	539	0.871795	-29	1	0.00167147	0.397	5.88328	5.54387	-6.5515	14	17	7	CDS		0	0
hsa-miR-4486	NM_001354868	TYMS	(((((.((((((((((.&)))).)))).)).))))).	87	106	0.923077	-26.1	1	3.66e-10	0.162	0.292906	-0.326187	-5.83853	15	19	5	5UTR		0	0
hsa-miR-4487	NM_001354868	TYMS	(((((((((.(.((((((.&))))))).))))))))).	428	446	0.846154	-27.3	1	0.0419411	0.397	6.66642	5.21387	-8.52688	16	18	9	CDS		0	0
hsa-miR-4487	NM_001354868	TYMS	..((((((((((((((((.&))))))))).....))))))).	508	530	0.807692	-25.6	1	0.0187708	0.426	6.35724	5.36326	-4.957	16	22	9	CDS		0	0
[truncated: 1,993 more rows]
