# Supplementary material for: Identification of Potential Hub Genes and miRNA-mRNA Pairs Related to the Progression and Prognosis of Cervical Cancer Through Integrated Bioinformatics Analysis
Source: Front Genet. 2021 Dec 22;12:775006. doi: 10.3389/fgene.2021.775006 (PMC8727538; doi:10.3389/fgene.2021.775006)
Supplement: Supplementary file 13 [file Table5.XLSX]

## Sheet: sheet 1
Source	cancer status	age	hypoxia score	lymph node status
cervical cancer tissues	cancer	65	High	null
paired adjacent non-tumor tissues	non-tumor
cervical cancer tissues	cancer	58	High	0
paired adjacent non-tumor tissues	non-tumor
cervical cancer tissues	cancer	67	High	1
paired adjacent non-tumor tissues	non-tumor
cervical cancer tissues	cancer	70	High	1
paired adjacent non-tumor tissues	non-tumor
cervical cancer tissues	cancer	71	High	1
paired adjacent non-tumor tissues	non-tumor
cervical cancer tissues	cancer	58	Low	0
paired adjacent non-tumor tissues	non-tumor
cervical cancer tissues	cancer	60	High	0
paired adjacent non-tumor tissues	non-tumor
cervical cancer tissues	cancer	56	Low	0
paired adjacent non-tumor tissues	non-tumor
cervical cancer tissues	cancer	79	High	1
paired adjacent non-tumor tissues	non-tumor
cervical cancer tissues	cancer	62	Low	0
paired adjacent non-tumor tissues	non-tumor
cervical cancer tissues	cancer	67	High	1
paired adjacent non-tumor tissues	non-tumor
cervical cancer tissues	cancer	63	High	1
paired adjacent non-tumor tissues	non-tumor
cervical cancer tissues	cancer	59	Low	0
paired adjacent non-tumor tissues	non-tumor
cervical cancer tissues	cancer	60	High	1
paired adjacent non-tumor tissues	non-tumor
cervical cancer tissues	cancer	58	Low	null
paired adjacent non-tumor tissues	non-tumor
