# Supplementary material for: Identification of Potential Hub Genes and miRNA-mRNA Pairs Related to the Progression and Prognosis of Cervical Cancer Through Integrated Bioinformatics Analysis
Source: Front Genet. 2021 Dec 22;12:775006. doi: 10.3389/fgene.2021.775006 (PMC8727538; doi:10.3389/fgene.2021.775006)
Supplement: Supplementary file 14 [file Table7.XLSX]

## Sheet: supplementary material 3
Tag	logFC	AveExpr	t	P.Value	adj.P.Val	B
DTL	-3.06949	8.71139	-9.38218	3.29e-16	7.73e-12	26.2083
RMI2	-2.45172	9.86153	-9.2147	8.39e-16	9.87e-12	25.3099
CDC7	-2.64005	9.73212	-8.96378	3.4e-15	2.66e-11	23.9693
UHRF1	-2.42755	10.9178	-8.88236	5.34e-15	3.14e-11	23.5357
POLE2	-2.60361	8.64829	-8.81375	7.8e-15	3.67e-11	23.1711
ZNF367	-2.36124	8.63088	-8.76554	1.02e-14	3.99e-11	22.9152
CRISP2	4.0875	4.70293	8.58064	2.83e-14	8.34e-11	21.9367
CENPK	-2.58248	10.7031	-8.57995	2.84e-14	8.34e-11	21.9331
WDHD1	-2.57756	7.7189	-8.52933	3.75e-14	9.79e-11	21.6661
BRIP1	-1.56149	5.87522	-8.43773	6.19e-14	1.46e-10	21.1839
ZWINT	-1.63073	12.4364	-8.26923	1.56e-13	3.33e-10	20.3005
FANCI	-1.89487	8.46723	-8.20582	2.2e-13	4.22e-10	19.9693
MCM6	-1.39906	8.12443	-8.19496	2.33e-13	4.22e-10	19.9126
TIPIN	-2.2652	8.70994	-8.16158	2.79e-13	4.69e-10	19.7386
DBF4	-1.65149	9.83492	-8.1436	3.08e-13	4.83e-10	19.645
KIAA0101	-1.27332	10.2568	-7.90535	1.12e-12	1.64e-09	18.4101
DCLRE1B	-1.84618	7.00276	-7.87912	1.29e-12	1.78e-09	18.2749
LRR1	-1.09962	5.67732	-7.85785	1.44e-12	1.86e-09	18.1653
GINS1	-1.99342	10.531	-7.8502	1.5e-12	1.86e-09	18.1259
RAD51AP1	-2.07511	10.7221	-7.83243	1.65e-12	1.87e-09	18.0345
PRIM2	-1.41451	8.84076	-7.83085	1.67e-12	1.87e-09	18.0263
NCAPH	-1.58648	7.48693	-7.81427	1.82e-12	1.88e-09	17.9411
TOPBP1	-1.71124	11.268	-7.81254	1.84e-12	1.88e-09	17.9322
TCAM1P	-3.98254	6.53594	-7.77264	2.27e-12	2.16e-09	17.7273
GAS2L3	-2.03795	6.80341	-7.77095	2.3e-12	2.16e-09	17.7187
CDKN2A	-3.68852	7.93083	-7.73983	2.71e-12	2.45e-09	17.5591
HMMR	-2.32773	8.94355	-7.72949	2.86e-12	2.5e-09	17.5061
NCAPG	-1.79998	9.7008	-7.71742	3.06e-12	2.57e-09	17.4443
CENPQ	-2.39812	7.32863	-7.67024	3.93e-12	3.19e-09	17.2031
ACTL6A	-1.3414	11.7518	-7.65043	4.37e-12	3.31e-09	17.102
TTK	-2.28611	9.42646	-7.63965	4.62e-12	3.4e-09	17.0469
CABLES2	-2.1453	7.11063	-7.62364	5.04e-12	3.59e-09	16.9653
CENPN	-2.24297	6.49025	-7.61816	5.18e-12	3.59e-09	16.9374
MELK	-2.09659	11.8794	-7.58718	6.11e-12	4.11e-09	16.7796
RFC5	-1.63474	10.0968	-7.54047	7.83e-12	4.97e-09	16.5422
BORA	-1.72561	8.48284	-7.53668	7.99e-12	4.97e-09	16.523
DLGAP5	-2.20751	10.068	-7.5357	8.03e-12	4.97e-09	16.518
NPAS2	1.05958	3.77958	7.47061	1.13e-11	6.83e-09	16.1881
CDCA2	-2.00661	6.9283	-7.46528	1.16e-11	6.85e-09	16.1612
MKI67	-2.0892	8.44195	-7.45694	1.22e-11	6.98e-09	16.119
PHYHIP	3.15262	4.12764	7.44817	1.27e-11	7.14e-09	16.0747
BLM	-1.78137	7.75659	-7.44055	1.33e-11	7.26e-09	16.0361
PRIM1	-2.64992	8.63547	-7.43467	1.37e-11	7.31e-09	16.0065
NCAPD3	-1.34675	7.96073	-7.43058	1.4e-11	7.31e-09	15.9858
EXO1	-1.90428	6.46131	-7.40803	1.58e-11	7.96e-09	15.872
DDIAS	-2.82647	5.75336	-7.40511	1.6e-11	7.96e-09	15.8572
RIBC2	-2.14126	6.07841	-7.40215	1.62e-11	7.96e-09	15.8423
RACGAP1	-1.24987	12.0029	-7.37961	1.83e-11	8.78e-09	15.7287
STIL	-2.2088	10.62	-7.3681	1.94e-11	8.96e-09	15.6708
CKS2	-1.52063	12.2095	-7.35645	2.07e-11	9.34e-09	15.6121
NUF2	-2.4487	10.1959	-7.3173	2.54e-11	1.13e-08	15.4154
ZWILCH	-2.03467	8.54626	-7.26153	3.4e-11	1.45e-08	15.1358
SGOL2	-2.02778	9.01566	-7.24741	3.66e-11	1.51e-08	15.0652
DEK	-1.12161	14.0479	-7.2471	3.66e-11	1.51e-08	15.0636
NUSAP1	-2.25929	8.97447	-7.19205	4.88e-11	1.91e-08	14.7887
GMNN	-1.29423	11.3842	-7.18841	4.97e-11	1.92e-08	14.7706
MYBL2	-2.11077	7.35398	-7.18114	5.16e-11	1.96e-08	14.7344
C5orf34	-2.2574	6.26709	-7.15835	5.81e-11	2.12e-08	14.6208
DCUN1D3	1.26241	7.18454	7.15699	5.85e-11	2.12e-08	14.6141
USP1	-1.55694	10.8297	-7.12585	6.88e-11	2.43e-08	14.4593
PRC1	-1.8745	11.5886	-7.12506	6.91e-11	2.43e-08	14.4554
KIF4A	-2.35805	8.18868	-7.1133	7.34e-11	2.54e-08	14.3969
POLA1	-1.77051	9.25062	-7.10146	7.81e-11	2.66e-08	14.3382
CHEK1	-1.99108	7.80592	-7.09655	8.01e-11	2.67e-08	14.3139
KIF11	-2.01635	10.4247	-7.09545	8.05e-11	2.67e-08	14.3084
CKLF	-1.18378	10.7556	-7.08125	8.67e-11	2.83e-08	14.238
GATSL3	1.78599	3.924	7.05843	9.75e-11	3.14e-08	14.125
RAB11B-AS1	1.23293	4.0991	7.0528	1e-10	3.19e-08	14.0972
CCNB1	-1.81443	11.2595	-7.0476	1.03e-10	3.23e-08	14.0715
SPAG5	-2.50151	6.9033	-7.03677	1.09e-10	3.38e-08	14.0179
SMC2	-1.9788	9.57664	-7.03215	1.12e-10	3.41e-08	13.9951
RRM2	-1.79681	12.2486	-7.01542	1.22e-10	3.63e-08	13.9125
CDC6	-2.44715	6.25292	-6.98791	1.4e-10	4.09e-08	13.7768
ATAD2	-2.00842	8.66163	-6.98707	1.41e-10	4.09e-08	13.7727
TRIP13	-2.00337	8.6426	-6.98237	1.44e-10	4.14e-08	13.7495
TICRR	-1.46347	4.87486	-6.97799	1.48e-10	4.18e-08	13.728
EZH2	-1.68338	10.7206	-6.95645	1.65e-10	4.62e-08	13.622
RMI1	-1.77096	9.59231	-6.95317	1.68e-10	4.64e-08	13.6059
SHCBP1	-2.15583	8.87116	-6.92822	1.91e-10	5.21e-08	13.4833
APOBEC3B	-2.49954	10.8536	-6.89035	2.31e-10	6.26e-08	13.2976
VRK1	-1.53214	10.8457	-6.88674	2.36e-10	6.26e-08	13.2799
RP11-429B14.4	1.00614	3.46664	6.88574	2.37e-10	6.26e-08	13.275
ACOX2	2.03433	3.5914	6.87265	2.53e-10	6.62e-08	13.211
SYCP2	-2.24085	5.52648	-6.82079	3.3e-10	8.44e-08	12.9577
TBC1D15	-1.26125	6.33593	-6.81165	3.46e-10	8.75e-08	12.9132
DONSON	-1.88503	9.95289	-6.74889	4.76e-10	1.15e-07	12.6081
HLTF	-1.95851	10.8989	-6.74539	4.84e-10	1.16e-07	12.5911
E2F7	-1.36357	5.89327	-6.73969	4.98e-10	1.18e-07	12.5634
CENPF	-2.34545	8.63031	-6.73074	5.22e-10	1.23e-07	12.52
CCDC138	-1.21962	5.37662	-6.72644	5.33e-10	1.24e-07	12.4992
KNTC1	-2.16723	8.78744	-6.72192	5.45e-10	1.26e-07	12.4773
KIF14	-2.55215	7.34893	-6.71575	5.63e-10	1.28e-07	12.4475
NDC80	-2.1086	10.4083	-6.7117	5.74e-10	1.3e-07	12.4279
TGFA	1.09702	3.07472	6.70249	6.02e-10	1.35e-07	12.3833
FNDC4	1.01606	2.85532	6.69864	6.14e-10	1.36e-07	12.3647
PCNA	-1.20237	13.3699	-6.69075	6.38e-10	1.4e-07	12.3265
NEDD1	-1.54749	9.01291	-6.68734	6.5e-10	1.4e-07	12.3101
CENPO	-1.36442	4.89826	-6.67327	6.97e-10	1.49e-07	12.2421
LOC81691	-1.49536	5.48532	-6.66935	7.11e-10	1.51e-07	12.2232
HAUS5	-1.40899	7.37685	-6.65179	7.77e-10	1.63e-07	12.1385
CKS1B	-1.45866	11.4716	-6.64747	7.94e-10	1.65e-07	12.1177
FBXO5	-2.03788	7.37809	-6.63703	8.37e-10	1.73e-07	12.0674
DNA2	-2.24926	5.73135	-6.62582	8.86e-10	1.81e-07	12.0134
CDK1	-2.20102	8.74331	-6.59799	1.02e-09	2.03e-07	11.8797
RP11-774O3.3	1.97532	3.99643	6.57861	1.12e-09	2.2e-07	11.7867
TCF19	-1.94833	8.69652	-6.56249	1.22e-09	2.37e-07	11.7095
SYNGR3	-3.59291	6.42199	-6.56085	1.23e-09	2.37e-07	11.7017
NUP107	-1.54614	10.5464	-6.54087	1.36e-09	2.57e-07	11.606
MCM2	-2.12724	11.272	-6.54072	1.36e-09	2.57e-07	11.6053
HENMT1	-2.86648	6.78849	-6.53791	1.38e-09	2.59e-07	11.5919
CRISP3	5.63412	8.74271	6.51457	1.55e-09	2.89e-07	11.4804
TMEM97	-1.58907	8.51659	-6.50927	1.59e-09	2.94e-07	11.4552
KIF23	-1.52478	6.498	-6.48103	1.83e-09	3.32e-07	11.3206
ORC6	-1.46443	9.6899	-6.45985	2.03e-09	3.61e-07	11.2199
CDT1	-1.90395	7.18396	-6.4583	2.05e-09	3.61e-07	11.2125
DEPDC1	-2.15395	7.00892	-6.45583	2.07e-09	3.61e-07	11.2007
C15orf59	1.44647	4.75601	6.45564	2.07e-09	3.61e-07	11.1998
MASTL	-1.42727	9.61442	-6.45107	2.12e-09	3.67e-07	11.1782
SASS6	-1.44007	9.54441	-6.43278	2.32e-09	3.96e-07	11.0913
C6orf1	1.79645	3.99106	6.43009	2.35e-09	3.98e-07	11.0786
CDC45	-1.85598	6.66552	-6.39708	2.77e-09	4.63e-07	10.9223
THSD4	2.21661	4.91935	6.39292	2.83e-09	4.68e-07	10.9026
MAPK10	1.66391	4.2285	6.38386	2.96e-09	4.8e-07	10.8597
C1orf112	-2.20309	5.38745	-6.36822	3.2e-09	5.15e-07	10.7859
KPNA1	-1.21063	8.19922	-6.36711	3.22e-09	5.15e-07	10.7807
SLC22A14	1.23087	3.1455	6.36448	3.26e-09	5.18e-07	10.7683
NEK2	-1.33269	6.88063	-6.35997	3.33e-09	5.26e-07	10.747
CSE1L	-1.09058	12.3379	-6.34052	3.67e-09	5.6e-07	10.6553
AURKA	-2.06223	8.72157	-6.33265	3.81e-09	5.78e-07	10.6183
KIF15	-2.55216	7.9654	-6.32769	3.91e-09	5.89e-07	10.595
CTA-384D8.35	-2.94998	4.98911	-6.30778	4.31e-09	6.36e-07	10.5014
SPC25	-1.87011	8.08597	-6.30763	4.31e-09	6.36e-07	10.5007
DEPDC1B	-2.00566	9.09309	-6.30633	4.34e-09	6.36e-07	10.4946
TOM1	2.07412	3.9458	6.30235	4.43e-09	6.39e-07	10.4759
BRIX1	-1.13387	8.52268	-6.28722	4.77e-09	6.84e-07	10.4049
MYL5	1.57926	3.88792	6.2794	4.95e-09	7.01e-07	10.3683
MCM10	-1.93029	6.93483	-6.27843	4.98e-09	7.01e-07	10.3638
MDC1	-1.12013	7.15043	-6.2687	5.22e-09	7.3e-07	10.3182
CDCA5	-1.94749	7.69716	-6.26779	5.24e-09	7.3e-07	10.3139
NCAPG2	-1.66924	9.33864	-6.26565	5.3e-09	7.33e-07	10.3039
CCNA2	-1.57121	8.57298	-6.26094	5.42e-09	7.46e-07	10.2819
KLHL7	-1.99068	8.17443	-6.2521	5.66e-09	7.7e-07	10.2405
RFC4	-2.18619	10.3818	-6.24298	5.92e-09	8e-07	10.1979
MCM4	-1.76379	8.09193	-6.22181	6.57e-09	8.68e-07	10.0991
KIF2C	-1.93243	6.55319	-6.21213	6.88e-09	9.03e-07	10.0539
CDCA7	-1.73394	8.43696	-6.21033	6.94e-09	9.03e-07	10.0456
FAM86A	2.09751	4.75837	6.21014	6.95e-09	9.03e-07	10.0447
CEP55	-2.11088	10.5733	-6.18936	7.69e-09	9.78e-07	9.94796
GABPB1	-1.24783	6.44862	-6.16754	8.55e-09	1.08e-06	9.84658
WDR76	-1.14964	5.70732	-6.15211	9.22e-09	1.14e-06	9.77501
UBE2C	-1.20616	10.8809	-6.1496	9.33e-09	1.15e-06	9.76341
GMEB2	-1.05494	6.27088	-6.13563	9.99e-09	1.22e-06	9.6987
PSIP1	-1.18815	7.80877	-6.13299	1.01e-08	1.23e-06	9.68647
CAPN5	1.06122	4.36471	6.11498	1.1e-08	1.32e-06	9.60317
ERCC6L	-1.4773	7.72772	-6.09914	1.19e-08	1.41e-06	9.53001
HS6ST2	-3.53412	7.34207	-6.08146	1.3e-08	1.52e-06	9.44851
KIF20A	-1.89629	9.15862	-6.07187	1.36e-08	1.58e-06	9.40434
BUB1B	-1.94965	10.5331	-6.06347	1.42e-08	1.62e-06	9.36569
CENPE	-2.55923	5.91308	-6.05791	1.45e-08	1.64e-06	9.34014
MLF1	-2.69487	6.63399	-6.03141	1.65e-08	1.84e-06	9.21843
TOLLIP	1.08156	4.75774	6.03117	1.65e-08	1.84e-06	9.21734
GPR19	-1.48218	3.19994	-6.02623	1.69e-08	1.86e-06	9.19468
POLQ	-2.06753	6.17429	-6.02606	1.7e-08	1.86e-06	9.19387
SLC36A4	-1.21734	5.97632	-5.98981	2.02e-08	2.12e-06	9.02797
EPHA1	1.06253	4.06302	5.98868	2.03e-08	2.12e-06	9.02281
DTX3L	-1.07049	11.0687	-5.98031	2.11e-08	2.19e-06	8.98455
NRIP3	-1.77482	4.30522	-5.94974	2.44e-08	2.47e-06	8.8452
CHMP6	1.81832	5.62366	5.94873	2.46e-08	2.47e-06	8.8406
PARP2	-1.08869	8.66782	-5.9361	2.61e-08	2.58e-06	8.78314
SUV39H1	-1.17343	8.24707	-5.93242	2.65e-08	2.61e-06	8.76642
APOC1	-2.32505	4.6241	-5.92042	2.81e-08	2.74e-06	8.7119
ELAVL2	-2.09247	4.18561	-5.91619	2.87e-08	2.76e-06	8.69269
RAD54L	-1.96353	6.6793	-5.91103	2.94e-08	2.79e-06	8.66928
IRF2BP1	1.70207	4.63329	5.90585	3.01e-08	2.85e-06	8.64576
INSIG1	-2.30963	6.41793	-5.90382	3.04e-08	2.85e-06	8.63657
TOP2A	-2.13715	10.0657	-5.89429	3.18e-08	2.96e-06	8.59338
CITED4	2.66668	4.14007	5.885	3.33e-08	3.08e-06	8.55135
GGTLC1	2.05168	2.97474	5.8834	3.35e-08	3.09e-06	8.54411
E2F8	-1.71422	9.54374	-5.85332	3.87e-08	3.48e-06	8.40817
CEP78	-1.21184	7.54402	-5.85182	3.89e-08	3.49e-06	8.40144
SNORA68	1.90678	6.16267	5.83921	4.13e-08	3.65e-06	8.34456
CTD-2619J13.13	1.0185	3.3519	5.83712	4.17e-08	3.68e-06	8.33516
NETO2	-2.15523	8.64687	-5.82879	4.34e-08	3.76e-06	8.29763
KIFC1	-1.66832	6.30786	-5.82833	4.35e-08	3.76e-06	8.29556
ANP32E	-1.55696	10.4519	-5.80598	4.83e-08	4.08e-06	8.19508
USP5	1.30028	4.45172	5.79017	5.21e-08	4.31e-06	8.12415
C2orf54	2.06613	7.31117	5.78762	5.27e-08	4.33e-06	8.11274
LSM5	-1.17563	9.69987	-5.78643	5.3e-08	4.33e-06	8.10739
TMEM132C	2.14781	4.26198	5.78332	5.38e-08	4.36e-06	8.09344
RNASEH2A	-1.81935	9.10443	-5.78047	5.45e-08	4.41e-06	8.08066
ZFR2	-1.53146	4.6839	-5.77648	5.56e-08	4.47e-06	8.06279
SLC5A1	2.03413	4.95826	5.7665	5.82e-08	4.63e-06	8.01813
KPNA4	-1.34719	8.55484	-5.76491	5.87e-08	4.63e-06	8.01103
ZCWPW1	-1.1636	3.60068	-5.76008	6e-08	4.66e-06	7.98944
CTTNBP2	2.02364	7.06587	5.75827	6.05e-08	4.68e-06	7.98132
RAD18	-1.34078	6.31017	-5.74059	6.57e-08	5e-06	7.9024
STAG1	-1.3378	9.10604	-5.73646	6.7e-08	5.07e-06	7.88398
PKMYT1	-2.04808	5.41682	-5.72795	6.98e-08	5.24e-06	7.84601
ZNF439	1.81844	4.19987	5.72612	7.04e-08	5.27e-06	7.83787
KIAA1524	-1.53899	5.56342	-5.71487	7.42e-08	5.45e-06	7.78779
TACC3	-1.37766	8.16276	-5.69997	7.95e-08	5.76e-06	7.72153
KIF20B	-1.20729	8.47884	-5.69986	7.96e-08	5.76e-06	7.72103
USP18	-1.65007	7.1846	-5.68539	8.51e-08	6.05e-06	7.65679
E2F1	-1.02542	4.02411	-5.68255	8.62e-08	6.05e-06	7.64419
ZFX	-1.01143	7.40288	-5.67723	8.84e-08	6.15e-06	7.62057
HSD3B7	1.59028	3.34408	5.67443	8.96e-08	6.21e-06	7.60819
LOC101927151	1.03229	4.9257	5.67182	9.07e-08	6.27e-06	7.5966
C1orf177	3.26167	5.59268	5.671	9.1e-08	6.28e-06	7.59296
PLA2G4F	1.96654	4.24378	5.66338	9.43e-08	6.45e-06	7.55921
HJURP	-1.17234	8.00404	-5.66255	9.47e-08	6.45e-06	7.55555
PRSS3P2	2.27323	5.18079	5.63686	1.07e-07	7.05e-06	7.44198
CBX3	-1.22067	10.2395	-5.63656	1.07e-07	7.05e-06	7.44064
FANCG	-1.0469	9.68064	-5.63313	1.09e-07	7.09e-06	7.4255
LINC00925	-1.35893	4.04434	-5.63203	1.09e-07	7.09e-06	7.42068
EMILIN3	1.41713	3.21243	5.62126	1.15e-07	7.4e-06	7.37318
WHSC1	-1.20763	4.11303	-5.61781	1.17e-07	7.4e-06	7.35796
ARRB1	1.59196	5.04523	5.61752	1.17e-07	7.4e-06	7.35667
PLEKHG4	-1.77859	7.61788	-5.61203	1.2e-07	7.55e-06	7.33249
KNSTRN	-1.10808	8.9407	-5.61049	1.21e-07	7.58e-06	7.32571
ITGB3BP	-1.1774	9.5483	-5.59335	1.3e-07	8.01e-06	7.25034
C4orf46	-1.47552	7.11571	-5.5844	1.36e-07	8.2e-06	7.21102
TK1	-1.54315	7.52534	-5.5828	1.37e-07	8.24e-06	7.20398
OR2F1	1.04772	4.48063	5.58038	1.39e-07	8.31e-06	7.19339
CCDC64B	2.08291	6.08509	5.56974	1.45e-07	8.59e-06	7.14672
TMPO	-1.38776	6.6969	-5.56246	1.5e-07	8.76e-06	7.11483
BARD1	-1.47387	8.92679	-5.55481	1.56e-07	9.02e-06	7.08131
OIP5	-2.35886	8.37026	-5.55401	1.56e-07	9.02e-06	7.0778
SYNPO2L	1.03161	2.58476	5.55314	1.57e-07	9.03e-06	7.07401
MAP3K10	1.2528	4.27026	5.54503	1.63e-07	9.28e-06	7.03855
C3orf70	-1.3367	4.04412	-5.54153	1.66e-07	9.37e-06	7.02326
ANLN	-1.87609	10.0138	-5.53785	1.69e-07	9.48e-06	7.00717
C12orf54	-1.35456	5.01474	-5.5346	1.71e-07	9.56e-06	6.99295
THAP8	1.32298	3.51406	5.52152	1.82e-07	9.8e-06	6.93589
CENPU	-1.81952	9.08207	-5.52139	1.82e-07	9.8e-06	6.9353
STOM	-1.08828	10.2502	-5.51415	1.88e-07	1e-05	6.90377
RBM20	2.85751	4.74913	5.51298	1.89e-07	1e-05	6.89868
CDCA8	-1.54227	7.63528	-5.51293	1.89e-07	1e-05	6.89845
SLC15A3	-1.81628	6.22209	-5.50083	2e-07	1.05e-05	6.84578
CA9	-2.70136	5.54158	-5.48479	2.15e-07	1.1e-05	6.77602
CDCA3	-1.31545	8.07069	-5.48221	2.17e-07	1.11e-05	6.76482
PHF23	1.13921	6.918	5.48032	2.19e-07	1.12e-05	6.75661
C18orf54	-2.05358	5.75707	-5.47731	2.22e-07	1.13e-05	6.74355
FOXM1	-2.21991	6.17509	-5.45935	2.41e-07	1.19e-05	6.6657
MCM3	-1.57537	9.95787	-5.45618	2.45e-07	1.2e-05	6.65196
SMC4	-1.7256	9.19725	-5.44617	2.56e-07	1.23e-05	6.60868
HAT1	-1.08955	12.3847	-5.44466	2.58e-07	1.24e-05	6.60212
TEX30	-1.63988	7.24405	-5.43419	2.71e-07	1.28e-05	6.55687
CCNE2	-1.49461	6.27983	-5.43311	2.72e-07	1.28e-05	6.55224
TMEM194A	-1.09283	5.20507	-5.42021	2.88e-07	1.35e-05	6.49656
IL17C	1.73993	5.76297	5.40542	3.08e-07	1.42e-05	6.43283
EPB41L3	2.52519	6.20388	5.39703	3.2e-07	1.46e-05	6.39673
LOC100506098	1.45098	3.19774	5.39416	3.25e-07	1.47e-05	6.38439
SLAMF8	-1.6765	5.38786	-5.38771	3.34e-07	1.49e-05	6.35665
TUBGCP4	-1.08589	4.96303	-5.38615	3.37e-07	1.5e-05	6.34995
PARPBP	-1.46509	5.43533	-5.38529	3.38e-07	1.5e-05	6.34627
CDKN3	-2.21361	8.09694	-5.38375	3.4e-07	1.51e-05	6.33964
ARL6IP6	-1.05411	9.65354	-5.38292	3.42e-07	1.51e-05	6.33609
RSRC1	-2.0767	7.20325	-5.37332	3.57e-07	1.56e-05	6.2949
GPR1	1.1386	8.62091	5.36755	3.66e-07	1.58e-05	6.27018
ASPM	-2.31775	7.04992	-5.36723	3.67e-07	1.58e-05	6.26881
FIGNL1	-1.14225	7.22431	-5.36661	3.68e-07	1.58e-05	6.26615
CHAF1B	-1.27128	5.20163	-5.36237	3.75e-07	1.59e-05	6.24796
NDC1	-1.12634	8.99834	-5.34033	4.14e-07	1.7e-05	6.15368
HERC5	-1.87616	8.05838	-5.33828	4.18e-07	1.71e-05	6.14494
VAT1	1.32932	8.8674	5.33322	4.27e-07	1.75e-05	6.12332
S100PBP	-1.07915	8.50828	-5.32444	4.45e-07	1.8e-05	6.08585
ABCA17P	-3.53404	5.78813	-5.31933	4.55e-07	1.84e-05	6.06407
RECQL	-1.02199	9.94988	-5.31731	4.59e-07	1.85e-05	6.05547
ZFAT	-1.14989	3.5307	-5.31683	4.6e-07	1.85e-05	6.0534
TAF5	-1.28364	8.68477	-5.31231	4.69e-07	1.88e-05	6.03418
RP11-932O9.10	-1.79536	5.69433	-5.30398	4.87e-07	1.94e-05	5.99872
MTF2	-1.33772	8.54165	-5.29922	4.98e-07	1.96e-05	5.97844
DSN1	-1.54281	7.12624	-5.27219	5.62e-07	2.18e-05	5.86372
AOC4P	1.22949	3.53226	5.27032	5.67e-07	2.19e-05	5.85578
NCK1-AS1	-1.5878	5.84618	-5.25989	5.94e-07	2.26e-05	5.81161
RPL39L	-1.47426	7.26492	-5.24241	6.42e-07	2.4e-05	5.73771
SRSF10	-1.06149	9.59504	-5.23713	6.57e-07	2.45e-05	5.71541
DNMT1	-1.15242	10.3818	-5.23561	6.61e-07	2.46e-05	5.709
TMEM106C	-1.17428	8.27162	-5.2297	6.79e-07	2.49e-05	5.6841
BIRC5	-1.70429	5.4809	-5.22964	6.79e-07	2.49e-05	5.68383
MTHFD1	-1.02038	11.188	-5.22897	6.81e-07	2.49e-05	5.68102
CMSS1	-1.08273	8.88191	-5.22719	6.87e-07	2.5e-05	5.67351
C3AR1	-1.26732	7.33615	-5.22646	6.89e-07	2.51e-05	5.67044
LOC101927420	-1.35962	5.72843	-5.22497	6.94e-07	2.51e-05	5.66416
FANCE	-1.03551	7.05086	-5.22413	6.96e-07	2.52e-05	5.66061
UBE2T	-1.8971	8.4919	-5.21666	7.2e-07	2.57e-05	5.62914
SAMD11	1.09947	2.08377	5.20969	7.42e-07	2.63e-05	5.59981
NRM	-1.22011	8.937	-5.19794	7.82e-07	2.74e-05	5.55043
UNC5CL	-1.58835	4.66757	-5.19769	7.83e-07	2.74e-05	5.54938
PRPS1	-1.02853	5.81271	-5.19574	7.9e-07	2.75e-05	5.5412
ACTR3C	1.25354	5.63129	5.18593	8.25e-07	2.85e-05	5.50001
LDHC	-1.2511	5.10328	-5.18546	8.26e-07	2.85e-05	5.49803
ZBED2	3.41129	5.37016	5.1843	8.31e-07	2.86e-05	5.49317
FAM102B	-1.77656	7.69848	-5.18121	8.42e-07	2.89e-05	5.48024
LINC00467	-1.19311	5.45376	-5.167	8.97e-07	3.06e-05	5.4207
FEN1	-1.38388	8.69085	-5.15302	9.54e-07	3.21e-05	5.36226
SLC38A6	-1.36632	8.23773	-5.15099	9.62e-07	3.23e-05	5.35377
NUP155	-1.35153	9.19358	-5.14763	9.77e-07	3.27e-05	5.33978
RP4-657D16.3	1.33353	3.45969	5.14603	9.84e-07	3.29e-05	5.33309
UGT2B28	1.10948	3.48475	5.14511	9.88e-07	3.29e-05	5.32924
IQCB1	-1.04023	9.49069	-5.13361	1.04e-06	3.43e-05	5.28131
RNPEPL1	1.10245	7.11339	5.13307	1.04e-06	3.44e-05	5.27902
C9orf84	-1.15125	4.3899	-5.12784	1.07e-06	3.49e-05	5.25727
CRYL1	1.38783	7.44923	5.11546	1.13e-06	3.63e-05	5.20573
PLEKHF1	1.30841	4.30545	5.10773	1.16e-06	3.74e-05	5.17362
DARS2	-1.05313	4.58102	-5.10446	1.18e-06	3.77e-05	5.16007
FAM64A	-1.85635	6.03755	-5.09923	1.21e-06	3.85e-05	5.13834
MPP3	-1.3844	4.49602	-5.09882	1.21e-06	3.85e-05	5.13663
LYAR	-1.19122	6.62473	-5.09552	1.23e-06	3.9e-05	5.12295
CHI3L1	-2.38093	5.74488	-5.08845	1.27e-06	4e-05	5.09367
CCDC15	-1.18137	5.20433	-5.08625	1.28e-06	4.02e-05	5.08455
RIPPLY3	-1.15721	5.05936	-5.08542	1.28e-06	4.03e-05	5.08112
NXPH4	-1.17385	5.7004	-5.0828	1.3e-06	4.07e-05	5.07026
ZYG11A	-1.83173	4.65308	-5.0799	1.31e-06	4.11e-05	5.05826
CDC25A	-1.74345	5.58825	-5.07869	1.32e-06	4.12e-05	5.05324
CDK16	1.22157	4.515	5.07552	1.34e-06	4.16e-05	5.04014
MYNN	-1.55395	5.49703	-5.07343	1.35e-06	4.19e-05	5.03147
LINC01214	1.71225	3.11731	5.06744	1.39e-06	4.27e-05	5.00671
CERS6	-1.03481	9.30203	-5.0649	1.4e-06	4.31e-05	4.99623
CYP27B1	-1.60148	3.97999	-5.06042	1.43e-06	4.37e-05	4.97773
SPNS2	1.89084	6.20264	5.05814	1.45e-06	4.41e-05	4.96834
ADAMTSL4	1.23608	3.78282	5.05753	1.45e-06	4.41e-05	4.96581
STRIP2	-1.40529	4.1242	-5.05334	1.48e-06	4.48e-05	4.94853
FLJ46875	-1.1583	4.26643	-5.04926	1.5e-06	4.54e-05	4.9317
SLFN11	-1.80415	8.06703	-5.04546	1.53e-06	4.6e-05	4.91604
LRRCC1	-1.63752	5.78759	-5.04482	1.53e-06	4.6e-05	4.9134
RPP25	-1.22143	6.7242	-5.03993	1.57e-06	4.68e-05	4.89326
PLK4	-2.18465	6.38099	-5.00892	1.79e-06	5.21e-05	4.76585
RAB40B	1.25798	3.94904	5.00794	1.8e-06	5.23e-05	4.76182
AIM2	-3.06624	5.84747	-5.00545	1.82e-06	5.28e-05	4.75165
PTTG1	-1.2073	12.029	-4.99673	1.89e-06	5.44e-05	4.7159
ATP2C1	-1.14106	9.48539	-4.99625	1.89e-06	5.45e-05	4.71394
SMC5	-1.52719	8.55827	-4.9934	1.92e-06	5.5e-05	4.70228
GPC2	-1.45584	5.46098	-4.97781	2.05e-06	5.84e-05	4.63856
APOD	2.25138	6.75481	4.97559	2.07e-06	5.89e-05	4.6295
LOC375196	-2.44446	4.85348	-4.9755	2.07e-06	5.89e-05	4.62915
PPP1R16A	1.1476	5.52108	4.96918	2.13e-06	6.02e-05	4.60335
RPTN	3.5194	5.18976	4.9679	2.14e-06	6.04e-05	4.59811
RHOD	1.60891	7.1425	4.96132	2.2e-06	6.17e-05	4.5713
ZNF134	1.56982	5.22472	4.95792	2.23e-06	6.24e-05	4.55746
PSRC1	-1.27171	8.52538	-4.95763	2.24e-06	6.24e-05	4.55625
GPATCH3	1.00126	2.42224	4.95187	2.29e-06	6.33e-05	4.53283
DCLRE1C	-1.2074	7.5677	-4.94803	2.33e-06	6.43e-05	4.51721
ATP13A3	-1.04496	7.43624	-4.9327	2.49e-06	6.8e-05	4.45491
ABCF3	-1.00627	5.34971	-4.93179	2.5e-06	6.81e-05	4.45122
SLC46A2	2.05609	3.62489	4.92241	2.6e-06	7.06e-05	4.41317
LMNB1	-1.5636	8.6219	-4.91633	2.67e-06	7.2e-05	4.38854
ALAD	1.00534	6.87218	4.91154	2.73e-06	7.32e-05	4.36914
RAI2	1.40777	5.35078	4.91085	2.73e-06	7.32e-05	4.36635
HPS3	-1.76591	5.52595	-4.90936	2.75e-06	7.35e-05	4.36033
DHFR	-1.38707	9.0302	-4.90682	2.78e-06	7.4e-05	4.35007
AGPAT6	1.85613	3.76963	4.90581	2.79e-06	7.42e-05	4.34597
MAD2L1	-1.51874	5.8339	-4.90303	2.83e-06	7.49e-05	4.33471
MICB	-1.79697	8.77616	-4.8997	2.87e-06	7.57e-05	4.32127
NUDCD1	-1.25745	8.00182	-4.89681	2.9e-06	7.63e-05	4.30961
SLC25A19	-1.30921	6.73926	-4.89639	2.91e-06	7.63e-05	4.30791
IRX2	-1.02885	3.82983	-4.89244	2.96e-06	7.74e-05	4.29197
SMPD2	1.23745	7.58509	4.88111	3.1e-06	8.07e-05	4.24626
SYNGR1	1.26043	5.58731	4.87999	3.12e-06	8.09e-05	4.24175
EXOC7	1.09469	5.5387	4.87838	3.14e-06	8.12e-05	4.23524
ALOX15B	1.50263	3.80443	4.87512	3.18e-06	8.22e-05	4.22214
INTS7	-1.51758	6.50278	-4.86938	3.26e-06	8.4e-05	4.19904
GGH	-1.31218	11.4478	-4.86517	3.32e-06	8.52e-05	4.18209
KIF18B	-1.38646	9.93271	-4.86114	3.38e-06	8.63e-05	4.16587
ARHGAP11A	-1.28566	4.70507	-4.85794	3.43e-06	8.72e-05	4.15303
C9orf40	-1.32302	7.94793	-4.84976	3.55e-06	8.94e-05	4.12019
TPX2	-1.40533	9.24018	-4.84296	3.65e-06	9.15e-05	4.09293
SLC15A1	1.17722	4.59123	4.84209	3.67e-06	9.16e-05	4.08944
LAMP3	-1.67451	10.6183	-4.84179	3.67e-06	9.16e-05	4.08823
CTPS1	-1.05892	9.52361	-4.83951	3.71e-06	9.22e-05	4.0791
RP3-334F4.1	1.66568	6.0392	4.83086	3.84e-06	9.55e-05	4.04445
NEFH	-3.068	7.7597	-4.82992	3.86e-06	9.58e-05	4.04069
SLC7A7	-1.87439	3.86755	-4.82486	3.94e-06	9.73e-05	4.02046
GYS2	2.70626	3.89165	4.81829	4.05e-06	9.96e-05	3.99421
COQ10A	-1.41885	5.00287	-4.81502	4.11e-06	0.000100712	3.98115
WDR5B	-1.78716	5.65923	-4.81479	4.11e-06	0.000100712	3.98021
ACPP	1.97316	4.91196	4.81225	4.16e-06	0.000101423	3.97007
RCC1	-1.13202	6.08289	-4.81171	4.17e-06	0.000101423	3.9679
PRRG2	1.18022	2.86892	4.81165	4.17e-06	0.000101423	3.9677
UPK1A	3.88017	4.95625	4.80746	4.24e-06	0.000102731	3.95096
PIGX	-1.60054	5.76028	-4.80532	4.28e-06	0.000103321	3.94243
MMP28	1.75343	4.98879	4.79812	4.42e-06	0.000105864	3.91372
HYLS1	-1.16943	8.55091	-4.78446	4.68e-06	0.000110901	3.85936
CDA	2.40493	3.602	4.78216	4.72e-06	0.000111768	3.85023
AKR1B1	-1.19157	9.49847	-4.77719	4.82e-06	0.000113548	3.83049
B3GNT8	1.35216	5.38422	4.77188	4.93e-06	0.000115653	3.80941
NCAPH2	-1.03389	4.87114	-4.76945	4.98e-06	0.000116607	3.79978
FAM24B	-1.27181	5.9758	-4.76843	5e-06	0.000116876	3.79573
RPA3	-1.16473	10.3143	-4.76339	5.11e-06	0.000118993	3.77574
RNASEH2B	-1.11627	5.48336	-4.76322	5.11e-06	0.000118993	3.77507
NRTN	1.17747	2.67146	4.75537	5.29e-06	0.000122021	3.74395
ZNF844	1.05028	4.48644	4.74193	5.59e-06	0.000127469	3.69083
B3GALTL	-1.44457	4.98018	-4.72739	5.94e-06	0.000134565	3.63341
ZBTB8A	-1.29219	11.0446	-4.72167	6.09e-06	0.000136869	3.61086
TNPO3	-1.30694	7.03616	-4.71804	6.18e-06	0.00013846	3.5966
SERPINB1	1.44593	11.8705	4.71495	6.26e-06	0.000139998	3.5844
EREG	1.43661	4.03786	4.71185	6.34e-06	0.000141151	3.5722
HSPA13	-1.236	7.59744	-4.7055	6.51e-06	0.000144667	3.54724
NEURL1B	-1.25461	10.4467	-4.70491	6.53e-06	0.000144889	3.54491
RP11-846E15.4	-1.55395	5.27943	-4.70093	6.64e-06	0.000146483	3.52929
CPEB2	1.1806	4.05069	4.69894	6.69e-06	0.000147561	3.5215
AIF1L	1.16005	6.34681	4.68798	7.01e-06	0.000154165	3.4785
PXDC1	-1.2149	6.81923	-4.6796	7.26e-06	0.000158893	3.44566
FLG-AS1	1.08677	4.04604	4.67876	7.28e-06	0.000159008	3.44235
RRM1	-1.35291	9.86996	-4.67748	7.32e-06	0.000159613	3.43737
MEST	-1.19371	9.64258	-4.67717	7.33e-06	0.000159613	3.43616
SYNM	-1.4947	8.53063	-4.67689	7.34e-06	0.000159652	3.43505
BIN2	-1.12737	5.57613	-4.6751	7.39e-06	0.000160694	3.42806
SLURP1	2.91951	5.51249	4.67434	7.42e-06	0.000160908	3.42506
CENPW	-1.34879	10.6811	-4.67273	7.47e-06	0.000161839	3.41876
POP1	-1.14123	5.63917	-4.67024	7.54e-06	0.000162678	3.40903
TMEM170A	-1.07062	5.71623	-4.66933	7.57e-06	0.000163088	3.40547
SART3	-1.05358	8.5231	-4.6685	7.6e-06	0.000163351	3.40223
MCM5	-1.92236	9.00883	-4.66651	7.66e-06	0.000164108	3.39444
MIR31HG	1.83986	4.14137	4.66395	7.74e-06	0.000165405	3.38446
MYZAP	2.3073	7.15392	4.66067	7.85e-06	0.000166916	3.37164
ID4	1.19615	5.40556	4.65887	7.91e-06	0.000168013	3.36462
DPP4	1.2435	3.75144	4.65647	7.99e-06	0.000168928	3.35527
ABHD10	-1.15334	7.71966	-4.65224	8.13e-06	0.000171759	3.33877
MX2	-1.95865	7.76808	-4.65187	8.14e-06	0.000171872	3.33731
LRRC20	1.31378	6.33814	4.64914	8.23e-06	0.000173671	3.32666
MMGT1	-1.00571	11.1038	-4.64558	8.36e-06	0.000175621	3.31279
ZNF431	1.29637	4.96438	4.6439	8.41e-06	0.000176373	3.30624
MND1	-1.74941	6.70856	-4.63067	8.89e-06	0.000183694	3.25481
CMPK2	-1.93136	9.89168	-4.62059	9.26e-06	0.000190632	3.21563
CDC20	-1.67941	9.43284	-4.61658	9.42e-06	0.00019332	3.2001
RFPL1S	-1.69126	4.43376	-4.61656	9.42e-06	0.00019332	3.2
CCND1	1.43527	8.4106	4.60966	9.69e-06	0.000197002	3.17326
FAM26F	-1.18918	5.33838	-4.60423	9.91e-06	0.000200935	3.15223
CDKN2C	-1.30374	8.12162	-4.60202	1e-05	0.00020242	3.14368
SHROOM3	1.64347	7.33169	4.6004	1.01e-05	0.000203553	3.13743
WHSC1L1	-1.2256	6.3803	-4.59329	1.04e-05	0.000208381	3.10994
FOXD1	-1.98567	4.91313	-4.58627	1.07e-05	0.00021357	3.08284
PROM2	1.26538	3.89859	4.58382	1.08e-05	0.000215352	3.07338
SSX2IP	-1.46187	5.08662	-4.58002	1.09e-05	0.000217631	3.0587
CPNE8	-1.58181	6.30381	-4.57275	1.13e-05	0.000223247	3.0307
HAUS8	-1.60661	6.57591	-4.56919	1.14e-05	0.000225601	3.01697
LDOC1	1.73168	4.57857	4.56626	1.16e-05	0.000227368	3.0057
TSEN54	-1.37588	6.08143	-4.56132	1.18e-05	0.00023124	2.9867
EPHX2	1.81381	5.17446	4.55885	1.19e-05	0.000233389	2.97722
C1QB	-1.73873	8.40786	-4.55641	1.21e-05	0.000235534	2.96784
NLRX1	1.03585	6.42939	4.55387	1.22e-05	0.000237793	2.95809
ADAMDEC1	-2.28718	5.4566	-4.54655	1.26e-05	0.000243429	2.92996
LRP8	-1.54383	6.78386	-4.54397	1.27e-05	0.000245168	2.92007
ZNF473	-1.26985	4.74472	-4.53917	1.29e-05	0.000248562	2.90169
PRSS2	1.20061	4.2821	4.53899	1.29e-05	0.000248562	2.90099
IL36RN	1.98667	6.90225	4.53761	1.3e-05	0.000249563	2.89568
SERPINB9P1	1.52603	4.06744	4.53724	1.3e-05	0.000249735	2.89427
IFNAR1	-1.02091	5.76183	-4.53652	1.31e-05	0.000249858	2.89151
PHF19	-1.35082	7.8502	-4.53448	1.32e-05	0.000251737	2.88371
ZNF506	1.39592	6.13352	4.52516	1.37e-05	0.000259374	2.84804
MIS18A	-1.19609	8.54921	-4.52468	1.37e-05	0.000259663	2.84623
GK3P	-1.11337	4.21158	-4.52326	1.38e-05	0.000260752	2.84079
HOXD11	-1.67803	5.21593	-4.52189	1.39e-05	0.000261716	2.83557
NAP1L2	1.64997	4.42497	4.5207	1.39e-05	0.000262425	2.83102
BID	-1.25241	7.49638	-4.52019	1.4e-05	0.0002626	2.82906
HSPBAP1	-1.59666	8.30325	-4.52015	1.4e-05	0.0002626	2.82889
CTHRC1	-3.14629	8.50442	-4.51888	1.41e-05	0.000263536	2.82405
NEDD4	-1.09993	8.60462	-4.51639	1.42e-05	0.000265792	2.81455
RAET1E	1.58904	3.46126	4.5138	1.43e-05	0.000267753	2.80465
PCGF6	-1.23706	6.67274	-4.51106	1.45e-05	0.000270102	2.79421
RP1-93H18.6	-1.90565	6.18591	-4.51025	1.46e-05	0.000270786	2.7911
CITED2	1.50632	4.62375	4.50696	1.47e-05	0.000273555	2.77858
SDR9C7	1.40693	2.76898	4.50151	1.51e-05	0.000278133	2.75782
FOXF2	-1.82592	4.10486	-4.4965	1.54e-05	0.000283176	2.73874
MPHOSPH9	-1.023	6.38033	-4.48738	1.6e-05	0.000292686	2.70405
FANK1	1.08969	6.32933	4.47676	1.67e-05	0.000301304	2.66373
RP11-124L9.5	-1.36339	5.3466	-4.47425	1.68e-05	0.000303216	2.65419
RSPH1	1.68603	5.12041	4.4721	1.7e-05	0.000305629	2.64603
ACOT9	-1.19712	9.30988	-4.47147	1.7e-05	0.00030599	2.64367
ALOX12	3.32904	7.41032	4.46407	1.75e-05	0.000311878	2.61561
PLSCR1	-1.20681	11.2308	-4.45659	1.81e-05	0.000319256	2.58731
ZNF117	1.15629	5.02446	4.4559	1.81e-05	0.000319903	2.5847
CCT5	-1.1167	8.95949	-4.44729	1.88e-05	0.000328472	2.55219
KCNS3	-1.4135	9.06231	-4.44572	1.89e-05	0.000329336	2.54624
COX17	-1.1713	5.10627	-4.43677	1.96e-05	0.000339896	2.51247
CAB39L	1.09817	4.73119	4.43017	2.01e-05	0.000347479	2.48762
FAM111B	-1.36184	5.11482	-4.42955	2.02e-05	0.000348094	2.48528
CAMTA1	-1.01767	6.52867	-4.42282	2.07e-05	0.000355791	2.45995
ALG6	-1.11272	9.8718	-4.41873	2.11e-05	0.000360885	2.44457
ZSCAN26	-1.15857	4.70354	-4.4185	2.11e-05	0.000360954	2.44371
QSOX1	1.13481	7.23764	4.4169	2.12e-05	0.000362221	2.43769
FAM3D	3.07634	7.72968	4.41433	2.14e-05	0.000365297	2.42805
PIP	1.10499	4.28409	4.40962	2.18e-05	0.000370779	2.41036
FMO2	2.94354	4.8921	4.40663	2.21e-05	0.000374701	2.39914
SLC25A28	-1.56265	6.27157	-4.40365	2.24e-05	0.000378779	2.38799
MMP12	-3.26156	6.48269	-4.40177	2.25e-05	0.000380409	2.38092
MMEL1	1.01712	5.93865	4.39906	2.28e-05	0.00038398	2.37077
SORBS1	1.72801	5.55557	4.39577	2.31e-05	0.000387466	2.35844
TRIM59	-1.26048	9.53772	-4.395	2.31e-05	0.000388042	2.35559
CYP4F22	2.55146	5.37	4.39276	2.34e-05	0.000390701	2.34718
MXRA7	1.12832	4.63733	4.39251	2.34e-05	0.000390815	2.34624
GJB1	1.15287	3.86071	4.39071	2.35e-05	0.000392507	2.33953
PAQR4	-1.01767	8.46081	-4.38035	2.45e-05	0.000405903	2.3008
PRELID2	-1.24934	6.12985	-4.37859	2.47e-05	0.000408476	2.29422
PRPS2	-1.14944	11.0299	-4.3688	2.57e-05	0.000422033	2.25771
MYO5C	-1.8815	8.88533	-4.36033	2.66e-05	0.000433461	2.22616
SLC27A6	1.93062	3.33976	4.35492	2.72e-05	0.000441653	2.20602
CYP4F2	-1.11386	6.71797	-4.35212	2.75e-05	0.000445668	2.1956
CYP2J2	1.43964	5.00435	4.34503	2.82e-05	0.000456171	2.16927
TMEM159	1.09288	5.3382	4.33943	2.89e-05	0.000465124	2.1485
DDX20	-1.26326	8.31581	-4.3364	2.92e-05	0.000469444	2.13728
C15orf52	1.8162	6.37644	4.33216	2.97e-05	0.000475464	2.12157
RP11-1L12.3	-2.20226	4.57151	-4.32797	3.02e-05	0.000481145	2.10605
LOC284513	-1.0137	6.21959	-4.32172	3.1e-05	0.000489783	2.08293
ZIC2	-3.01168	5.23333	-4.31923	3.13e-05	0.000492996	2.0737
ERVMER34-1	-1.28022	3.55213	-4.31594	3.17e-05	0.000498096	2.06156
SLC16A9	2.06362	7.62015	4.3099	3.24e-05	0.000508081	2.03924
DCK	-1.09407	9.46068	-4.30798	3.27e-05	0.000511252	2.03217
PCBP4	1.0366	4.29683	4.30014	3.37e-05	0.000524487	2.00328
HAUS6	-1.38437	7.27696	-4.29951	3.38e-05	0.00052545	2.00094
PLA2G7	-1.98066	4.4304	-4.29285	3.47e-05	0.000536926	1.97641
OPA1	-1.12093	8.05144	-4.29076	3.5e-05	0.000539922	1.96874
FLJ32255	-1.31789	5.3665	-4.28426	3.59e-05	0.000551726	1.94483
UGT2B17	2.00874	3.98485	4.28115	3.63e-05	0.000556326	1.9334
STAT1	-1.38467	8.71557	-4.27829	3.67e-05	0.000560776	1.92291
SLC35C2	-1.01444	5.47879	-4.27601	3.71e-05	0.000564339	1.91456
RAD1	-1.23201	7.16105	-4.2757	3.71e-05	0.000564669	1.91341
CD14	-1.82266	7.17651	-4.27321	3.75e-05	0.000569097	1.90428
MMP9	-2.62776	6.50877	-4.27162	3.77e-05	0.000572287	1.89845
TNFAIP8L1	-1.08438	7.78513	-4.27042	3.79e-05	0.000573865	1.89407
BCO2	1.92678	3.9983	4.26216	3.91e-05	0.00059008	1.8638
PARP9	-1.05558	8.91981	-4.26012	3.95e-05	0.000593287	1.85634
SOSTDC1	2.83588	7.32744	4.25963	3.95e-05	0.000594046	1.85454
TPRG1	2.81469	8.65667	4.25879	3.97e-05	0.000595625	1.85147
RAP2B	-1.36342	5.61393	-4.2586	3.97e-05	0.000595681	1.85078
MAB21L3	2.09788	5.1408	4.25666	4e-05	0.000599459	1.84368
SPDL1	-1.36637	8.52394	-4.24991	4.11e-05	0.000613133	1.81902
PHIP	-1.3094	7.54894	-4.24873	4.12e-05	0.000615581	1.8147
MED14	-1.00656	5.22731	-4.248	4.14e-05	0.000616942	1.81204
ECHDC2	1.17303	7.64654	4.24628	4.16e-05	0.000620258	1.80577
LIG1	-1.07703	8.31708	-4.24218	4.23e-05	0.000627941	1.79079
NOTUM	-1.12241	5.44705	-4.23975	4.27e-05	0.000633113	1.78194
CEP97	-1.03162	4.53513	-4.2378	4.3e-05	0.000635938	1.77484
FAM216A	-1.18758	4.36302	-4.23037	4.43e-05	0.000650544	1.74776
DNAJC9	-1.14488	10.4226	-4.22511	4.52e-05	0.000661227	1.72864
COL8A2	-1.15084	4.8174	-4.22474	4.53e-05	0.000661227	1.7273
MYOM2	1.09711	4.54982	4.22377	4.55e-05	0.000663333	1.72375
KIF18A	-1.33464	5.4585	-4.22051	4.6e-05	0.000670213	1.71191
RECQL4	-1.24251	6.51477	-4.22048	4.6e-05	0.000670213	1.71179
HAUS1	-1.06766	9.59801	-4.21925	4.63e-05	0.000672159	1.70735
BCL2L12	-1.18422	5.19837	-4.21695	4.67e-05	0.000677778	1.699
LOC100505715	1.5138	5.02135	4.21659	4.67e-05	0.000678321	1.69767
NUDT18	1.45476	6.18712	4.21397	4.72e-05	0.000684409	1.68817
ANGEL2	-1.26564	5.31482	-4.21033	4.79e-05	0.000692458	1.67495
CLEC2B	-1.79345	10.2388	-4.20853	4.82e-05	0.000696626	1.66843
GTSE1	-1.19569	4.33986	-4.20065	4.97e-05	0.000712811	1.63988
BRICD5	-1.18375	3.10736	-4.2004	4.98e-05	0.000713051	1.639
OSMR	-1.02989	6.32794	-4.18746	5.23e-05	0.000745168	1.59218
LOC101928054	-1.39212	5.39587	-4.17587	5.47e-05	0.00077183	1.55035
PPP1R3C	2.22976	6.00988	4.17435	5.51e-05	0.00077544	1.54488
PTTG3P	-1.21162	7.43658	-4.17139	5.57e-05	0.000783881	1.53421
HELLS	-1.99045	6.28502	-4.16105	5.8e-05	0.00081066	1.49702
TLR2	-1.04966	5.56243	-4.16081	5.8e-05	0.00081066	1.49618
ATP6V1C2	2.1779	4.87549	4.15614	5.91e-05	0.000822944	1.47937
THAP10	-1.03405	7.09915	-4.1552	5.93e-05	0.000825418	1.47602
ZNF320	1.2333	7.19059	4.15497	5.93e-05	0.000825681	1.47517
TRIM45	-1.07549	6.20554	-4.14934	6.06e-05	0.000841761	1.45496
PTPLAD1	-1.21317	10.4279	-4.14737	6.11e-05	0.000846199	1.44791
TMEM38B	-1.51277	5.31518	-4.1472	6.11e-05	0.000846199	1.44731
ZNF300P1	2.02345	5.41585	4.13447	6.42e-05	0.000883404	1.40169
PBK	-1.32433	9.74899	-4.13427	6.42e-05	0.000883557	1.40098
ALG10	-1.042	4.24255	-4.13188	6.48e-05	0.000890629	1.39245
RPS6KA5	-1.04844	7.38957	-4.12995	6.53e-05	0.000896215	1.38553
KLC3	1.14695	3.13577	4.12688	6.61e-05	0.000904163	1.37458
C6orf89	1.01365	5.27905	4.12634	6.62e-05	0.000905513	1.37265
LOC102724017	-1.45061	5.98148	-4.12565	6.64e-05	0.000906321	1.37019
LY86	-1.05964	4.8569	-4.12086	6.76e-05	0.000919362	1.35308
ENTPD1	-1.07785	3.74294	-4.11762	6.85e-05	0.000930301	1.34151
FAM83D	-1.46219	11.068	-4.11265	6.98e-05	0.000943257	1.3238
IGFBP6	1.76862	6.17847	4.08956	7.62e-05	0.00101604	1.24172
CERS4	1.2986	5.98426	4.08073	7.88e-05	0.0010425	1.2104
SFTA2	2.75892	6.13779	4.07696	7.99e-05	0.00105634	1.19707
NFE2L3	-1.17187	7.14234	-4.07539	8.04e-05	0.00106149	1.19149
PBX3	-1.30757	7.79257	-4.07254	8.13e-05	0.00107004	1.1814
AMN1	-1.10795	5.13791	-4.06614	8.33e-05	0.00109203	1.15881
NUP210	-1.3586	6.23948	-4.05935	8.55e-05	0.00111597	1.13484
POLE	-1.54589	7.59349	-4.05829	8.58e-05	0.00111943	1.13107
MOCOS	-1.12117	6.44293	-4.05276	8.76e-05	0.00113666	1.11159
CLCN6	-1.08258	3.74871	-4.05264	8.77e-05	0.00113666	1.11118
C6orf132	1.58157	6.58361	4.0513	8.81e-05	0.00114183	1.10644
ASF1B	-1.25447	5.82711	-4.04763	8.93e-05	0.00115536	1.09352
FAM49B	-1.39817	7.45786	-4.03332	9.43e-05	0.00120703	1.04321
SP6	1.22231	4.17876	4.03291	9.45e-05	0.00120798	1.04178
AGPAT5	-1.07529	8.22365	-4.03216	9.47e-05	0.00121011	1.03913
STARD4	-1.18327	7.67914	-4.03056	9.53e-05	0.00121544	1.03352
ZNF283	-1.11846	6.59427	-4.02749	9.64e-05	0.0012289	1.02277
KRT2	2.5764	3.27639	4.02698	9.66e-05	0.00122992	1.02099
DUSP2	-1.29822	7.14761	-4.02359	9.78e-05	0.00124214	1.00909
CFD	1.59015	10.3817	4.02009	9.91e-05	0.0012568	0.996847
HCG22	1.63481	3.8743	4.01845	9.97e-05	0.00126106	0.991074
ANKRD35	1.68534	8.67753	4.0182	9.98e-05	0.00126106	0.990225
LGR6	1.23081	5.48078	4.0161	0.000100622	0.00126897	0.982876
LOC100630918	-1.07371	4.58837	-4.01469	0.000101156	0.00127366	0.977944
FAM109B	-1.23548	5.42195	-4.00409	0.000105265	0.00131275	0.940901
PLAUR	-1.12882	6.7095	-4.0005	0.000106694	0.00132915	0.928367
CDC25B	-1.6153	8.96629	-4.00035	0.000106754	0.0013292	0.927841
RDH16	1.29431	5.68855	3.99667	0.000108236	0.00134409	0.915021
KLHDC7B	-1.63252	5.15052	-3.99262	0.000109893	0.00135691	0.900884
PPP1R12A	-1.02913	8.36516	-3.98889	0.000111437	0.00137297	0.887911
EDN3	1.62792	4.19728	3.98635	0.000112501	0.00138318	0.879079
TXNDC16	-1.24469	8.67088	-3.98353	0.000113694	0.00139492	0.869272
MFSD3	1.05629	4.67464	3.97856	0.000115828	0.00141448	0.851976
CAPS	1.00574	3.64301	3.97628	0.000116817	0.00142187	0.844076
HAPLN3	-1.17293	5.21179	-3.97619	0.000116857	0.00142187	0.843758
HMGB3P1	-1.02885	4.70821	-3.97479	0.000117471	0.00142591	0.838887
EPSTI1	-1.51673	8.17199	-3.97346	0.000118055	0.00143189	0.834275
PRAC1	2.22972	5.19361	3.9717	0.000118832	0.00143921	0.828175
SET	-1.12001	9.64555	-3.96817	0.000120408	0.00145455	0.815928
PRPH	1.17114	3.6382	3.96121	0.000123575	0.00148214	0.791804
GCLC	-1.17673	9.54259	-3.94758	0.000130001	0.00154582	0.744698
MORC4	-1.16584	9.49569	-3.94558	0.000130971	0.001555	0.737793
CUEDC1	1.07645	4.50341	3.94371	0.000131886	0.00156191	0.731331
FAM105A	-1.1243	4.51399	-3.92817	0.000139711	0.00164465	0.677797
MDK	-1.75724	5.1056	-3.92649	0.000140585	0.00165411	0.672004
ZNF426	1.22185	4.97392	3.92064	0.000143658	0.00168604	0.651931
AKIRIN2	1.00328	8.04991	3.91893	0.00014457	0.00169506	0.646056
GRAMD2	1.1556	3.21187	3.91737	0.000145409	0.001703	0.640682
SFMBT1	-1.14735	5.90699	-3.9088	0.000150085	0.00175013	0.6113
C5	-1.10006	7.12252	-3.90771	0.000150693	0.0017546	0.607552
FST	-2.14134	5.01609	-3.90611	0.000151583	0.00176147	0.602088
HOXC6	-2.32851	4.99265	-3.90448	0.000152498	0.00176949	0.596499
FLJ45482	-1.14593	6.28385	-3.89149	0.000159974	0.00184433	0.552092
SMIM5	1.64443	7.98551	3.89137	0.000160046	0.00184433	0.551677
PTPRCAP	1.52764	4.42126	3.88815	0.000161954	0.00186085	0.540681
NDRG4	1.8381	6.54757	3.88206	0.000165622	0.00189282	0.519908
DDX60	-1.25939	10.2295	-3.87288	0.000171294	0.00194442	0.488675
PEX11G	1.10664	6.49228	3.86431	0.000176764	0.001994	0.459529
DMKN	2.65367	8.9734	3.85849	0.000180567	0.00203008	0.439798
ISG20	-1.4279	8.5225	-3.85488	0.000182973	0.00205419	0.427527
TYMS	1.21517	5.56727	-3.85009	0.000186204	0.00208449	0.411304
LOC283588	-1.07459	5.45432	-3.84656	0.000188616	0.00210648	0.399376
CENPH	-1.26518	6.15208	-3.84406	0.000190345	0.00212176	0.390921
KIAA1804	-1.36583	8.45317	-3.83936	0.000193636	0.00215095	0.375036
FBXL7	1.17164	6.65424	3.83928	0.000193696	0.00215095	0.374751
SNORA72	-1.07482	5.336	-3.83875	0.000194067	0.00215406	0.372975
C1QC	-1.08911	6.33819	-3.83265	0.000198431	0.00219318	0.352374
SCNN1B	2.23867	7.4186	3.83126	0.000199436	0.00220222	0.347693
MAP4K1	-1.58201	4.43329	-3.8281	0.000201746	0.00222147	0.337027
SNX10	-1.41491	7.1963	-3.82605	0.000203258	0.00223498	0.330111
CRCT1	3.38679	5.91474	3.82517	0.000203913	0.00224114	0.32713
SLC52A1	-1.44247	4.93362	-3.82222	0.000206106	0.00226312	0.317224
TP53I3	1.44058	10.5322	3.82162	0.00020656	0.00226385	0.315185
CHTF18	-1.28684	6.98571	-3.82158	0.000206592	0.00226385	0.315044
CST6	2.33021	6.89535	3.81953	0.000208134	0.00227465	0.308155
TMEM140	-1.12469	3.69218	-3.81894	0.000208582	0.00227649	0.306165
ZSCAN18	1.02369	3.67051	3.81852	0.000208896	0.0022778	0.304773
SH3PXD2A-AS1	1.62026	5.30119	3.81356	0.000212693	0.00230801	0.288091
EGR1	-1.12232	10.9731	-3.8135	0.000212745	0.00230801	0.287866
AREG	1.22356	5.82657	3.81308	0.000213066	0.00230936	0.286469
PIP5K1C	1.06074	5.49831	3.80233	0.000221537	0.0023852	0.250373
C12orf75	-1.28202	10.4015	-3.80055	0.000222968	0.0023979	0.244414
MGLL	1.46334	8.70737	3.79908	0.00022416	0.00240851	0.239481
VSIG2	1.49524	4.02311	3.79181	0.000230128	0.00246028	0.215161
CELSR3	-1.15327	3.22951	-3.78763	0.00023363	0.00248979	0.201187
LOC441178	1.99585	3.8228	3.78097	0.000239323	0.00254125	0.178913
UPP1	1.29118	9.74926	3.77982	0.000240319	0.00254955	0.17507
RP1-151F17.2	-1.32785	5.85874	-3.77767	0.000242185	0.00256009	0.167914
PCSK9	-1.45649	6.14388	-3.77603	0.000243619	0.00257294	0.162452
PAG1	-1.33689	6.16308	-3.75122	0.000266364	0.00278068	0.0799181
LHX2	-1.11415	3.11495	-3.75045	0.000267098	0.00278588	0.0773725
ZNF415	1.69594	6.85124	3.74576	0.000271624	0.00282681	0.0618425
ASXL1	-1.30642	6.84521	-3.7415	0.000275807	0.00285644	0.0477173
MED30	-1.25222	7.95635	-3.74007	0.000277221	0.00286982	0.0429917
PRR15L	1.42879	5.08778	3.73719	0.000280098	0.00289323	0.0334531
LINC01094	1.51307	4.13711	3.73705	0.000280237	0.0028934	0.0329943
PLOD2	-1.32501	7.81935	-3.72232	0.000295381	0.00301535	-0.0156291
CLDN1	-1.34824	10.9321	-3.71822	0.000299737	0.00305187	-0.0291496
RFWD3	-1.2561	7.95368	-3.71737	0.000300644	0.00305744	-0.0319409
TNNT1	-1.36182	3.13166	-3.7133	0.000305037	0.00309732	-0.0453368
NUDT1	-1.20473	9.47836	-3.70473	0.000314495	0.00316513	-0.0735297
TPSB2	1.1801	3.1558	3.7026	0.000316885	0.0031851	-0.0805194
CLIC3	2.58946	7.10774	3.70108	0.000318598	0.00319822	-0.0854958
BEX4	1.66482	8.47277	3.69974	0.000320126	0.00320672	-0.0899129
SPP1	-1.38565	5.49692	-3.69701	0.00032324	0.00323377	-0.0988471
F3	1.4107	11.1463	3.69245	0.000328525	0.00327689	-0.113817
DHRS9	1.75973	3.45617	3.68702	0.000334906	0.00332924	-0.131568
NCF2	-1.12042	4.58914	-3.68417	0.000338316	0.00335322	-0.140916
PRKCI	-1.14818	9.53624	-3.67831	0.000345409	0.00340773	-0.160059
ZNF541	-1.3341	3.17241	-3.67735	0.000346584	0.00341524	-0.163192
IFI44L	-2.63981	6.88421	-3.67096	0.000354498	0.00347843	-0.184016
PAXBP1	-1.26943	6.51787	-3.66889	0.000357102	0.00349668	-0.190766
LINC01305	-2.24404	4.41216	-3.66574	0.000361107	0.0035271	-0.201053
PRSS27	2.32903	5.98416	3.65785	0.000371292	0.00360859	-0.226698
GBP1	-1.44867	10.2349	-3.64722	0.000385466	0.00371107	-0.261233
CPSF6	-1.05407	9.30878	-3.64245	0.000391983	0.00376611	-0.276685
RP11-403P17.3	1.02628	5.34229	3.64227	0.000392228	0.00376692	-0.27726
NDN	1.9725	6.99894	3.63841	0.000397588	0.00381529	-0.289769
CCDC77	-1.02645	7.97174	-3.62619	0.000415013	0.00395186	-0.329285
ZNF318	-1.14678	6.76191	-3.62358	0.000418828	0.00398013	-0.337713
SLC25A33	-1.03477	7.70746	-3.61957	0.000424751	0.00402509	-0.350647
LOC100507221	1.46252	4.01894	3.61439	0.000432507	0.00407718	-0.36731
MAL	3.14032	11.4392	3.6109	0.000437828	0.00412073	-0.378567
GBP5	-1.3534	4.89101	-3.60892	0.000440855	0.00414259	-0.384912
EMC3-AS1	-1.38794	5.3078	-3.60731	0.000443343	0.00416265	-0.390092
TTLL7	-1.11364	3.58883	-3.60326	0.000449655	0.0042074	-0.403106
SOAT1	-1.17013	7.16094	-3.59888	0.000456578	0.0042614	-0.417168
RFC3	-1.29218	3.9209	-3.59668	0.000460091	0.00428191	-0.424223
RAD54L2	1.07645	3.71807	3.58707	0.000475749	0.00439678	-0.455017
IFI44	-1.61767	8.84692	-3.58707	0.000475756	0.00439678	-0.455031
NEU1	-1.19539	7.26396	-3.58605	0.000477441	0.00440888	-0.458282
NFATC4	1.09346	3.27342	3.57327	0.000499107	0.00457304	-0.499103
IL17RB	-1.56789	5.9048	-3.5695	0.000505678	0.00462604	-0.511131
ZNF304	1.10634	7.62059	3.56594	0.000511953	0.00467254	-0.522471
SULT2B1	1.61888	9.34532	3.55628	0.000529353	0.0048071	-0.553195
ARHGAP4	-1.21202	6.17538	-3.55587	0.00053011	0.00481039	-0.554508
KRT78	1.46197	6.27784	3.54542	0.000549581	0.00495825	-0.587658
GPX3	2.25639	7.96624	3.54384	0.000552588	0.00498132	-0.592671
MANEAL	-1.23897	6.21693	-3.54377	0.000552726	0.00498132	-0.592901
CD177	1.38356	3.52012	3.53828	0.000563291	0.00504709	-0.610295
ZDHHC23	-1.3872	7.44201	-3.53176	0.000576062	0.00514192	-0.630887
CYP2B7P	2.21037	5.63142	3.5313	0.000576982	0.00514234	-0.632353
C17orf75	-1.36584	7.40824	-3.52712	0.000585329	0.00520292	-0.645543
PEAR1	1.02641	5.46014	3.52175	0.000596229	0.00526994	-0.662485
PTK6	1.23388	8.58849	3.52138	0.000597002	0.00527479	-0.663674
CXCR2	1.55094	7.3537	3.51063	0.000619411	0.0054259	-0.6975
MIS18BP1	-1.05835	5.18079	-3.51003	0.000620682	0.00543299	-0.699382
C6orf106	-1.02172	4.98299	-3.50795	0.000625119	0.0054637	-0.705919
CXorf24	-1.17146	5.13414	-3.50388	0.000633885	0.00553414	-0.718698
TRAPPC6A	1.24994	6.69764	3.50347	0.00063478	0.00553719	-0.719991
CSF3	1.62673	5.19109	3.50221	0.000637516	0.00554936	-0.723938
CTSS	-1.09407	8.60069	-3.50126	0.00063961	0.00555936	-0.726947
PGR	1.28429	4.90653	3.50083	0.000640538	0.00556134	-0.728277
PNLIPRP3	2.20802	4.89841	3.49666	0.000649732	0.00563276	-0.741352
PIGK	-1.03854	8.04257	-3.49555	0.0006522	0.00565208	-0.744831
TRIM16	1.3622	9.16312	3.49536	0.000652636	0.00565377	-0.745443
TNFSF13B	-1.22791	3.97183	-3.49418	0.000655271	0.00567034	-0.74914
MARCKSL1	-1.18464	10.3255	-3.49394	0.00065581	0.00567225	-0.749893
CRYAB	2.28063	7.43279	3.49058	0.000663356	0.00572346	-0.760388
KLK13	1.59505	5.56873	3.4878	0.000669695	0.00576124	-0.769111
GALNT5	1.82287	6.2955	3.48095	0.000685509	0.00587493	-0.790513
PLIN3	1.18567	9.15773	3.48038	0.000686823	0.00588062	-0.792268
HOPX	1.57855	6.45383	3.47928	0.000689408	0.00589418	-0.795713
LRRC8B	-1.08106	6.66191	-3.4764	0.000696204	0.00594148	-0.804706
RYR1	-1.43262	3.73545	-3.47552	0.000698298	0.00595503	-0.807459
SH3BGRL2	1.70338	7.76519	3.47047	0.000710392	0.00604283	-0.823199
LCE3D	3.28438	7.69502	3.46496	0.000723791	0.00614569	-0.840324
BBOX1	2.28173	8.38028	3.46474	0.000724339	0.00614687	-0.841018
TMEM120A	1.32514	5.78255	3.46469	0.000724453	0.00614687	-0.841162
SPEN	-1.21988	6.87963	-3.46149	0.000732375	0.00619744	-0.851129
SCCPDH	-1.39278	5.73932	-3.45624	0.000745538	0.00629173	-0.86745
RAB23	-1.01998	7.66706	-3.44799	0.000766646	0.00643064	-0.893023
TSLP	-1.35708	5.41032	-3.44376	0.00077769	0.00651166	-0.906122
AR	1.36258	6.01086	3.43985	0.00078802	0.00658877	-0.918205
GPSM2	-1.03673	8.25757	-3.43341	0.000805348	0.00670506	-0.93812
UGT8	-1.18475	4.42767	-3.43236	0.000808206	0.00671906	-0.941362
CXCL9	-2.57489	6.69409	-3.43166	0.000810104	0.00672561	-0.94351
TM7SF2	1.58019	7.02898	3.4284	0.000819059	0.00678243	-0.953572
FBXO45	-1.04682	7.54437	-3.42488	0.000828828	0.00684605	-0.964423
EIF2AK2	1.01127	6.44943	3.42417	0.000830814	0.00685881	-0.966614
SLC35F2	-1.21016	6.99042	-3.42301	0.000834047	0.00687825	-0.970167
MX1	-1.12918	10.7666	-3.41927	0.000844629	0.00694719	-0.981704
WDR52	-1.19881	6.15546	-3.41619	0.000853415	0.00700605	-0.991173
THSD7B	1.11754	4.24279	3.41336	0.000861559	0.00706125	-0.999861
C2orf88	1.62086	4.71184	3.41232	0.000864582	0.00708042	-1.00306
KBTBD12	-1.36151	4.82968	-3.40754	0.00087856	0.00716992	-1.01773
XPR1	-1.09201	6.88494	-3.4065	0.000881615	0.00718987	-1.02091
MAP7D2	-1.94938	3.82752	-3.40332	0.000891067	0.00724617	-1.03066
RP11-196G18.24	-1.01797	8.94468	-3.40136	0.000896946	0.00728459	-1.03668
UBE2S	-1.02491	4.88075	-3.39741	0.000908883	0.00737135	-1.04876
TMPRSS11E	2.33853	8.13856	3.39449	0.000917827	0.00743364	-1.05772
COL17A1	1.14344	3.58068	3.39398	0.000919381	0.00744366	-1.05926
GADD45G	1.31271	3.69887	3.39244	0.000924148	0.00747454	-1.06399
CNGA1	1.03367	3.81456	3.38921	0.000934163	0.00754136	-1.07384
ZNF662	1.21124	3.99707	3.38916	0.000934334	0.00754136	-1.07401
MPST	1.0034	7.62812	3.3885	0.000936388	0.00755535	-1.07602
PIK3CA	-1.0434	4.84909	-3.38751	0.000939484	0.00757513	-1.07903
PPL	1.07486	13.1224	3.38598	0.000944287	0.00760864	-1.08369
ASAP1	-1.23773	5.98756	-3.38521	0.000946739	0.00762579	-1.08606
CSTB	1.1506	11.5671	3.38451	0.000948941	0.0076383	-1.08819
NIPAL4	1.79034	7.44174	3.37924	0.00096577	0.00773521	-1.10425
FLJ16734	1.00158	4.94471	3.37829	0.000968862	0.00775617	-1.10717
PSPC1	-1.0906	7.31692	-3.37361	0.000984063	0.00785381	-1.12139
HIST1H2BE	-1.15935	6.81235	-3.37167	0.000990455	0.00787808	-1.12731
CRYM	1.42134	7.05447	3.36864	0.00100049	0.00794445	-1.13651
IL18	1.51249	9.47089	3.36665	0.00100715	0.00798659	-1.14258
SLC16A6	1.17897	7.07428	3.36259	0.00102084	0.0080842	-1.1549
CECR1	1.22689	5.62168	3.36227	0.0010219	0.00808718	-1.15585
TMEM56	-1.15471	5.56138	-3.35937	0.00103182	0.00814213	-1.16467
TGM3	2.3399	4.74936	3.35912	0.00103265	0.00814213	-1.16541
RSAD2	-1.80383	5.63705	-3.35818	0.00103588	0.00815934	-1.16825
ZNF165	-1.31352	6.2121	-3.35463	0.00104817	0.00823937	-1.17903
DENND1B	-1.03746	7.69884	-3.35249	0.00105563	0.00828444	-1.1855
ENO2	-1.71714	7.62568	-3.35217	0.00105675	0.00829041	-1.18646
STAT4	-1.32045	4.32685	-3.34263	0.00109069	0.00850848	-1.21532
REEP6	1.06972	3.48808	3.34241	0.00109148	0.0085118	-1.21598
CCDC88B	1.69386	5.10752	3.34206	0.00109272	0.00851865	-1.21701
ZNF667-AS1	1.54402	5.81774	3.33996	0.00110035	0.00856398	-1.22337
KRT32	1.06054	3.71164	3.33968	0.00110136	0.00856894	-1.2242
BNIP3	1.13821	9.22815	3.33739	0.00110976	0.00861436	-1.23113
GCNT3	1.93991	7.05434	3.33545	0.00111687	0.00865812	-1.23696
FBXO32	1.10431	4.85585	3.33279	0.00112675	0.00872326	-1.245
KLF4	1.06627	9.1605	3.32746	0.00114672	0.00885558	-1.26102
TP53AIP1	1.34794	5.99554	3.32614	0.00115172	0.0088902	-1.26498
VMP1	-1.47948	11.5475	-3.32583	0.00115291	0.00889356	-1.26592
TAF1A	-1.18982	7.60267	-3.32583	0.00115291	0.00889356	-1.26593
MSH2	-1.13957	9.75817	-3.32476	0.00115699	0.00892209	-1.26914
ASB12	-1.30137	5.78222	-3.31694	0.00118718	0.00910714	-1.29263
CEACAM7	1.31803	4.50213	3.31278	0.00120354	0.00920987	-1.30511
ZNF542P	1.01083	4.66877	3.3117	0.00120781	0.00923825	-1.30833
SPINK2	1.19605	3.35201	3.30944	0.00121681	0.00929198	-1.3151
PSMB9	-1.1387	10.4073	-3.30251	0.00124481	0.00947505	-1.33583
PRTFDC1	-1.55163	8.4164	-3.29954	0.00125702	0.00955252	-1.34472
IL7R	-1.41274	7.33403	-3.29826	0.00126231	0.00958034	-1.34855
LPIN1	1.15214	7.85518	3.29384	0.00128071	0.00969185	-1.36173
FAM69A	-1.01956	5.42793	-3.29361	0.00128167	0.00969512	-1.36241
HIST1H2BH	-1.0415	6.09893	-3.2935	0.00128214	0.00969512	-1.36274
C11orf45	1.02969	4.08515	3.2896	0.00129862	0.00979275	-1.37438
SLC34A2	1.51288	5.83298	3.28188	0.00133179	0.00998525	-1.39734
MCM7	-1.33223	10.6012	-3.27916	0.00134366	0.0100646	-1.40542
RPS6KA2	1.14468	4.12049	3.2772	0.00135228	0.0101143	-1.41124
KCNK7	1.15368	3.26556	3.25495	0.00145386	0.0107395	-1.47714
CXCL10	-1.97263	7.92144	-3.25157	0.00146988	0.0108409	-1.4871
LOC102724356	-1.14475	7.82592	-3.25085	0.00147336	0.0108601	-1.48925
SLC20A1	-1.08132	8.33959	-3.25081	0.00147356	0.0108601	-1.48937
MSL2	-1.29008	7.27498	-3.24803	0.00148686	0.0109421	-1.49755
CXCL8	-1.2655	6.03591	-3.2423	0.00151473	0.0111024	-1.51443
ZBED8	-1.01959	4.44102	-3.24229	0.00151478	0.0111024	-1.51446
TAZ	-1.06402	4.83867	-3.23771	0.00153741	0.011249	-1.52794
AC005523.2	-1.15008	5.04664	-3.23641	0.00154389	0.0112851	-1.53176
HIST1H1C	-1.29733	9.28601	-3.23489	0.00155152	0.0113364	-1.53624
PSCA	1.58369	6.63521	3.23439	0.001554	0.0113474	-1.53769
MIRLET7BHG	1.11752	4.28116	3.23341	0.00155893	0.0113697	-1.54057
HYAL1	-1.1212	3.18318	-3.23033	0.00157455	0.0114583	-1.54962
IFI6	-1.32417	8.3814	-3.2187	0.00163469	0.0118119	-1.58367
PLSCR4	-1.0172	9.32298	-3.21832	0.0016367	0.0118229	-1.58479
GSTA4	1.18351	9.58157	3.21201	0.00167027	0.0120256	-1.60322
CDK4	-1.03785	9.86475	-3.20126	0.00172899	0.0123567	-1.63458
LOC102724275	-1.16361	6.2817	-3.19584	0.00175928	0.012501	-1.65034
ALMS1	-1.00524	7.93166	-3.19051	0.00178959	0.012659	-1.66584
SPINK5	2.32085	11.7852	3.18859	0.0018006	0.012733	-1.6714
RCSD1	-1.24847	5.70585	-3.18303	0.00183292	0.0129234	-1.68753
REEP1	-1.19982	5.26371	-3.17317	0.00189156	0.0132488	-1.71608
CWH43	2.05453	7.40464	3.17158	0.00190113	0.0133013	-1.72066
ZG16B	2.06947	7.25602	3.1563	0.00199585	0.0138229	-1.76471
SBSN	2.76227	9.69829	3.15498	0.00200427	0.013869	-1.76852
GCHFR	-1.04428	7.39236	-3.1528	0.00201819	0.0139243	-1.77479
KLK6	2.15258	5.13296	3.14264	0.00208422	0.0142918	-1.80393
RBMXL1	-1.11248	9.30762	-3.13874	0.00211011	0.0144273	-1.81511
FAM213A	1.00684	10.7953	3.13354	0.00214511	0.0146156	-1.82999
ICOS	-1.2854	4.56194	-3.12952	0.00217248	0.0147721	-1.84146
SP110	-1.01795	5.94715	-3.11943	0.00224275	0.015171	-1.87026
SPINK7	3.24175	8.31429	3.11862	0.0022485	0.0151983	-1.87257
LOX	-1.24355	5.394	-3.11858	0.00224873	0.0151983	-1.87266
DGAT2	1.1908	5.92064	3.11815	0.0022518	0.0152103	-1.8739
RHPN2	-1.13375	8.2342	-3.11261	0.00229143	0.0154495	-1.88967
GPR171	-1.17249	3.0836	-3.11213	0.0022949	0.0154659	-1.89104
C5orf30	-1.04011	9.41327	-3.1115	0.00229943	0.015492	-1.89282
POGK	-1.11435	7.15684	-3.1099	0.00231103	0.0155657	-1.89737
RGS1	-1.2577	6.91289	-3.09575	0.00241595	0.0161063	-1.93749
ZNF302	-1.24436	6.59441	-3.09348	0.00243315	0.0162026	-1.9439
CRABP2	1.62942	10.3975	3.0922	0.00244293	0.0162585	-1.94752
EPS8L1	1.16659	8.41699	3.07941	0.00254258	0.0167826	-1.98362
ANKRD36BP2	-1.22387	5.01921	-3.07445	0.00258222	0.0169793	-1.99758
A2ML1	1.58076	7.35173	3.05978	0.00270281	0.0175889	-2.03876
ITK	-1.31468	5.34976	-3.05867	0.00271218	0.0176412	-2.04188
CHP2	-1.39204	4.68084	-3.05729	0.00272385	0.0177024	-2.04575
TMPRSS11B	2.82938	9.28141	3.05395	0.00275221	0.0178522	-2.05509
EGR2	-1.09439	7.08326	-3.04755	0.00280737	0.0181399	-2.07298
KLK11	1.8305	10.248	3.03568	0.00291231	0.0186927	-2.10604
CRNN	3.54078	10.0972	3.03549	0.00291409	0.0186959	-2.10659
INA	-1.09356	6.3857	-3.02287	0.0030297	0.0193113	-2.14163
RP5-1074L1.4	-1.07187	7.22949	-3.0208	0.00304907	0.0194032	-2.14737
SLC16A1	-1.58731	6.1476	-3.01751	0.00308013	0.0195423	-2.15649
PCOLCE2	-1.40225	4.89381	-3.01612	0.00309327	0.019586	-2.16032
PLAG1	1.06716	7.23801	3.0131	0.00312211	0.019689	-2.16867
CHEK2	-1.26086	6.62027	-3.01026	0.00314948	0.0198223	-2.17653
NUDT3	1.11771	5.59768	3.00746	0.00317666	0.0199666	-2.18426
SLPI	1.18219	12.9046	2.99373	0.00331309	0.0207024	-2.22207
SLC24A3	1.28158	9.84728	2.9829	0.00342457	0.0212	-2.25182
MALL	1.30443	11.2371	2.98152	0.00343905	0.0212691	-2.25561
EID3	-1.10315	6.82027	-2.97809	0.00347514	0.0214472	-2.26498
FAM189A2	1.3571	5.06066	2.96825	0.00358074	0.0219951	-2.29187
TGM5	1.5778	6.04718	2.96525	0.00361356	0.0221491	-2.30006
CXCL14	1.82589	10.638	2.96418	0.00362531	0.0221877	-2.30297
DDX6	-1.11654	5.82572	-2.9632	0.00363615	0.0222303	-2.30565
LY96	-1.27101	6.27243	-2.94762	0.00381194	0.0230372	-2.34802
FAM83A	1.30509	6.89559	2.94481	0.00384444	0.023179	-2.35563
CYSRT1	1.94615	9.08736	2.94259	0.00387036	0.0232953	-2.36166
SLC25A36	-1.16629	7.90923	-2.93764	0.00392854	0.0235652	-2.37503
ALPP	1.42638	2.92852	2.93755	0.00392959	0.0235655	-2.37527
PAPSS2	1.16153	6.60715	2.93359	0.00397686	0.023766	-2.38599
SLC38A1	-1.12737	8.07988	-2.93338	0.00397941	0.0237734	-2.38657
IVL	1.82345	10.3597	2.93067	0.00401203	0.0239096	-2.39388
CYTIP	-1.16744	8.0081	-2.93064	0.00401239	0.0239096	-2.39396
IL20RA	1.08392	7.27525	2.92829	0.00404081	0.0240546	-2.40029
SPINK6	2.02274	4.06246	2.92684	0.00405846	0.0241353	-2.40419
CD207	1.44571	3.91196	2.91495	0.0042061	0.0248208	-2.4362
ENDOU	2.54778	6.68558	2.90778	0.00429749	0.0252756	-2.45544
TDRD9	-2.05788	4.40137	-2.89595	0.00445229	0.0259652	-2.4871
HPGD	1.81418	9.03287	2.89544	0.00445905	0.0259982	-2.48846
SELL	-1.3257	3.67921	-2.85445	0.00503645	0.0285233	-2.59726
MGA	-1.0719	6.43897	-2.85274	0.00506193	0.0286125	-2.60176
GPR183	-1.07109	6.80098	-2.85048	0.00509578	0.0287693	-2.60771
P2RY2	1.24209	7.77111	2.84095	0.00524114	0.0293434	-2.6328
NR4A2	-1.36757	7.81264	-2.83004	0.005412	0.0300283	-2.6614
EMP1	1.19747	8.22409	2.82838	0.00543844	0.0301395	-2.66574
MRGPRF	1.14625	6.02353	2.82778	0.00544804	0.0301714	-2.66731
SMYD2	-1.06102	3.64917	-2.82719	0.00545753	0.0301908	-2.66887
OASL	-1.04606	3.47223	-2.82564	0.00548234	0.0302687	-2.67291
PRKDC	-1.0767	6.19788	-2.82238	0.005535	0.0304665	-2.68143
UPK1B	1.74222	3.46708	2.81918	0.00558722	0.0306964	-2.68979
GJB2	1.42906	14.1387	2.81624	0.00563547	0.0308894	-2.69745
MROH2A	-1.09092	3.43875	-2.81399	0.00567266	0.0310353	-2.70331
RP3-508I15.21	-1.14202	5.93226	-2.8114	0.00571588	0.0312137	-2.71006
S100P	-1.60511	10.9716	-2.80254	0.00586565	0.0318036	-2.73309
CD9	1.30166	5.45367	2.79727	0.00595645	0.0321394	-2.74675
GZMB	-1.57301	6.39826	-2.79399	0.00601355	0.0323577	-2.75524
FAM46C	-1.06725	6.22777	-2.77711	0.00631561	0.0335463	-2.79881
H2BFS	-1.09307	8.09825	-2.77022	0.00644291	0.03413	-2.81654
CXCL11	-1.57657	4.70713	-2.76925	0.00646101	0.0341845	-2.81903
GGT6	1.2394	7.57153	2.76815	0.00648163	0.0342657	-2.82186
SCEL	1.39804	8.23007	2.74776	0.00687407	0.0357536	-2.87403
CXCR4	-1.06071	2.62126	-2.74654	0.00689822	0.0358634	-2.87714
CXCL1	-1.8926	9.89434	-2.74133	0.00700214	0.0363217	-2.8904
KLK12	2.00924	8.81405	2.71841	0.00747689	0.0383631	-2.94853
CLU	1.38683	7.01754	2.71589	0.00753086	0.0385979	-2.9549
SLIT2	1.1546	6.04406	2.70751	0.00771281	0.0393589	-2.97603
RDH12	2.25711	7.87689	2.70394	0.00779142	0.0396601	-2.985
FMO1	-1.38879	3.64055	-2.67353	0.00849213	0.0423526	-3.0611
COCH	-1.47105	4.07052	-2.67235	0.00852028	0.0424655	-3.06402
TMEM71	-1.62251	6.69684	-2.66754	0.00863655	0.042891	-3.07599
EVI2B	-1.08847	7.31263	-2.66117	0.00879275	0.0434739	-3.0918
IL1R2	1.78656	8.77365	2.65969	0.00882941	0.0436185	-3.09547
SLC45A4	-1.07715	6.21523	-2.64813	0.00912028	0.0446987	-3.12405
NDP	1.07953	3.82133	2.64637	0.00916525	0.044835	-3.12839
ALCAM	-1.22953	6.38886	-2.62433	0.00974661	0.047014	-3.18255
DNM1	-1.3992	5.7074	-2.62275	0.00978973	0.0471833	-3.18644
NLRC3	-1.22324	5.51864	-2.61917	0.0098875	0.0475279	-3.19518
GPAT2	-1.83413	3.5677	-2.61067	0.0101236	0.0483664	-3.21593
WFDC2	1.1808	4.04431	2.5961	0.01054	0.0498997	-3.25136
HBB	1.57589	9.21956	2.59561	0.0105541	0.0499314	-3.25253
NCEH1	-1.13785	7.8322	-2.59557	0.0105552	0.0499314	-3.25262
LOC102724689	1.29131	8.0352	2.59481	0.0105775	0.0500054	-3.25447
PRIMA1	-1.00435	7.9628	-2.58464	0.0108783	0.05115	-3.27909
CRISPLD1	1.2068	4.47598	2.58206	0.0109556	0.0513707	-3.2853
TTC14	-1.009	7.65987	-2.57154	0.0112769	0.0524765	-3.31065
ZC3H12D	-1.06298	6.28947	-2.56885	0.0113603	0.0527009	-3.31712
WDR54	-1.47214	6.64038	-2.56331	0.0115338	0.053306	-3.3304
GOLIM4	-1.02746	5.8182	-2.55114	0.0119234	0.0546452	-3.3595
GDPD3	1.11745	8.42793	2.55095	0.0119296	0.0546576	-3.35996
EGFL6	-1.16978	7.68706	-2.54798	0.0120268	0.0549475	-3.36706
GREM1	-1.42351	4.32816	-2.54233	0.012213	0.0555619	-3.3805
HPSE	-1.066	7.23995	-2.53905	0.0123226	0.0558974	-3.38832
LOC102659288	1.59602	5.25652	2.53208	0.0125577	0.0565819	-3.40485
HRASLS	-1.32263	6.09221	-2.51854	0.0130267	0.0582318	-3.43689
RNF128	1.25423	7.11575	2.5173	0.0130703	0.0583258	-3.43981
TFF1	1.51654	4.5851	2.51552	0.0131331	0.0585252	-3.44399
CD38	-1.15052	3.1816	-2.51436	0.0131745	0.058664	-3.44674
ANKRD29	1.0282	6.51662	2.49731	0.0137933	0.0606843	-3.4868
EPHA4	-1.01683	4.48707	-2.49696	0.0138059	0.060717	-3.48759
SMC3	-1.03862	8.24612	-2.49239	0.0139763	0.0613288	-3.49829
PRSS3	1.58831	7.3079	2.4874	0.0141643	0.061946	-3.50994
S100A12	1.70407	9.47457	2.48468	0.0142681	0.0622491	-3.51629
ALOX12B	1.96949	5.80255	2.48023	0.014439	0.0628315	-3.52666
CA12	1.16376	8.73823	2.47271	0.0147315	0.063833	-3.54413
SULF1	-1.20576	5.80404	-2.47064	0.0148132	0.0640917	-3.54894
DKK3	1.10082	6.79301	2.46926	0.0148678	0.0642694	-3.55214
DSG1	2.35968	7.49064	2.4585	0.0152993	0.065652	-3.57702
SPON1	1.2108	5.17565	2.43734	0.0161805	0.0685084	-3.62567
LCN2	1.35429	12.4328	2.43511	0.0162761	0.0687403	-3.63079
KRT4	1.65443	9.77756	2.43463	0.0162966	0.068802	-3.63188
ISG15	-1.15512	9.6598	-2.42082	0.0168997	0.0705906	-3.66339
ANXA9	1.00026	4.92477	2.4149	0.0171645	0.0713899	-3.67687
PITX1	1.05716	5.88593	2.41433	0.0171899	0.0714828	-3.67815
GSPT2	1.08175	6.11542	2.41177	0.0173059	0.0718192	-3.68397
CNFN	1.9081	10.2676	2.39127	0.0182576	0.0748376	-3.7303
SLC26A4	1.27552	5.95272	2.38965	0.0183345	0.0750354	-3.73394
CTCFL	-1.39664	4.48018	-2.38261	0.0186733	0.0759978	-3.74976
LOR	1.71076	3.47292	2.38112	0.0187458	0.0761487	-3.75311
NTS	-1.58621	3.72119	-2.37408	0.0190907	0.0770442	-3.76885
PPAP2C	-1.23189	7.6403	-2.35102	0.0202619	0.0804462	-3.82021
PAX8-AS1	1.02814	6.81744	2.34519	0.0205676	0.0813947	-3.83311
PAMR1	1.16481	8.62386	2.3451	0.0205724	0.0813947	-3.83331
IGLL3P	-1.0327	10.6729	-2.34484	0.0205862	0.0814206	-3.83389
KLK10	1.28075	7.51043	2.33318	0.0212107	0.083146	-3.85961
WIF1	1.28401	4.90112	2.31171	0.0224039	0.0866251	-3.90666
PKDCC	1.40398	4.56199	2.30427	0.0228314	0.0878015	-3.92288
AADACL2	1.28008	4.70857	2.27426	0.0246282	0.0926217	-3.98779
NSG1	1.25018	9.20953	2.27394	0.0246477	0.0926652	-3.98847
C14orf80	-1.01195	6.97542	-2.27097	0.0248324	0.0931513	-3.99486
RBP7	1.18735	7.98178	2.26423	0.0252555	0.0944371	-4.0093
LOC100130476	1.53818	6.14353	2.25724	0.0257009	0.0955707	-4.02424
CPA4	1.01196	3.84958	2.24596	0.0264349	0.0974376	-4.04829
TGM1	1.50686	9.6207	2.24167	0.0267187	0.098084	-4.0574
VCAM1	-1.03422	9.06833	-2.23959	0.0268573	0.0984543	-4.06181
SOX17	1.24959	4.4659	2.22629	0.0277576	0.100738	-4.08991
IFI35	-1.00468	7.91661	-2.20949	0.0289329	0.103751	-4.12521
CYP3A5	1.05579	8.15732	2.19736	0.0298084	0.106009	-4.15054
ME1	1.20382	8.65207	2.19224	0.0301851	0.107017	-4.1612
CFH	-1.04959	9.05902	-2.18729	0.0305525	0.107881	-4.17147
BST2	-1.07693	9.86248	-2.17579	0.0314219	0.110157	-4.19526
CSF2RB	-1.13229	6.40934	-2.15847	0.0327719	0.113319	-4.23087
BPIFC	1.0207	3.31977	2.15385	0.0331409	0.114134	-4.24034
MMP7	1.28925	4.69748	2.14208	0.0340959	0.116408	-4.26434
XAF1	-1.02997	7.76773	-2.13777	0.0344511	0.117263	-4.27309
RHCG	1.5296	12	2.13308	0.0348419	0.117966	-4.28261
VSIG10L	1.38278	9.62796	2.12106	0.035861	0.120459	-4.30691
SPRR2C	1.28468	7.34049	2.09641	0.0380302	0.125136	-4.35632
FLG	1.68721	7.00345	2.06547	0.0409122	0.131678	-4.41758
MMP13	-1.09981	3.67475	-2.06418	0.041037	0.131856	-4.42012
SYTL1	1.07517	10.2067	2.05591	0.0418406	0.133545	-4.43635
AOC1	1.0774	4.38975	2.05539	0.0418908	0.133596	-4.43735
KLK7	1.16836	8.29938	2.05488	0.0419415	0.133703	-4.43836
MIR100HG	1.1316	7.4527	2.02637	0.0448211	0.139684	-4.49379
CLCA4	1.6468	10.9999	2.0035	0.0472519	0.144916	-4.53773
TMEM45B	1.03622	9.30686	1.99316	0.0483878	0.14702	-4.55745
CXCL13	-1.0916	4.01491	-1.99045	0.0486882	0.147723	-4.56259
SERPINB7	1.21689	3.65243	1.98331	0.0494898	0.149208	-4.57613
